# Supplementary material for: A novel signature constructed by differential genes of muscle-invasive and non-muscle-invasive bladder cancer for the prediction of prognosis in bladder cancer
Source: Front Immunol. 2023 Aug 24;14:1187286. doi: 10.3389/fimmu.2023.1187286 (PMC10483405; doi:10.3389/fimmu.2023.1187286)
Supplement: Supplementary file 1 [file DataSheet_1.csv]

id	GSM340605	GSM340606	GSM340607	GSM340608	GSM340609	GSM340610	GSM340611	GSM340612	GSM340613	GSM340614	GSM340615	GSM340616	GSM340617	GSM340618	GSM340619	GSM340620	GSM340621	GSM340622	GSM340623	GSM340624	GSM340625	GSM340626	GSM340627	GSM340628	GSM340629	GSM340630	GSM340631	GSM340632	GSM340633	GSM340634	GSM340635	GSM340636	GSM340637	GSM340638	GSM340639	GSM340640	GSM340641	GSM340642	GSM340643	GSM340644	GSM340645	GSM340646	GSM340647	GSM340648	GSM340649	GSM340650	GSM340651	GSM340652	GSM340653
A1CF	8.02	9.49	7.15	7.04	7.15	7.45	7.28	7.12	7.42	7.15	7.18	7.11	7.27	7.13	7.09	7.1	7.04	7.21	7.11	7.24	7.01	7.13	7.2	7.05	7.04	7.17	7.14	7.12	7.25	7.3	7.19	7.08	7.06	7.31	7.19	7.07	9.11	7.09	7.08	7.18	7.08	7.35	7.25	7.1	7	7.04	7.1	6.98	7.2
A2M	11.22	7.06	13.07	10.7	12.04	11.62	11.84	14.54	11.44	11.69	11.86	13.25	11.29	11.47	11.64	12.42	11.48	11.05	11.97	11.71	11.61	11.73	11.5	10.03	13.59	11.8	11.43	11.92	10.25	12.4	13.7	11.47	12.64	11.72	10.76	11.18	10.32	13.61	11.7	12.05	12.06	12.03	12.38	12.94	12.32	12.75	12.28	11.69	11.98
A2ML1	7.56	9.6	7.91	7.58	7.33	7.45	7.74	7.32	7.45	7.51	7.63	7.7	7.59	7.38	7.75	8.42	8.46	7.81	7.82	7.66	8.02	7.67	7.56	8.49	7.46	7.43	7.44	7.37	7.77	7.41	7.56	8.19	7.34	7.51	8.11	8.14	9.01	7.34	7.61	7.53	7.73	9.42	7.45	7.6	8.84	7.87	7.91	7.83	8.13
A4GALT	8.35	7.19	11.12	8.8	8.61	10.22	8.56	9.27	9.63	7.65	9.75	10.26	9.27	7.4	10.43	7.98	9.59	10.07	8.14	9.89	8.01	8.87	9.69	9.47	9.97	9.83	8.04	9.72	8.53	8.09	8.76	8.35	8	8.77	10.07	9.85	8.55	9.73	8.31	8.29	8.09	8.3	7.84	10.07	10.43	8.5	10.12	9.01	7.89
A4GNT	8.55	9.69	7.42	7.57	7.52	7.6	7.56	7.52	7.83	7.67	7.78	7.57	7.4	7.44	7.52	7.56	7.53	7.63	7.68	7.69	7.63	7.92	7.54	7.56	7.85	8	7.8	7.51	7.8	7.66	7.8	7.76	7.58	7.82	7.68	7.4	7.52	7.45	7.3	7.58	7.78	7.12	7.69	7.41	7.41	7.6	7.68	7.35	7.53
AA06	7.1	7.5	7.18	7.32	7.33	7.12	7.24	7.25	7.22	7.21	7.17	7.22	7.23	7.24	7.22	7.31	7.3	7.07	7.09	7.16	7.31	7.19	7.07	7.2	7.29	7.21	7.21	7.01	7.19	7.09	7.06	7.22	7.19	7.27	7.14	7.2	7.22	7.38	7.33	7.19	7.17	7.25	7.1	7.26	7.2	7.02	7.03	7.41	7.21
AAAS	10.68	6.91	9.54	9.23	9.28	9.77	8.66	8.89	9.9	9.46	9.75	9.41	9.75	9.42	9.87	9.36	9.09	9.4	10.1	9.08	9.64	10.17	9.59	9.85	9.5	9.8	10.23	9.43	9.56	8.76	9.61	9.33	9.02	10.24	9.24	9.2	9.31	8.89	9.69	9.4	9.17	9.24	9.6	9.39	9.24	9.04	9.17	9.14	8.86
AACS	9.3	10.06	9.75	9.43	8.82	9.15	9.88	8.65	8.99	9.45	9.28	8.56	9.96	8.82	9.2	9.67	8.71	9.53	9.56	9.59	9.04	9.11	9.66	9.23	8.94	9.14	9.28	9.18	9.24	9.64	9.57	9.21	9.08	9.12	9.8	9.67	9.31	8.77	9.01	9.2	8.87	8.82	9.13	9.06	9.26	9.55	9.4	9.25	9.75
AACSP1	8.24	9.36	7.52	7.66	7.83	7.72	7.69	7.58	7.96	7.57	7.72	7.73	7.55	7.59	7.93	7.56	7.58	7.5	7.38	7.48	7.9	7.78	7.42	7.66	7.74	7.58	7.86	7.64	7.61	7.58	7.55	7.63	7.94	7.37	7.62	7.6	7.41	7.6	7.71	7.52	7.68	7.73	7.63	7.64	7.72	7.49	7.39	7.79	7.68
AADAC	7.5	8.53	7.22	7.2	7.16	7.44	8.3	7.38	8.29	11.82	7.34	7.22	8.64	11.02	7.3	8.15	7.34	7.29	7.23	7.35	7.35	7.28	7.26	9.17	8	7.48	7.23	7.27	7.27	8.22	7.29	7.3	7.25	7.57	7.27	7.2	7.45	7.11	7.18	7.25	9.41	8.61	7.38	7.2	7.36	7.52	7.32	7.38	7.89
AADACL2	7.01	6.99	7.05	7.18	7.1	7.06	7.29	6.95	7.46	7.4	7.07	7.07	7.1	8.29	7	7.01	7.11	6.91	6.86	7.06	7.1	7	7.2	7.15	7.04	7.06	7.09	6.84	7.06	6.99	6.97	7.06	7.12	7.04	7.08	7.05	7.21	7.05	7.15	7.19	7.12	6.99	6.94	7.08	6.96	6.93	6.88	7.2	7.07
AADACL3	7.02	7.27	7.08	7.03	7.08	7.17	7.05	6.9	7.17	7.07	7.1	7.01	6.98	7.14	7	6.9	6.98	7.2	7.02	6.91	6.95	7.05	7.01	7.07	7.06	7.15	7.11	6.97	7.03	7.2	7.1	6.98	7.14	7.08	6.99	7.05	6.98	7.01	6.97	6.94	7.08	6.94	7.24	7.05	6.94	7	7.04	7.03	6.93
AADACL4	9.35	11.93	7.55	7.55	7.8	7.62	7.65	7.64	7.72	7.47	7.5	7.64	7.52	7.45	7.91	7.78	7.45	7.56	7.58	7.53	7.56	7.47	7.56	7.39	7.59	7.48	7.55	7.38	7.45	7.63	7.6	7.54	7.43	7.52	7.6	7.37	7.55	7.54	7.7	7.5	7.47	7.48	7.36	7.59	7.46	7.81	7.48	7.51	7.47
AADAT	11.49	10.04	8.4	9.03	9.31	9.27	10.09	10	12.05	10.19	8.63	8.85	9.58	9.3	9.71	9.72	9.7	9.13	9.59	9.33	10.71	10.08	9.55	9.44	9.2	10.61	10.3	9.91	10.06	10	10.15	7.88	9.22	10.49	8.91	9.13	8.88	9.04	10.21	9.07	9.01	8.51	9.56	9.37	8.43	8.6	9.19	9.45	9.31
AAGAB	13.24	9.84	11.66	11.18	12.06	10.99	10.99	11.47	13.19	12.11	11.35	11.03	11.83	11.94	11.62	11.55	11.9	11.85	12.08	11.38	11.51	12.08	11.49	10.76	11.76	12.68	12.98	12.02	11.66	11.01	12.36	11.19	11.28	12.41	11.54	11.78	12.58	11.63	12.44	11.46	11.42	11.13	11.51	12.19	11.72	11.5	11.29	11.71	10.67
AAK1	6.94	7.22	10.54	9.83	9.67	9.11	9.9	9.08	8	8.93	8.66	9.54	8.68	9.99	8.63	9.26	10.58	9.05	8.97	9.17	8.95	8.69	8.97	8.28	8.55	8.7	8.4	8.75	9.59	9.47	8.88	9.25	9.29	8.08	8.39	8.94	10.33	9.35	9.89	10.3	7.94	9.59	9.45	10.02	10.3	10.11	10.09	9.55	8.72
AAMDC	10.39	7.19	10.37	11.26	9.83	10.85	10.23	11.07	9.01	10.47	10.87	11.35	10.49	10.1	10.4	9.51	10.56	10.35	10.29	11.11	10.32	9.76	9.54	10.41	10.4	9.1	9.53	10.57	10.41	10.22	10.18	11.51	10.59	9.01	10.8	10.27	11	9.82	9.98	10.61	9.94	11.16	10.68	10.22	10.64	10.33	10.45	10.25	9.25
AAMP	8.93	7.5	10.86	10.57	9.93	10.42	10.63	9.78	9.05	9.79	10.62	10.46	10.29	9.89	9.98	10.12	10.8	10.39	10.13	10.55	10.32	10.22	10.13	10.12	10.45	9.85	9.89	10.41	10.7	10.28	9.77	9.78	10.99	9.7	10.82	10.51	10.51	10.2	9.81	10.64	11.05	10.16	10.68	10.31	10.86	10.28	10.47	10.28	10.15
AANAT	7.09	6.88	6.74	6.82	6.8	6.79	6.86	6.85	6.84	6.99	6.98	6.75	7.02	7.05	6.91	6.92	6.94	6.95	6.94	6.99	6.85	6.87	6.98	6.94	7.04	6.86	7.11	6.89	6.78	6.8	7.13	6.87	6.75	7.03	6.74	6.81	7.04	6.96	7.13	6.92	6.86	6.67	6.89	6.89	7.06	6.94	7.01	7.14	6.87
AAR2	8.99	6.83	10.6	10.61	10.04	10.89	10.12	11.09	10.82	10.56	10.96	10.56	10.59	10.27	10.42	10.79	10.54	10.56	10.54	10.94	10.32	11.15	10.08	10.93	10.31	10.13	10.36	10.53	10.93	10.01	10	11.17	10.35	10.86	10.71	10.48	10.65	10.25	10.08	10.69	10.99	10.01	10.65	10.26	10.62	10.5	10.55	10.27	10.93
AARD	8.81	10.96	7.62	7.34	7.63	7.69	7.62	9.34	8.55	7.75	7.75	7.61	7.88	7.61	7.85	7.89	7.49	7.67	7.96	7.7	7.47	7.64	8.05	7.59	7.87	8.04	7.78	7.65	7.66	7.68	7.66	7.89	7.48	7.95	7.62	7.57	7.78	7.41	7.4	7.7	7.7	7.49	7.71	7.5	7.63	7.81	7.83	7.68	7.45
AARS1	12.01	7.21	12.81	12.55	12.27	12.59	12.65	12.66	13.95	13.62	12.66	12.36	12.42	13.41	12.52	13.25	12.42	12.64	12.35	12.39	12.26	12.13	12.77	12.28	12.29	12.33	12.63	12.67	12.17	12.55	12.22	12.39	12.23	12.74	12.2	12.05	12.87	12.28	12.49	12.39	12.59	12.17	12.63	12.46	12.42	12.27	12.43	12.26	12.56
AARS2	11.75	6.96	10.14	10.21	10.62	10.33	9.97	10.28	11.87	11.08	10.36	10.01	10.76	10.68	10.84	11.13	10.22	10.33	11.68	10.13	10.87	11.4	10.77	10.4	10.1	11.56	11.42	10.81	10.63	9.79	10.76	10.73	9.58	11.02	10.11	9.8	10.53	10.02	10.76	10.37	10.21	9.88	10.59	10.39	10.08	10.11	10.25	10.21	10.6
AASDH	7.45	6.99	9.15	9.93	10.15	8.97	9.44	9.39	9.81	8.72	8.84	9	9.72	9.92	9.11	9.14	9.8	9.09	9.3	9.27	9.72	9.32	10.04	9.32	9.21	9.6	10.05	9.86	9.37	9.75	10.27	8.93	9.72	9.56	9.55	9.62	9.38	10.03	10.46	9.76	10.11	9.83	9.31	9.36	9.38	9.04	9.64	10.22	9.03
AASDHPPT	6.99	7.03	7.99	8.43	8.7	7.6	8.91	8.09	6.92	8.19	7.63	7.82	7.76	8.84	7.16	7.23	8.89	7.84	7.65	8.08	8.24	7.49	7.55	7.94	8.75	7.34	7.3	8.38	7.83	8.85	7.94	7.64	9.31	7.61	8.46	8.6	8.34	9.3	7.67	8.35	8.76	9.31	7.81	8.28	8.08	8.18	8.35	8.24	8.36
AASS	8.17	7.47	8.43	9.54	8.1	8.09	8.53	9.78	9.22	8.84	8.69	8.54	8.95	8.67	8.08	8.1	9.4	7.93	8.13	9.05	9.01	8.8	8.67	8.04	8.63	8.72	10.34	9.49	8.69	8.73	9.26	8.62	10.14	9.17	8.9	9.02	7.77	8.82	9.74	9.56	8.75	8.12	9.36	8.62	8.76	8.09	8.25	8.04	7.53
AATBC	12.86	11.44	9.42	9.01	10.28	9.67	9.8	8.29	9.26	11.85	9.45	9.03	10.17	10.42	10.02	11.9	9.89	9.46	10.65	10.14	10.35	10.82	10.17	8.33	9.11	9.53	10.63	9.45	9.4	9.71	10.1	8.51	10.37	11.42	9.67	8.98	10.75	9.31	11.24	10.08	8.75	8.34	9.95	9.64	9.92	9.65	9.8	11.41	10.76
AATF	10.28	7.15	10.13	10.42	10.02	10.85	10.82	10.51	11.19	10.92	11.3	10.64	10.58	10.32	11.32	10.81	10.27	11.33	10.78	10.97	10.59	10.73	10.99	11.23	10.28	10.54	10.31	10.3	11.04	10.49	10.27	10.82	10.26	10.12	10.46	10.31	11.56	9.81	10.15	10.43	10.54	10.47	10.91	10.26	10.53	10.38	10.85	10.58	10.95
AATK	10.84	12.13	8.23	8.64	8.05	9.01	8.57	9.06	9.91	8.64	8.99	8.34	8.37	8.18	9.11	9.11	8.34	8.74	7.96	8.72	8.68	9.32	8.54	8.47	8.86	9.13	9.03	8.55	8.99	8.56	8.29	8.67	8.35	9.29	8.56	8.33	7.88	8.23	8.53	8.51	8.11	8.21	8.94	8.42	8.55	8.2	7.88	8.42	8.31
ABAT	7.5	8.13	8.63	8.66	9.04	7.87	8.25	7.87	7.41	7.9	8.67	8.42	8.53	7.78	7.67	7.67	8.7	8.63	8.18	8.84	8.4	8.51	8.24	7.3	8.5	8.39	8.75	8.52	9.09	8.14	8.44	7.42	9.14	8.25	8.97	8.99	7.69	8.57	8.51	8.65	8.35	7.71	8.05	8.84	9.19	8.29	8.59	8.18	7.43
ABCA1	11.08	10.98	12.4	12.05	12.2	11.18	10.2	12.12	11.5	12.39	12.61	12.38	12.06	10.95	10.82	13.42	12.2	11.13	12.12	12.01	11.34	12.18	10.92	12.38	11.92	11.84	12.99	12.56	10.63	10.42	12.08	12.38	12.66	10.98	12.87	12.56	11.07	12.55	12.07	12	11.02	11.34	11.64	11.99	12.5	10.91	11.98	12.51	11.84
ABCA10	7.12	11.28	7.19	7.47	7.3	7.27	7.74	7.6	7.41	7.11	7.33	7.47	7.73	7.67	7.3	7.24	7.48	7.23	7.02	7.64	7.88	7.14	7.43	7.45	7.49	7.1	7.24	7.73	7.89	7.9	7.46	7.32	7.92	7.37	7.55	7.6	7.64	8.39	7.19	7.34	7.59	7.27	7.26	7.39	7.27	7.19	7.68	7.88	7.16
ABCA11P	6.98	7.04	7.22	7.78	7.43	7.25	7.67	7.86	6.89	7.29	7.47	7.25	7.48	7.64	7.48	7.23	7.48	7.65	7.33	7.5	8.16	8.02	7.46	7.61	7.32	8.62	7.73	7.78	7.93	7.61	8.32	7.83	8.07	7.66	7.56	7.68	7.43	8.17	7.44	7.61	7.6	7.28	7.54	7.39	7.61	7.28	7.8	8.13	7.47
ABCA12	10.52	12.19	8.11	8.56	8.46	8.57	8.42	8.61	9.67	8.6	8.66	8.31	7.95	8.29	9.07	9	8.49	8.67	7.8	8.75	8.71	9.04	8.01	8.43	8.58	8.93	8.62	8.31	8.83	8.2	7.88	8.62	8.22	9.09	8.6	8.47	8.07	8.16	8.82	8.66	8.05	8.37	8.62	8.35	8.52	7.93	7.64	8.4	8.25
ABCA13	6.91	6.75	7.22	7.23	8.26	6.71	7.4	7.24	6.94	7.23	7.11	8.43	6.87	8.48	6.91	7.46	7.7	6.97	6.8	6.97	6.9	7.73	6.98	6.77	7.49	7	7.11	7.25	7.08	7.51	7.15	8.19	7.08	6.86	7.79	7.26	7.2	7.63	7	6.7	7.51	8.66	7.09	7.48	7.88	7.16	7.3	7.06	7.7
ABCA17P	6.85	7.09	6.89	6.76	6.74	7.04	6.89	6.93	7.06	6.72	6.94	6.79	6.99	6.79	6.78	6.78	6.81	7.01	6.91	7.02	6.84	7	6.94	6.91	6.9	7.03	6.78	6.89	7	6.9	6.88	7.04	6.96	6.92	6.77	7.06	6.96	6.86	6.93	6.79	6.79	6.95	6.89	6.87	6.84	7	6.86	7.07	6.73
ABCA2	7.67	6.88	8.55	8.01	9.24	7.77	7.41	8.28	8.52	8.85	8.65	8.35	8.68	7.54	8.96	8.51	7.98	8.15	9.94	8.17	8.3	9.76	8.18	7.45	8.1	9.55	7.8	8.67	8.35	7.37	8.77	8.77	7.88	8.15	8.35	7.92	8.28	8.66	7.24	7.32	8.06	8.41	7.22	8.57	8.06	8.05	8.56	8.71	7.63
ABCA3	8.86	8.98	8.6	8.32	9.46	8.09	7.76	9.72	10.04	8.88	8.47	8.51	8.79	7.98	8.58	10.2	7.9	7.94	8.58	8.86	8.79	9.54	8.21	7.75	8.14	9.1	8.36	8.78	8.18	7.99	8.5	11.04	8.09	8.45	9.16	9.01	10.4	8.42	8.02	7.95	8.89	9.43	8.36	8.36	9.25	8.41	9.5	8.01	8.75
ABCA4	6.94	6.91	7.14	6.93	7.02	7	8.31	7.03	7.19	7.5	6.97	6.92	7.22	7.08	6.87	6.8	6.87	7.18	9.24	6.97	6.79	6.78	7.05	7.38	7.4	6.98	7.18	8.7	6.7	8.25	7.03	8.18	6.92	7.09	7.13	6.96	7.03	7.13	7	6.84	7.3	7.11	7.04	7.24	6.87	6.72	6.87	6.87	7.32
ABCA5	6.96	6.84	8.12	7.87	8.65	7.47	7.85	7.74	7.15	8.2	7.39	8.06	7.51	7.57	8.26	7.25	7.81	7.88	7.92	7.49	8.13	8.09	7.54	7.71	8.18	8.27	7.64	8.21	8.32	7.87	8.56	8.02	8.1	7.38	7.97	8.01	8.27	8.06	7.92	7.84	8.22	8.78	7.39	7.65	7.67	7.53	8.06	7.77	7.39
ABCA6	6.9	6.95	10.45	9.54	9.7	8.31	7.52	9.79	8.36	10.66	7.33	9.51	9.23	7.04	7.07	9.5	9.52	9.96	9.52	7.47	6.98	7.39	8.76	7.27	7.48	9.77	7.18	11.12	8.06	7.83	9.49	7.09	7.22	7.2	9.51	8.18	6.97	7.43	6.94	6.99	8.18	7.26	8.7	10.5	10.27	7.34	9.91	6.93	10
ABCA8	7.61	7.72	8.68	7.69	7.57	7.51	10.04	8.12	7.29	7.82	7.64	8.76	7.78	7.28	7.48	7.4	7.5	10.91	7.27	7.77	7.89	7.52	9.35	7.2	8.44	8.22	7.44	8.72	7.67	9.97	9.65	7.19	7.85	7.24	8.75	7.83	7.19	8.17	7.5	7.39	7.63	8.46	7.19	7.23	8.48	8.18	7.81	7.61	7.88
ABCA9	8.37	10.96	7.79	7.61	8.3	7.81	8.09	7.9	7.83	8.66	7.43	7.71	7.94	7.49	8.13	7.62	8.07	8.5	8.31	7.59	7.78	7.95	8.36	7.37	7.68	8.13	7.53	8.5	8.05	7.84	8.84	7.55	7.95	7.7	8.12	7.64	7.43	7.91	7.39	7.46	7.71	7.56	7.46	7.94	7.82	7.83	8.12	7.89	8.3
ABCB1	6.96	7.46	7.56	7.49	7.07	7.25	8.09	8.5	7.07	7.6	7.83	8.03	7.22	7.22	7.08	7.5	7.44	6.98	7.19	7.45	7.5	7.87	7.09	7.18	8.08	7.58	7.21	7.59	7.44	8.17	8.23	7.52	8.14	7.17	7.83	7.31	7.56	7.97	7.16	7.66	7.38	7.13	7.5	7.38	7.73	7.77	7.52	7.35	7.52
ABCB10	6.78	6.95	8.83	8.67	9.11	8.56	9.02	8.86	7.09	8.52	8.22	8.33	8.5	9.25	9.11	8.33	8.23	8.46	8.62	8.23	8.78	8.63	9.9	8.24	8.62	8.62	8.91	9.24	8.48	9.25	8.94	8.62	9.18	9.59	8.65	8.99	8.72	8.87	8.84	8.41	9.4	9.94	7.9	8.2	8.21	7.69	8.83	8.75	8.6
ABCB11	6.88	7.07	7.08	6.95	7.07	7.07	6.95	7.01	6.99	7.07	7.1	7.29	6.92	6.95	6.96	7.05	6.97	7.04	6.92	6.98	6.95	6.97	6.95	7.18	7.44	7.01	7.04	7	6.97	7.17	6.97	7.01	7.02	7.02	7.06	7.03	6.94	7.11	6.92	6.92	7.07	7.13	6.96	7.03	6.9	7.05	7.03	6.97	7.03
ABCB4	6.86	7.79	7.38	7.19	7.12	7.29	7.03	7.68	7.02	7.07	7.42	7.12	7.11	7.61	7.05	7.04	7.18	6.97	7.02	7.13	7.23	7.12	6.85	6.99	7.11	7.17	6.99	7.1	7.08	7.35	7.41	7.41	7.38	6.88	7.58	7.2	6.84	7.24	7.2	7.43	7.16	7.05	7.24	7.19	7.7	7.25	7.35	6.81	6.99
ABCB5	7.21	7.15	6.95	7.12	7.08	7	7	7.13	7.22	6.96	7.02	6.95	6.98	7.1	7.05	7.21	7.07	7	6.92	6.99	7.09	7.02	7.1	7.02	7.13	6.95	7.12	6.96	6.95	7.02	7.05	7.08	6.9	7.03	6.79	7.18	6.93	7.08	7.11	7.05	7.02	6.96	6.99	7	7.18	7.04	7.08	7.13	7.08
ABCB6	10.89	6.92	9.71	10.5	10.15	11.18	9.11	10.26	9.63	9.77	10.29	10.92	10.67	9.07	10.59	10.61	10.83	10.71	10.16	10.49	9.93	10.61	11.36	9.11	10.51	10.98	11.66	11.03	10.27	8.95	11.23	8.18	10.46	11.28	9.91	9.75	9.46	10.04	11.16	10.81	9.98	8.81	10.26	10.09	9.9	9.83	9.88	10.66	9.07
ABCB7	13.06	11.54	10.68	10.12	11.31	10.42	9.51	11.22	12.49	11.06	10.84	10.37	10.63	10.96	11.3	10.13	10.25	10.27	11.11	10.19	11.15	11.18	11.43	11.04	10.73	11.64	11.68	11.15	9.99	9.93	11.01	10.79	9.52	12.09	9.42	9.9	10.03	10.68	11.22	10.22	10.76	10.63	11.09	11.84	9.65	10.21	10.22	10.26	9.17
ABCB8	8.12	7.04	7.98	8.18	8.03	8.73	7.93	7.92	8.09	8.2	8.71	8.17	8.38	8.18	8.78	8.51	7.84	8.63	8.27	8.24	8.06	8.82	7.95	8.27	8.04	8.74	8.57	8.2	8.61	7.78	8.27	8.44	7.95	8.52	8.15	8.02	8.38	7.84	8.28	7.86	8.07	7.61	8.34	8.04	8.08	8.47	8.26	8.13	7.92
ABCC1	7	7.12	8.06	8.27	7.5	8.18	9.16	8.09	6.91	7.94	8.25	8.07	8.68	8.1	8.35	8.46	8.17	8.66	8.23	8.21	7.98	8.23	8.23	8.02	8.4	7.49	7.71	8.18	8.5	8.85	8.17	8.12	8.64	7.66	8.29	8.25	8.17	8.41	8.39	8.4	8.1	7.46	7.83	7.66	7.81	7.84	8.08	8.35	8.41
ABCC10	10.32	8	9.46	9.69	9.45	9.56	9.55	9.82	10.99	10.56	9.95	9.46	10.22	8.99	10.41	10.62	9.53	10.19	9.97	10.02	9.96	10.83	9.81	9.49	9.76	10.45	10.5	9.91	10.45	9.26	10.23	10.34	9.11	10.3	9.85	9.49	9.74	9.35	10.01	9.33	9.72	8.72	9.49	9.06	9.35	9.74	9.76	9.43	9.2
ABCC11	8.19	10.5	7.61	7.57	7.55	7.53	7.46	7.46	7.83	7.53	7.59	7.59	7.58	7.48	7.75	7.68	7.68	7.66	7.74	7.73	7.59	7.64	7.92	7.53	7.6	7.7	7.66	7.49	7.63	7.49	7.7	7.52	7.49	7.92	7.64	7.6	7.7	7.62	7.61	7.55	7.57	7.51	7.65	7.63	7.62	7.73	7.74	7.65	7.39
ABCC12	6.9	6.87	6.83	6.76	6.85	6.85	6.72	6.8	6.92	6.95	6.96	6.99	7.1	6.75	6.87	6.93	6.64	6.77	6.88	6.81	6.85	6.96	6.93	6.87	6.85	6.99	6.93	6.71	6.77	6.93	7.03	6.89	6.9	6.9	7.07	6.84	6.86	6.76	6.91	6.81	6.77	6.98	6.94	6.83	6.87	6.98	6.99	6.86	6.81
ABCC13	7.69	8.82	7.08	7.11	7.05	7.25	7.08	7.1	7.12	7.14	7.11	7.21	7.06	7.05	7.1	6.97	7.09	7.1	7.17	7.13	6.92	7.05	7.12	7.06	7.25	7.13	7.17	7.11	7.07	7.13	7.12	7.28	7.17	7.09	7.06	7.06	7.03	7.09	7.36	7.05	7.12	6.99	7.13	7.08	7.04	7.09	7.14	7	7.99
ABCC2	6.97	7.16	7.16	7.05	6.97	7.17	7.19	7.02	7.07	7.17	7.05	7.35	7.04	7.26	7.27	7.15	7.23	7.17	7.26	7.17	7.45	7.15	7.26	7.21	7.07	7.18	7.24	7.33	7.19	7.23	7.2	7.07	7.25	7.24	7.18	6.89	7.06	7.08	7.1	7.25	7.22	7.12	7.19	7	7.06	6.97	7.09	7.06	7.16
ABCC3	12.06	7.7	11.83	12.3	12.57	12.12	11.04	12.07	9.9	9.22	12.54	12.59	12.54	8.38	11.22	11.41	12.02	12.63	12.28	12.3	12.12	12.7	12.35	7.65	12.33	13.45	12.68	12.79	12.72	10.87	13.07	11.84	11.67	10.66	12.38	11.92	9.25	11.52	12.58	11.61	10.49	8.72	11.38	11.64	11.37	11.61	11.47	12.25	9.81
ABCC4	7.89	6.86	10.68	10.89	10.05	10.02	11.04	9.82	7.35	8.72	10.35	9.7	10.01	10.27	9.11	8.61	11.03	10.88	8.37	10.48	10.15	9.59	8.52	8.23	8.76	10.2	9.94	11.12	9.62	11.47	10.82	7.13	11.25	8.59	11.56	11.33	9.04	11.17	10.35	10.65	9.83	8.74	10.2	10.43	11.5	9.96	10.84	10.8	9.61
ABCC5	12.43	7.52	10.25	11.84	11.76	10.74	10.92	11	12.65	12.35	10.75	11.36	11.51	10.17	11.81	11.81	11.31	11.05	10.28	11.03	11.48	10.91	12.45	10.17	11.81	12.47	13.24	11.86	11.9	10.87	12.88	9.5	11.45	11.83	10.65	10.59	10.53	10.84	12.9	12.04	11.96	10.44	11.95	10.48	10.26	11.07	10.77	11.59	11.39
ABCC6	6.95	7.04	7.1	7.08	7.11	7.11	7.01	7	7.2	6.99	7.27	7.03	7.04	7.12	6.99	7.08	7.09	7.1	7	7.02	7.02	7.1	7.1	7.04	7.01	7.04	7.13	7.11	7.14	7.03	7.11	7.2	7.16	7.02	7.15	6.98	7.11	7.01	7.12	7.03	7.1	7.02	7.14	7.04	7.03	7.08	7.16	7.04	7.03
ABCC8	6.82	6.84	7.04	7.07	7.1	7.16	7.16	7.09	6.9	7	7.08	7.2	6.82	6.84	6.82	7.13	6.97	7.14	7.03	6.94	7.08	7.08	7.1	6.88	7.24	6.83	7.01	6.93	7	7.18	7.48	6.92	6.99	6.86	6.98	6.95	7.11	7.04	7.06	7.01	7.04	6.96	6.94	7	7	6.9	7.02	6.96	6.99
ABCC9	7.24	7.21	7.13	7.07	6.92	7.14	7.22	7.37	6.96	7.19	7.22	7.25	7.02	7.14	7.04	7.02	7.11	7.14	7.14	7.16	7.02	7.19	6.91	7.22	7.02	7.15	7.22	7.2	7.15	7.27	7.21	7.19	7.17	7.09	7.19	7.13	7.16	7.35	7	7.11	7.1	7.1	7.24	7.27	7.03	7.2	7.13	7.01	7.1
ABCD1	10.07	7.18	8.68	8.27	8.98	8.64	7.98	8.63	10.99	9.17	9.59	9.26	8.95	8.23	8.55	9.38	8.52	8.96	9.49	9.01	8.56	9.62	8.75	8.97	8.32	9.49	10.04	8.59	8.45	7.73	8.79	9.5	8.21	10	8.53	8.56	9.16	8.47	9.11	8.25	8.85	7.7	8.28	9.08	9.15	9.28	9.04	8.97	8.23
ABCD2	7.04	7.46	6.83	7.07	6.95	6.95	6.99	6.98	6.83	7.1	7.16	6.92	7.05	6.98	7.2	7.07	7.02	6.93	7.09	7.19	7.03	6.92	7.17	7	7.26	7.09	6.97	6.91	6.94	6.93	7.01	7.09	7.05	7.2	6.94	7.01	7.17	6.98	7.08	7.09	6.96	6.85	7.09	7.05	6.94	7	7.03	7.14	7.04
ABCD3	8.03	9.76	9.62	9.58	10.39	9.36	10.39	9.09	7.42	8.98	8.53	8.75	9.42	9.64	8.62	8.64	9.68	9.21	8.87	8.94	9.1	8.77	8.85	8.48	9.03	9.13	8.79	9.51	9.69	10.6	9.3	10.08	9.34	9.04	10.21	10.35	10.18	10.63	8.94	9.1	9.79	10.6	8.5	9.84	10.06	9.07	9.61	9.28	9.81
ABCE1	8.38	7.14	8.79	9.96	11.17	9.63	11.29	10.05	9.85	10.78	9.54	9.47	10	11.17	9.6	9.62	10.36	9.58	9.63	9.63	10.58	10.05	10.58	10.66	10.21	9.85	9.86	10.2	10.03	11.37	10.23	9.61	10.85	10.29	10.07	10.04	10.44	10.86	10.41	10.1	10.73	11.45	9.82	9.93	9.84	9.52	10.04	10.44	10.53
ABCF1	12.45	9.1	12.27	12.16	11.84	12.34	12.18	11.91	13.44	12.72	12.05	12.14	12.41	12.8	12.41	12.47	11.98	12.48	12.99	12.18	12.21	12.35	12.71	12.66	12.11	12.43	12.25	12.21	12.48	11.95	12.16	12.73	11.58	12.77	12.08	11.88	12.52	11.89	12.12	11.83	12.3	11.51	12.12	12.03	12.1	12.28	12.05	11.9	12.64
ABCF2	7.44	7.12	8.89	8.78	8.11	8.99	9.16	8.31	7.78	9.17	9.26	8.71	8.8	9.36	8.6	8.43	8.81	8.7	8.44	8.84	8.52	8.36	7.99	9.17	8.27	8.29	8.51	8.59	8.8	8.82	8.3	8.6	8.84	8.68	8.72	8.26	9.1	8.74	8.4	9.07	9.08	8.27	9.21	8.77	8.97	9.16	8.75	8.75	9.1
ABCF3	8.7	7.06	8.64	9.42	8.44	9.2	9.02	8.59	9.2	9.29	9.7	9.18	9.39	8.67	9.56	9.79	8.81	9.49	9.33	9.47	9.45	9.75	9.12	9.6	8.97	9.6	9.72	9.21	9.99	8.9	9.08	9.64	8.7	9.81	9.21	8.63	9.49	8.89	9.32	9.15	9.1	8.45	9.51	8.92	9.36	9.3	9.05	8.75	8.88
ABCG1	9.65	10.75	10.27	9.14	10.26	8.82	8.16	8.56	9.31	9.57	10.3	10.04	9.52	8.8	10.22	10.46	9.78	9.56	10.47	9.82	9.41	9.49	9.56	8.36	8.77	9.82	10.19	9.68	9.13	8.08	9.65	9.69	9.45	9.4	9.7	9.55	8.65	9.53	9.64	9.56	8.84	8.71	9.22	9.62	10.36	9.93	9.86	9.58	9.18
ABCG2	6.75	6.98	7.17	6.72	6.94	7.1	7.04	7.1	6.76	7.4	7.13	7.31	6.81	7.07	6.7	6.86	7.36	6.67	7.2	6.86	6.74	6.85	6.8	6.74	6.7	6.84	6.75	7.15	7.02	7.07	7.01	7	7.3	6.8	7.04	7.03	7.1	7.36	6.72	7.32	6.94	6.92	7.18	6.5	7.12	7.21	7.29	6.76	6.98
ABCG4	6.7	6.8	7.06	6.86	6.94	6.93	6.75	6.9	6.91	6.82	6.88	6.97	6.93	6.9	6.95	6.88	6.93	6.94	7.01	6.89	6.91	6.94	6.98	6.96	6.78	6.9	7.04	6.96	6.79	6.81	6.92	7.1	6.88	6.79	7.07	7.2	6.84	6.96	6.86	6.81	7.1	6.77	7	6.9	7.05	6.85	7.08	6.81	7.05
ABCG5	8.3	10.39	7.19	7.1	7.03	7.45	7.08	7.06	7.23	7.05	7.26	7.2	6.98	7.17	6.82	7.15	7.06	7.1	7.25	6.93	7.17	7.12	7.02	7.12	7.12	7.21	7.2	7.16	7.12	7.22	7.04	6.98	7.08	7.13	7.1	7.07	7.19	6.94	6.94	7.13	7.17	7.05	7.29	7	7	7.13	7.19	6.77	7.06
ABCG8	7.01	6.89	6.89	6.86	6.99	6.93	6.95	7.08	7.15	7.04	6.98	6.86	6.79	7	7.01	6.94	7.02	6.72	7.19	6.92	7.04	6.96	6.93	7.01	6.91	6.89	6.81	6.84	6.88	6.9	6.85	7.01	7.01	7.08	7.13	6.86	7.29	6.95	6.81	6.93	7.09	7.03	7.01	7.06	6.94	6.92	6.97	6.89	7.61
ABHD1	7.25	6.91	7.22	7.02	7.25	7.64	7.14	7.65	9.48	8.19	8.17	7.18	7.35	8.02	7.07	7.07	7.13	7.22	7.46	7.32	7.69	7.56	7.07	7.53	7.05	7.24	7.39	7.63	7.43	7.28	7.23	9	7.31	7.41	7.16	7.56	7.22	7.01	7.06	7.19	8.15	7.94	7.33	7.18	7.06	6.85	7.2	6.72	7.02
ABHD10	8.53	6.87	9.15	10.69	9.59	9.88	9.92	10.19	10.26	10.13	9.83	10.15	10.41	9.98	10.11	10.73	9.92	9.68	9.99	10.12	10.31	10.48	9.88	10.24	9.59	10.08	10.52	9.91	10.71	10.18	10.01	10.27	9.39	10.29	9.96	9.67	10.62	9.51	10.33	9.86	9.66	9.87	10.24	9.33	10.05	9.8	9.56	9.83	9.54
ABHD11	6.95	7.05	8.04	8.64	7.83	8.17	8.56	7.9	7.34	7.57	7.99	7.92	7.85	8.42	7.76	7.5	8.31	7.73	7.6	8.52	8.67	7.94	7.27	7.49	7.77	7.36	7.16	7.77	8.29	8.02	7.9	7.3	7.82	7.28	8.24	7.76	7.86	8.23	7.78	7.62	7.47	7.76	7.72	7.75	8.45	8.3	7.96	7.94	8.01
ABHD11-AS1	7.16	6.97	7.03	7.25	7.47	7.06	7.35	7.11	6.92	6.93	7.26	7.07	7.06	7.16	7.28	7.43	6.97	7.05	6.93	7.06	7.46	7.27	7.05	7.17	7.1	7.17	7.05	7.2	7.2	7.22	6.98	7.22	6.98	6.96	7.15	7.28	7.29	7.18	6.96	7.04	7.04	7.23	6.94	7.19	7.11	7.24	7.09	7.25	7.29
ABHD12	10.36	7.36	11.78	11.26	12.25	11.25	11.34	10.76	11.63	11.83	11.42	11.55	11.09	11.75	11.82	12.59	11.8	11.89	12.47	11.68	11.87	11.73	11.08	10.65	10.86	11.65	11.55	11.58	11.25	11.24	11.03	12.23	10.07	11.16	11.59	11.98	12.91	11.34	10.05	11.13	11.47	12.79	11.21	12.46	12.23	11.42	11.92	11.83	12.2
ABHD12B	7.28	7.19	7.11	7.29	7.2	7.16	7.2	6.98	7.15	7.04	7.2	7.17	7.22	7.11	7.21	7.21	7.22	7.13	7.16	7.29	7.11	7.23	7.38	7.14	7.18	7.18	7.13	7.23	7.16	7.21	7.26	7.12	7.14	7.2	7.04	7.04	7.11	7.17	6.99	7.34	7.13	7.13	7.13	7.17	6.94	7.25	7.16	7.23	7.13
ABHD13	7.41	7.64	7.29	7.26	8	7.45	7.29	7.38	7.41	7.44	7.45	7.53	7.13	7.78	7.43	7.43	7.69	7.48	7.39	7.35	7.87	7.91	7.4	7.37	7.58	7.49	7.5	7.56	7.34	7.54	7.4	7.51	7.59	7.62	7.38	7.41	7.32	7.58	8.31	7.4	7.31	7.45	7.67	7.45	7.42	7.89	7.45	7.71	7.39
ABHD14A	10.31	7.39	9.72	10.55	9.65	10.43	9.89	10.17	10.59	9.63	11.51	10.42	10.54	9.96	11.17	10.06	10.05	10.9	10.33	10.69	10.58	10.52	10.58	9.71	9.87	10.26	10.45	10.31	10.8	9.68	10.24	10.37	9.81	10.59	9.88	10.46	10.7	9.28	10.29	10.81	9.64	9.85	10.89	10.6	10.31	10.39	10.28	10.38	9.69
ABHD14B	10.23	7.11	10.9	11.19	11.14	11.42	9.42	10.95	10.71	10.5	12.35	11.54	10.98	10.87	12.07	9.84	10.55	11.53	11.29	11.39	11.75	11.35	11.65	10.42	10.96	10.85	11.4	10.93	11.12	9.44	11.24	10.8	11.16	11.25	10.62	10.82	11.25	10.52	11.46	12.02	11.27	11.1	12.59	11.63	10.55	10.74	11.17	11.28	10.05
ABHD15	8.34	7.77	10	9.2	9.79	9.36	9.45	8.67	7.58	8.86	9.78	9.47	9.06	9.52	9.31	9.3	9.25	9.85	10.77	9.15	9.29	9.4	9.61	8.88	8.85	9.01	9.16	9.26	8.23	9.67	9.12	10.69	9.77	8.41	8.97	9.52	10.02	9.42	9.06	9.43	9.87	10.47	9.45	9.83	9.16	9.59	9.02	9.59	9.39
ABHD16A	8	7.33	11.44	10.13	10.52	10.34	9.84	9.64	9.45	9.64	9.88	9.86	9.96	10.29	9.94	9.26	10.24	10.17	10.35	10.14	9.89	9.76	9.73	9.88	9.66	10.04	10.04	10.13	10.2	9.84	9.75	9.5	10.38	10.42	10.32	10.1	9.76	10.7	10.08	10.33	10.7	10.23	9.97	10.61	10.26	10.2	9.89	9.84	10.39
ABHD16B	7.16	7.3	7.15	7	7.1	7.03	7.23	7.2	7.12	7.09	7.17	7.17	7.26	7.1	7.24	7.33	7.09	7.12	7.14	7.01	7.33	7.1	7.11	7.08	7.03	7.23	7.1	7.17	7.06	7.11	7.1	7.17	7.11	7.16	7.11	7.03	7.44	7.19	7.21	7.05	7.08	7.1	7.05	7.28	7.2	7.16	7.17	7.21	7.15
ABHD17A	11.34	11.55	10.5	10.75	10.46	11.11	10.55	10.79	11.37	11.33	11.41	10.62	10.87	10.3	11.31	10.85	10.42	11.11	11.34	11.01	10.85	11.4	10.76	11.6	10.94	11.26	11.37	10.57	11.19	10.22	11.05	11.32	10.36	11.8	10.51	10.36	10.36	9.84	10.86	10.71	10.51	10.47	11.24	10.33	10.3	10.76	10.78	10.66	10.24
ABHD17B	9.05	7.17	9.73	9.02	11	9.01	8.99	8.38	9.42	9.32	8.69	10.15	9.14	9.73	10.16	9.49	9.93	8.68	10.33	8.77	8.85	10.04	10.77	8.24	9.57	9.28	10.16	9.76	8.03	9.49	9.8	8.79	9.67	9.77	8.6	9.01	9.32	9.86	10.38	10	9.2	9.92	9.87	10.69	9.66	9.51	9.26	10.64	9.88
ABHD17C	12.7	7.59	13.38	11.64	13.46	12.96	13.04	12.73	13.22	12.38	11.91	13	12.15	13.28	12.87	12.21	12.5	12.96	12.76	11.99	12.53	12.27	12.88	11.6	13.15	13.53	12.03	13.42	12.81	13.2	12.7	12.08	12.43	13.06	13.09	13.35	11.98	13.67	13.14	12.4	13.4	12.91	12.29	13.2	13.2	12.44	12.97	12.98	12.25
ABHD18	8.49	12.33	9.5	9.69	9.83	9.09	9.47	9.67	7.44	9.65	8.73	8.87	9.33	9.36	10.2	9.26	9.71	9.56	10.17	9.71	9.71	9.7	10.55	9.21	9.71	9.45	9.55	10.08	9.97	9.47	10.55	9.01	9.78	10.04	9.54	9.41	9.46	9.68	10.7	10.18	9.97	10.27	10.33	10	9.61	10.18	10.15	10.25	9.46
ABHD2	7.39	7.32	8.08	8.06	7.84	7.78	8.7	7.63	7.64	7.85	8.16	8.02	7.88	9.01	9.42	9.52	7.73	8.04	8.1	8.12	8.26	8.98	7.57	8.33	7.8	7.59	7.45	8.01	8	8.44	7.55	8.11	7.52	7.54	8.14	8.22	7.68	7.64	7.12	7.63	7.62	7.91	8.3	7.8	8.07	8.57	7.65	7.75	7.92
ABHD3	6.72	6.72	8.56	8.33	9.64	8.16	8.92	8.21	6.75	8.6	7.71	7.92	8.51	9.74	8.33	8.03	8.4	8.58	8.4	8.25	7.86	8.97	8.56	8.48	8.7	7.93	7.94	8.66	8.67	8.96	9.29	8.9	9.45	7.19	9.28	8.99	8.67	9.12	8.08	8.61	8.33	9.19	7.41	8.23	8.56	7.85	8.7	8.54	8.71
ABHD4	7.5	7.17	9.07	8.7	8.36	9.32	8.43	9	8.29	8.82	9.36	8.97	8.76	8.09	8.18	8.61	8.59	8.63	9.41	8.83	8.48	8.49	7.55	8.54	8.79	8.27	8.2	8.82	8.49	8.34	8.2	10.56	8.47	7.68	9.05	8.78	9.5	8.61	7.95	8.38	8.31	9.03	8.3	8.88	9.25	8.94	8.4	9.33	8.82
ABHD5	7.41	7.37	9.77	9.11	10.4	9.52	9.76	8.45	7.3	10.75	8.99	8.83	8.9	10.2	8.86	9.17	9.31	9.49	9.74	8.86	8.49	8.34	9.17	8.45	9.15	8.91	8.77	9.08	9.04	10.01	8.81	10.09	8.98	8.89	9.21	9.95	9.95	9.48	8.95	9.66	9.26	11.62	8.51	10.15	9.38	9.41	9.5	9.81	8.97
ABHD6	7.51	7.04	8.94	9.01	9.06	8.91	8.38	8.75	7.5	8.26	9.38	8.85	9.16	9.3	8.37	7.51	8.8	9.13	8.8	9.09	8.57	8.23	8.3	8.49	8.42	8.89	8.91	8.75	9.1	8.28	9.01	8.81	8.51	8.72	8.93	9.24	9.1	9.2	9.08	8.63	8.89	9.93	8.52	8.71	8.98	9.33	9.03	8.54	8.03
ABHD8	10.35	7.6	10.72	9.84	9.49	9.85	9.38	9.51	10.72	10.46	10.7	10.32	10.28	10.09	8.48	10.09	9.88	10.53	10.51	10.56	9.78	9.27	8.58	10.1	9.75	9.41	10.52	9.87	8.87	9.2	10	11.7	9.99	9.98	9.73	10.1	10.56	9.91	10.03	10.08	9.77	10.87	10.31	10.22	10.12	9.46	10.24	9.21	8.83
ABI1	7.49	7.24	9.06	9.53	9.43	8.81	9.83	9.06	8.95	9.84	8.99	9.04	9.38	10.16	9.19	9.18	9.14	8.81	9.11	9.35	9.75	9.51	9.44	9.03	9.43	9.17	9.41	9.5	9.23	9.88	9.53	8.66	9.51	9.57	9.6	9.45	9.25	9.35	9.26	8.82	9.59	9.71	8.77	8.79	9.3	8.95	9.44	9.17	9.7
ABI3	7.81	8.04	9.34	7.57	7.68	8.45	7.62	8.09	8.74	7.75	8.64	8.84	7.86	7.84	7.8	7.99	7.62	7.84	8.05	8.07	7.4	8.08	8.05	8.26	8.42	7.96	8.19	7.96	7.68	7.81	8.08	8.41	8.36	8.03	8.07	7.87	7.67	8.11	7.41	8.1	8.32	7.63	8.18	8.36	8.23	8.49	8.28	7.7	7.89
ABI3BP	7.3	7.44	8.26	7.35	7.32	7.43	8.02	10.16	7.78	7.92	8.45	7.87	7.49	8.47	7.1	7.4	7.37	7.27	7.29	7.85	7.34	7.33	7.62	7.61	9.23	7.52	7.34	7.97	7.49	8.63	8.54	7.77	7.57	7.2	7.46	7.36	7.39	8.16	6.98	7	7.73	7.4	7.53	7.19	7.33	7.4	7.39	7.3	7.5
ABITRAM	7.53	9.48	8.45	9.29	9.08	8.68	9.07	8.36	7.62	9.21	8.89	8.6	9.05	9.33	8.4	8.67	9.26	8.32	8.29	9.15	9.55	8.66	7.78	9.04	9.06	8.07	8.39	9.08	8.87	9.16	8.89	9.32	9.67	8.48	9.38	8.68	9.2	9.34	8.36	9.03	8.72	9.28	8.65	8.48	8.77	8.8	8.26	9.35	8.82
ABL1	9.63	7.53	9.42	9.63	8.86	9.68	9.34	10.76	10.05	9.84	10.48	9.79	9.77	8.79	10.41	10.46	9.71	9.51	10.18	10.04	9.28	10.59	9.51	10.75	9.93	8.94	10	10.16	8.94	9.18	10.01	10.6	9.33	9.48	9.56	8.87	9.17	8.98	9.1	9.92	8.7	8.78	9.97	9.32	9.33	9.76	9.27	9.81	9.78
ABL2	7.07	6.97	7.23	7.12	7.13	7.21	7.47	7.38	7.34	7.29	7.27	7.2	7.26	7.35	7.33	7.3	7.21	7.21	7.36	7.21	7.24	7.29	7.38	7.88	7.28	7.15	7.25	7.24	7.4	7.46	7.49	7.28	7.27	7.31	7.26	7.22	7.14	7.45	7.1	7.58	7.3	7.18	7.41	7.5	7.23	7.59	7.4	7.36	7.22
ABLIM1	11.55	7.35	10.47	11.66	11.1	11.2	11.47	10.2	10.9	11.21	11.2	11.72	11.52	9.97	11.31	10.51	11.22	10.96	10.97	11.64	11.56	10.82	10.98	9.64	11.6	11.31	11.47	11.08	11.01	11.31	11.63	10.16	11.85	10.61	11.37	10.5	11.63	11.46	11.78	11.88	10.25	9.41	11.61	10.8	11.54	11.77	11.48	11.53	11.19
ABLIM2	6.83	6.95	7.27	7.06	7.03	7.2	7.25	7.55	7.5	7.4	7.18	7.44	7.41	7.11	6.79	8.08	7.31	7.11	7.15	7.08	6.95	7.23	6.98	7.08	7.27	7.02	7.12	7.2	7.09	7.31	7.54	7.06	7.13	7.09	7.14	7.19	7.54	7.27	6.92	7.11	7.52	6.93	7.14	7.15	7.5	7.29	7.46	7.23	7.31
ABLIM3	8.08	8.47	10.26	9.26	10.28	8.9	8.11	8.98	8.33	7.5	9.61	10.22	9.65	8.46	9.35	7.62	8.55	9.04	7.64	9.41	8.68	7.54	7.56	8.3	8.78	9.26	8.97	9.85	10.4	7.86	9.14	9.25	8.34	10.26	9.45	9.33	9.33	10.3	9.11	7.82	8.91	10.34	8.36	9.64	10.64	9.99	10.44	9.79	7.42
ABO	7.18	6.91	7.23	7.04	7.56	7.04	7	6.92	6.82	7.68	7.26	7.5	7.23	7.15	7.3	7.18	8.04	7.08	7.53	7.22	7.18	8.19	6.99	7	6.87	6.91	7.16	7.83	7.06	7.34	7.34	7.07	7.68	6.94	7.23	7.18	7	7.57	7.38	7.1	7.25	7.04	7.28	7.21	7.5	7.35	7.25	7.06	7.13
ABR	11.81	7.16	11.27	11.24	10.18	11.19	9.87	10.4	9.98	10.38	11.47	11.47	10.5	9.43	11.14	10.72	11.2	9.82	9.71	11.16	11.13	11.51	10.74	9.89	11.27	11.22	10.81	11.01	11.12	9.58	10.76	10.54	10.8	9.62	11.05	10.66	9.98	10.48	10.84	10.88	9.54	10.46	11.26	10.86	10.88	10.74	10.67	11.15	10.75
ABRA	7.02	7.21	7.21	7.1	7.21	7.21	7.02	7.01	7.17	7.01	7.2	7.27	7.06	6.99	7.14	7.13	7.18	7.18	7.32	7.14	7.03	7.09	7.52	7.05	6.98	7.03	7.18	7.14	7.25	7.03	7.07	7.06	7.24	7.26	7.21	7.15	7.15	7.14	7.2	7.19	7.18	7.02	7.38	7.22	7.1	7.28	7.25	7.28	7.18
ABRACL	11.37	12.38	12.11	11.82	11.28	11.33	12.93	10.59	10.57	11.88	10.85	11.54	11.04	11.92	11.26	11.48	12.08	11.58	11.49	11.34	11.21	11.05	11.78	11.31	11.62	11.15	10.91	11.59	11.08	13.05	11.42	10.93	12.05	10.47	11.54	11.97	12.73	12.07	11.65	11.8	11.57	11.99	11.52	12.07	12.01	12.17	11.81	12	11.76
ABRAXAS1	6.86	6.96	7.3	7.59	7.24	7.16	7.42	7.7	6.97	6.89	6.94	7.29	7.06	7.64	7	6.83	7.27	7.15	7.01	7.3	7.1	6.83	7.2	7.6	7.45	7	6.98	7.27	7.06	7.69	7.19	6.91	8.15	6.96	7.32	7.43	7.12	7.83	7.13	7.5	7.64	7.92	7.31	7.33	7.55	7.17	7.4	7.21	7.77
ABRAXAS2	9.22	7.2	10.31	10.84	10.7	10.53	11.08	10.57	9.59	10.64	10.72	10.48	10.37	11.16	10.34	10.86	10.58	10.82	9.85	10.69	10.66	9.71	10.3	10.28	10.44	10.66	10.71	10.89	10.67	11.39	10.52	10.35	10.75	10.42	10.83	10.65	10.84	10.91	10.55	10.6	10.94	10.28	10.56	10.57	10.61	10.48	10.92	10.53	10.83
ABT1	6.78	6.95	7.4	7.49	6.94	7.22	7.23	7.17	7.26	7.19	7.4	7.13	7.23	7.53	7.03	7.3	7.37	7.28	7.28	7.14	7.19	7.17	7.35	7.31	6.86	7.21	7.42	7.31	7.33	7.45	7.3	7.17	7.4	7.27	7.47	7.18	7.23	7.31	7.18	7.41	7.62	7.27	7.4	7.39	7.25	7.27	7.42	7.07	7.43
ABTB1	11.4	7.34	10.63	9.64	10.14	9.22	8.73	10.18	11.01	9.99	9.85	10.4	10.77	9.35	11	10.01	9.45	9.5	10.02	10.79	11.19	10.73	10.53	9.89	10.07	10.51	10.49	10.07	9.58	8.78	11.5	10.54	9.8	10.45	9.77	9.83	9.59	9.8	10.51	9.75	9.61	11.18	9.02	10.02	9.89	10.1	10.22	10.53	9.05
ABTB2	6.94	7.06	7.86	7.36	7.07	7.72	7.87	7.16	6.94	7.09	7.83	8.07	7.64	6.93	7.28	7.08	7.33	8.29	7.34	7.56	6.98	7.01	7.2	7.24	7.43	7.14	6.82	7.17	7.69	7.44	7.74	8.24	7.37	6.98	8.32	7.98	7.27	7.03	7.32	7.27	7.29	6.83	6.83	6.88	8.15	8.16	8.22	7.19	8.06
ABTB3	7.1	6.99	8.47	8.31	7.58	8.71	8.38	9.64	9.92	7.96	8.47	9.12	8.36	7.61	8.06	10.06	9.19	9	9.14	8.31	7.9	9.01	9.2	8.85	8.8	9.2	8.2	9.13	9.41	8.29	8	6.96	7.98	9.22	9.42	9.21	9.43	8.29	7.59	8.78	8.22	7.3	9.01	8.38	9.68	7.73	9.11	7.52	9.03
ACAA1	11.23	7.27	11.05	12.31	10.56	11.65	11.24	11.76	10.47	12.67	11.82	11.78	11.89	10.76	11.56	12.24	12.58	12.23	11.52	12.08	11.95	12.05	11.75	10.51	11.84	12.18	12.15	11.82	12.12	10.85	11.71	11.4	11.65	12.03	11.92	12.43	12.22	11.35	12.33	11.86	10.3	11.54	12.25	11.51	11.06	11.97	11.86	11.79	11.52
ACAA2	7.23	7.46	9.43	9.45	7.74	8.71	10.22	9.61	7.35	9.35	10.03	8.65	8.68	9.19	7.33	9.2	9.32	8.69	9.07	10.06	9.19	8.38	8.08	9.91	8.77	7.69	8.62	8.53	8.66	10.35	8.75	9.24	8.8	7.84	9.71	9.77	8.27	10.14	7.73	8.63	8.83	10.11	8.4	9.44	9.66	8.89	9.76	8.34	10.89
ACACA	9.38	9.13	10.39	9.93	10.56	10.29	10.29	9.61	10.13	10.55	9.91	9.95	9.59	10.32	9.28	10.57	10	10.35	9.81	9.66	9.85	9.35	9.65	10.35	9.87	10.01	9.95	9.83	10.36	10.26	9.19	9.84	9.32	9.59	10.13	9.97	10.12	10.12	9.61	9.71	10.26	10.56	10.08	10.04	10.09	10.48	9.96	10	10.51
ACACB	12.06	6.82	10.47	10.5	9.22	9.62	8.02	12.86	10.71	9.3	10.59	10.7	10.57	8.64	10.4	9.45	10.12	10.11	10.29	10.7	10.54	11.4	10.6	9.48	10.95	11.3	11.79	10.91	10.46	8.26	11.5	9.9	10.31	10.82	10.7	10.43	8.63	10.17	10.94	10.19	9.73	9.01	10.38	10.27	10.34	10.08	10.35	10.26	8.5
ACAD10	10.79	6.82	10.35	9.89	10.9	9.64	9.47	11.72	10.92	9.52	10.27	9.87	10.43	9.86	10.53	10.16	10.13	10.19	12.12	10.03	10.68	11.16	10.47	10.08	10.22	11.18	11.15	10.59	10.11	9.25	10.5	9.9	9.62	10.61	10.26	10.13	9.4	10	10.52	9.97	10.15	10.45	10.28	10.17	10.06	9.66	9.74	10.12	10.16
ACAD8	7.21	6.85	10.03	8.82	10.35	8.22	8.76	8.22	7.08	8.24	8.35	9.95	9.6	8.5	8.44	7.54	10.02	8.58	9.79	8.71	8.35	8.45	10.2	8.57	9.06	7.62	9.63	9.08	7.17	9.13	10.22	8.58	10.12	9.32	8.46	10.48	9.54	9.47	10.62	10.13	9.4	9.83	8.93	9.34	9.66	9.16	9.47	9.9	8.49
ACAD9	9.67	6.94	10.54	10.92	10.51	10.37	11.04	10.27	10.49	11.66	10.68	10.89	11.49	10.44	11.13	11.89	10.75	10.75	10.91	10.7	11.02	11.12	10.97	10.71	10.03	11.07	11.05	10.69	11.11	10.32	10.76	10.52	10.44	11.62	10.55	10.52	11.15	10.28	10.95	10.7	10.16	10.92	10.47	10.14	10.9	9.84	10.58	11.29	10.91
ACADL	6.81	7.05	6.99	7.13	6.84	7.26	7.4	6.9	7.21	7.27	7.04	7.41	7.27	7.36	6.88	6.87	7.36	6.85	7.09	7.2	7.02	6.68	7.15	7.05	7.3	6.85	6.88	6.96	7.01	7.43	7.03	7.98	7.5	7.31	7.5	7.66	8.36	6.98	7.11	7.18	6.9	7.59	7.25	6.84	7.39	6.95	7.23	6.88	7.16
ACADM	7.28	7.04	9.76	10.26	11.04	9.11	10.43	9.25	7.32	9.19	8.79	9.71	9.19	10.8	8.05	8.61	10.94	8.93	8.78	8.94	9.42	8.63	8.93	8.3	9.89	8.79	8.62	9.84	9.27	10.36	9.37	9.17	11.41	8.35	9.78	10.25	9.88	10.92	9.75	11.02	9.88	11.58	10.02	10.07	10.47	10.12	9.63	9.58	9.51
ACADS	7.55	6.95	9.28	9.12	7.71	9.45	8	7.76	8.12	8.42	9.22	9.35	8.67	8.18	8.94	10.23	8.82	8.87	8.81	9.35	8.81	8.89	8.2	8.71	8.65	8.43	8.54	8.59	8.57	7.87	8.38	8.79	8.6	7.97	9.82	9.24	8.71	8.43	8.24	8.7	8.28	8.66	8.61	8.63	9.97	8.61	8.54	8.72	8.98
ACADSB	7.21	7.02	7.31	7.58	7.91	7.3	7.87	7.98	9.88	7.59	7.52	7.4	7.88	7.71	7.2	7.27	7.68	7.59	7.43	7.34	7.93	7.28	7.66	7.15	7.56	8.13	7.78	7.73	7.68	7.7	7.4	7.17	7.66	7.54	7.59	8	7.78	7.66	7.16	7.41	7.39	7.35	7.35	7.54	7.33	7.41	7.59	7.48	7.8
ACADVL	14.72	7.31	13.99	13.89	13.56	14.03	12.67	14.06	14.75	15.35	14.12	13.85	14.71	13.24	14.56	14.93	13.97	13.48	14.58	14.18	14.29	15.25	14.23	14.52	14.48	15.11	14.94	14.76	14.66	12.5	14.89	13.12	13.19	14.24	14.3	13.88	12.94	14.25	14.39	13.67	12.58	13.69	13.4	13.37	13.71	13.6	14.18	14.29	13.59
ACAN	7.43	7.98	7.39	7.32	7.14	7.41	7.37	7.43	7.44	7.28	7.26	7.08	7.34	7.36	7.31	7.32	7.34	7.38	7.39	7.26	7.33	7.42	7.51	7.34	7.16	7.4	7.44	7.31	7.43	7.13	7.21	7.48	7.22	7.26	7.31	7.36	7.23	7.31	7.17	7.6	7.28	7.29	7.21	7.09	7.3	7.1	7.34	7.25	7.36
ACAP1	7.18	6.84	9.03	7.51	7.14	8.36	7.51	7.91	9.78	7.24	7.99	8.31	7.98	7.46	7.14	7.78	7.37	8.03	8.13	7.56	7.26	8.03	8.11	8.79	8.85	7.24	8.78	7.7	7.56	7.54	8.77	9.27	7.9	8.13	7.58	7.65	7.29	7.65	7.55	7.37	7.9	7.19	7.25	7.7	7.7	8.99	7.65	7.63	7.61
ACAP2	7.3	7.09	8.03	8.95	8.44	7.96	9.72	8.22	7.24	7.63	7.7	7.83	8.04	9.08	7.66	7.61	8.43	8.21	7.67	8.29	8.42	7.24	7.77	8.19	8.27	7.32	7.29	8.07	8.82	9.72	7.7	7.84	8.92	7.15	8.75	8.64	9.01	8.8	7.81	8.44	8.69	9.62	7.92	8.3	8.45	7.99	8.52	8.11	8.98
ACAP3	8.45	6.97	7.49	7.76	8.9	7.99	7.74	8.4	7.17	8.28	7.95	8.05	8.52	8.76	9.09	8.93	8.12	7.66	10.1	8.44	9.26	9.76	8.42	8.01	7.73	9.51	8.89	8.22	8.49	7.54	8.88	7.67	8.18	10.82	7.98	7.29	8.86	8.17	8.44	7.29	8.25	7.47	7.54	7.78	7.77	8.62	7.85	8.31	7.69
ACAT1	8.17	7.32	9.71	10.4	9.4	10.05	10.38	11.71	7.38	9.96	10.18	9.59	10.76	10.1	8	9.05	9.59	10.21	9.87	9.47	9.09	8.07	8.55	10.92	10.3	8.75	8.97	10	9.71	10.66	9.66	9.56	10.82	8.83	10.37	10.97	9.94	10.32	9.02	10.24	10.6	10.78	10.43	9.38	10.17	10.18	10.31	9.37	9.85
ACAT2	8.08	7.42	9.61	10.68	10.35	11.11	11.9	9.39	7.91	10.74	9.51	9.54	9.93	11.41	9.16	10.01	10.32	10.67	9.58	9.84	9.51	9.06	9.93	9.17	9.95	9.59	9.05	10.1	10.46	11.73	9.12	10.01	10.42	9.46	9.94	9.91	11.43	9.8	9.02	10.39	10.47	10.32	10.57	9.99	9.87	10.48	9.71	10.19	11.19
ACBD3	9.89	7.38	11.27	11.18	11.55	10.99	11.72	11.02	10.24	11.58	10.88	11.09	11.03	12.12	11.33	11.02	11.35	10.72	10.89	10.78	11	11.21	11.84	11.22	11.11	10.69	10.97	11.33	10.96	12.04	10.98	10.82	11.52	11.1	11.17	11.32	11.22	12	11.09	10.89	11.9	12.39	10.53	11.53	11.2	10.98	11.41	11.22	10.99
ACBD4	8.89	7.26	8.19	8.7	8.35	8.42	7.64	8.72	9.09	8.59	8.71	8.81	9.51	8.5	8.91	8.28	8.54	9.19	9.75	8.86	9.12	9.5	8.83	7.68	8.53	9.07	9.72	8.66	8.59	7.71	9.04	9.12	8.38	8.92	8.46	8.53	7.95	8.21	9.19	8.74	8.63	8.29	8.72	8.37	8.34	8.05	8.7	8.03	7.81
ACBD5	6.81	6.97	7.43	7.51	7.75	7.14	7.62	7.12	6.85	7.05	7.05	6.98	7.08	8.04	6.8	7.01	7.8	7.35	7.03	6.93	7.08	7.11	6.9	7.19	7.06	6.88	7.02	7.34	7.11	7.53	7.09	6.97	7.87	6.91	7.47	7.79	7.73	8.05	6.9	7.29	7.38	8.66	7.13	7.41	7.56	7.2	7.31	7.58	7.67
ACBD6	8.81	6.92	9.57	9.51	9.03	10	10.16	9.54	9.28	9.8	9.48	9.42	9.23	10.07	9.57	9.32	9.47	9.87	8.77	9.22	9.42	9.1	9.65	9.71	9.35	9.11	8.85	9.51	9.96	10.14	9.04	9.5	9.05	9.05	9.46	9.37	9.59	9.31	9.2	9.44	9.29	9.38	9.94	9.64	9.51	9.58	9.43	9.32	9.03
ACBD7	7.55	7.89	7.32	7.19	7.17	7.51	7.72	7.46	7.96	8.34	7.41	7.42	7.4	7.91	7.52	7.9	7.82	7.46	7.88	7.32	7.22	7.66	7.2	7.21	7.41	7.42	7.47	7.39	7.23	7.73	7.23	8.09	7.59	7.36	7.71	7.46	7.41	7.36	7.45	7.48	7.32	7.56	7.66	7.25	7.53	7.19	7.27	7.3	7.46
ACCS	13.71	8.03	10.75	12.25	10.21	10.57	11.35	12.37	11.6	12.08	11.62	11.65	12.49	10.84	12.19	11.22	11.86	12.1	11.02	12.17	12.85	13.59	11.6	10.83	11.96	12.02	12.79	11.93	9.89	11.23	13.17	11.12	11.36	12.35	11.49	11.65	11.66	10.69	12.15	10.87	10.74	11.06	10.77	11.48	10.38	10.27	11.11	11.96	9.98
ACCSL	6.78	6.83	7.05	6.72	7	6.92	6.77	6.89	7	6.85	6.97	7.24	6.58	7.08	6.89	6.79	6.89	7.04	6.94	6.78	6.95	7.05	6.87	7.16	6.68	6.77	7.04	7	6.86	7.02	6.76	6.98	6.98	6.92	7.06	6.81	6.75	6.72	6.77	6.93	6.94	6.94	7.1	6.91	6.8	6.98	6.83	6.72	6.9
ACD	8.22	6.86	9.11	9.36	9.23	9.82	9.63	9.19	10	10.12	9.33	9.24	9.54	8.93	9.59	9.84	9.1	9.37	9.2	9.41	9.28	10.06	8.56	10.08	9.16	10.31	9.53	9.27	9.62	9.21	9.33	8.86	9.21	9.37	9.32	9.15	9.71	9	8.92	8.84	9.52	8.99	9.19	8.94	9.09	9.4	9.4	9.04	8.85
ACE	6.88	6.74	7.09	7.02	6.96	7	7.01	6.98	6.96	6.91	7.12	7.06	7.03	6.88	6.87	6.93	7	7	7.01	6.83	6.96	7.13	6.89	6.96	6.98	6.9	6.93	7.01	6.99	6.96	7.12	7.07	7.04	7.03	7.06	7	6.93	6.98	6.69	6.89	6.97	6.92	7.04	7	6.89	6.94	7.08	6.83	6.94
ACE2	7.99	8.83	7.7	8.51	7.93	8.33	7.87	7.67	8.23	8.49	8.01	8.22	7.76	8.09	7.59	7.77	8.18	7.86	8.76	7.94	8.14	8	7.68	8.59	8.61	8.08	8.74	8.01	8.03	7.92	7.59	8.2	8.78	8.2	7.79	7.75	8.57	7.71	8.56	8.37	8.4	8.54	8.34	7.78	7.79	8.1	7.55	7.92	7.66
ACER1	7.18	6.95	7.18	7.07	7.28	7.18	6.96	6.92	7.13	7.1	7.21	7.08	6.98	6.97	7.08	7.06	7.12	7.02	7.04	6.99	7.25	7.01	7.09	7.25	7.27	7.12	7.02	7.12	7	7.19	6.92	7.12	7.09	7.05	6.96	7.08	7.17	7.18	6.97	7.13	6.94	6.98	7.19	7.05	7.24	7.16	7.17	7.26	7.31
ACER2	7.53	7.67	10.38	9.71	10.77	9	10.77	10.24	8.33	9.62	8.36	9.28	9.96	10.21	9.9	9.43	10.67	10.93	10.14	10.03	10.91	9.99	10.81	7.49	9.94	9.98	9.87	10.05	10.18	10.63	9.2	10.5	8.7	10.08	10.58	10.38	9.58	9.89	9.63	8.73	9.08	12.27	7.78	10.31	10.39	11.05	8.7	10.72	10.42
ACER3	8.64	10.65	9.23	10.69	9.4	9.9	9.28	9.92	8.04	9.28	9.64	9.52	9.85	8.72	9.38	9.56	9.95	9.9	10.05	9.65	9.75	9.38	9.76	10.07	9.93	8.65	9.89	9.51	10.01	9.22	9.83	10.3	10.03	9.93	10.06	9.88	9.86	8.79	11.25	11.4	9.53	9.04	10.36	9.56	9.93	9.5	9.84	9.86	8.39
ACIN1	12.04	7.3	10.9	11.23	10.51	11.18	10.99	11.56	12.19	11.41	11.29	11.23	12.1	11.01	11.38	11.74	11.53	11.23	11.9	11.35	11.85	12.68	11.75	11.19	11.87	12.44	12.36	11.58	11.9	11.06	12.22	11.35	11.5	12.44	11.35	11.2	11.02	10.57	12.31	11.47	11.45	9.96	11.37	10.87	11.06	11.18	11.78	11.76	11.47
ACKR1	7.42	7.28	7.71	7.24	7.32	7.81	8.46	9.48	7.98	7.86	8.34	10.11	7.48	7.25	7.34	7.93	7.41	7.14	7.42	8.42	7.49	7.9	7.43	7.1	10.47	7.43	7.4	7.98	8.09	8.48	9.21	7.47	8.08	7.22	7.35	7.29	7.22	7.82	7.36	8.31	7.55	7.68	8.13	7.37	8	8.2	8.02	7.67	8.67
ACKR2	7.66	7.64	10.04	7.72	7.71	7.72	7.75	8.2	7.37	8.21	8.13	9.41	7.75	7.77	8.41	7.53	7.81	11.08	7.82	7.57	7.73	7.89	7.88	7.71	8.38	8.57	8.48	9.14	8.3	7.75	7.51	11.99	7.35	8.66	9.86	12.55	10.03	8.53	7.73	7.52	7.6	8.73	7.41	8.22	9.97	8.02	9.78	8.33	8.87
ACKR3	9.93	9.33	10.24	10.83	9.62	9.79	11.59	11.15	10.45	10.73	12.35	9.93	11.81	12.39	10.68	10.78	9.79	9.99	10.91	10.47	9.52	8.85	10.1	11.51	10.34	9.76	11.4	9.73	11.56	11.72	10.83	8.8	11.63	11.93	9.51	9.86	12.08	11.34	10.56	10.26	12.01	9.7	12.38	10.25	9.05	12.1	10.73	9.34	10.3
ACKR4	7.85	11.53	8.37	7.3	7.77	7.44	7.26	7.32	7.5	7.25	7.43	7.37	7.36	7.27	7.26	7.3	8.07	7.41	7.36	7.37	7.28	7.47	7.32	7.24	7.46	7.33	7.52	7.39	7.28	7.26	7.44	7.46	7.98	7.31	7.65	7.68	7.39	8.33	7.24	7.57	7.26	7.63	7.4	8	7.84	7.34	7.51	7.41	7.3
ACLY	9.67	9.76	11.08	11.45	11.02	10.94	12.47	10.88	9.36	11.93	10.59	10.33	11.44	12.54	10.55	11.25	11.42	11.84	11.69	11.06	11.17	10.77	10.9	11.69	10.98	10.65	10.78	10.92	11.46	12.47	11.11	10.85	11.96	10.35	11.38	10.96	11.95	11.41	11.11	11.75	11.86	11.48	10.8	10.92	11.07	12.02	11.52	11.19	11.75
ACMSD	7.38	7.86	6.88	6.84	7.17	7.1	7.14	6.88	7.07	6.93	7.12	7.03	6.65	6.82	6.92	6.77	6.85	6.95	6.9	6.91	6.93	7.12	7.02	7.06	7.03	6.81	6.95	6.79	6.92	6.99	6.95	6.85	6.99	6.88	6.84	6.89	6.9	7.04	6.89	6.72	6.91	6.99	6.85	6.92	7.04	6.67	6.99	6.81	6.99
ACO1	10.39	7.11	11.9	12.72	11.45	12.1	10.46	12.17	10.71	11.48	12.13	11.73	11.95	11.42	10.41	11.66	12.26	10.96	11.68	11.58	10.75	10.91	10.72	11.21	11.53	11.02	11.59	11.65	10.82	10.52	11.54	12.72	11.43	10.77	11.65	11.97	11.71	12.21	10.77	12.2	11.41	12.04	11.44	11.59	11.66	11.36	11.04	10.94	10.59
ACO2	7.77	7.19	10.51	10.46	9.89	10.9	9.91	9.76	8.54	10.34	10.55	10.53	9.99	10.2	10.04	10.43	10.46	10.35	9.08	10.23	9.74	9.61	9.58	9.9	10.12	9.49	9.69	9.99	10.27	9.65	9.28	9.16	10.59	10.1	10.23	9.9	9.83	10.87	9.55	10.86	10.08	9.37	10.87	10.51	10.83	10.84	9.94	10.06	10.09
ACOT1	7.17	7.37	8.77	8.95	8.05	9.04	8.16	9.83	7.07	7.7	8.84	8.98	7.94	8	7.86	8.16	8.67	8.75	8.8	8.51	8.42	7.51	7.41	8.56	8.23	7.62	7.4	8.44	7.81	7.93	7.72	8.04	8.56	7.36	8.82	9	8.76	8.22	7.46	8.82	8.59	9.35	8.64	8.74	9.11	8.11	7.93	8.11	8.87
ACOT11	11.01	6.92	11.23	9.86	10.79	11.19	10.06	9.74	9.94	9.37	11.18	11.44	10.38	9.12	11.76	10.64	10.56	11.54	12.02	11.13	10.76	11.93	12.37	9.22	10.97	11.9	10.81	11.37	11.2	9.75	10.75	10.9	9.31	11.82	11.02	11.01	9.9	10.56	10.92	9.56	10.05	9.72	10.01	10.94	11.33	10.75	11.51	11.53	10.7
ACOT12	7.11	8.3	7.3	7.34	7.43	7.14	7.18	7.23	7.29	7.23	7.27	7.32	7.32	7.24	7.31	7.22	7.17	7.28	7.3	7.26	7.03	7.42	7.26	7.31	7.06	7.28	7.31	7.19	7.29	7.33	7.07	7.23	7.32	7.07	7.23	7.29	7.54	7.21	7.18	7	7.27	7.52	7.23	7.4	7.31	7.11	7.29	7.26	7.19
ACOT13	10.15	10.01	10.29	10.41	10.52	10.66	10.21	10.15	9.79	10.25	10.87	10.58	9.78	11.59	10.33	9.05	10.51	10.57	10.03	10.23	10.16	9.92	9.86	9.9	10.68	9.46	9.86	10.39	10.55	10.54	8.99	10.32	10.31	9.35	9.77	9.75	9.3	10.89	9.97	10.32	10.47	10.12	10.79	10.34	9.58	9.81	9.64	9.66	10.54
ACOT2	6.93	6.83	8.01	8.08	7.36	7.76	7.74	8.44	6.9	7.16	7.59	7.84	7.31	7.63	7.36	7.06	8.21	7.37	7.86	7.67	7.36	6.97	7.14	7.66	7.16	7.28	7.1	7.35	7.36	7.36	7.35	7.24	7.89	7.11	8	7.66	7.76	7.69	7.04	8.04	7.75	7.91	7.48	7.57	8.01	7.5	7.42	7.59	8.19
ACOT4	8.68	7.09	9.98	9.26	10.37	9.8	8.14	8.62	8.62	8.67	10.09	9.87	8.56	8.58	10.14	8.36	8.44	9.87	11.5	9.18	8.72	8.81	8.13	9.33	8.38	8.38	8.32	8.4	8.31	8.16	8.39	11.12	8.84	7.79	9.61	9.94	9.78	8.42	7.21	8.76	9.64	10.64	8.94	9.58	9.91	8.33	8.91	8.84	8.17
ACOT7	7.67	7.02	10.11	8.25	9.4	9.85	8.63	9.15	9.86	9.27	8.89	9.24	8.14	8.9	8.8	10.35	9.18	9.57	10.79	8.62	8.25	8.31	8.44	10.06	8.94	9.6	8.72	9.36	9.13	8.56	8.28	9.21	8.13	8.89	9.93	9.49	10.15	10.18	8.18	8.23	8.89	8.79	9.72	10.21	9.48	8.96	9.53	9.38	9.92
ACOT8	7	6.8	9.23	8.96	7.61	9.13	8.63	7.9	7.47	8.23	9.1	9	8.41	8.57	8.03	7.72	8.83	8.62	8.44	9.02	8.31	7.95	7.48	8.94	8.09	7.6	7.65	8.35	8.64	8.4	7.46	10.13	8.47	7.68	9.05	8.79	8.56	8.68	7.68	8.69	8.88	10.01	9.14	8.88	9.31	9.27	8.75	8.48	8.94
ACOT9	8.16	7.9	9.67	9.13	8.68	9.01	8.74	9.07	7.75	8.73	9	8.57	9.1	9.82	7.65	8.61	9.04	8.79	8.76	9.19	8.53	7.51	8.28	10.03	8.73	8.03	8.76	8.78	8.99	8.66	8.99	8.57	9.03	8.93	9.28	8.53	8.85	9.52	8.87	9.49	9.05	8.73	8.75	8.53	8.9	9.45	9.13	8.91	8.4
ACOX1	7.28	7.06	9.16	9	9.66	8.76	9.44	8.15	7.57	9.47	8.9	9.08	8.83	9.81	8.93	9.51	9.12	9.39	9.25	8.9	8.74	8.27	8.86	8.32	8.35	9.03	8.36	9.24	9.01	9.34	8.22	9.95	8.74	8.19	9.29	9.62	10.3	9.45	8.46	9.2	8.93	11.36	9.15	9.65	9.61	9.74	9.26	9.32	9.27
ACOX2	7.12	8.44	7.84	7.83	7.21	7.45	7.34	10.45	6.99	7.18	7.68	9.32	7.37	7.17	7.12	7.25	8.09	7.09	7.13	7.2	9.24	7.37	7.26	7.49	8.77	7.72	7.27	7.85	7.35	7.62	8.85	7.07	7.36	7.08	7.91	9.92	7.21	7.87	7.02	6.94	7.52	7.09	7.02	7.43	7.57	7.47	8.27	7	7.72
ACOX3	10.47	6.9	10.76	10.28	9.88	10.91	10.74	10.73	13.26	11.12	10.36	10.5	10.78	11	10.92	11.82	10.27	10.97	11.33	10.74	10.84	11.83	9.33	9.96	10.97	11.66	10.95	10.63	10.94	10.7	10.42	11.11	9.24	11.27	10.81	10.63	11.58	10.17	10.29	9.45	10.34	10.8	9.58	10.41	10.61	10.46	10.31	11.47	10.46
ACP1	7.66	6.82	9.82	10.51	9.87	9.69	10.79	9.97	7.83	10.67	9.57	9.76	10.16	10.98	9.35	9.36	10.59	10.26	9.2	10.17	10.15	8.89	9.48	9.42	10.27	9.3	8.92	9.61	10.28	10.76	9.75	9.73	10.96	9.43	10.36	10.76	10.87	10.43	9.5	10.35	10.05	11.11	10.01	9.5	10.27	9.47	9.91	9.89	10.39
ACP2	9.01	7.39	9.72	9.52	8.71	9.8	9.06	9.09	9.94	9.71	9.73	10.01	9.55	8.69	9.22	9.49	9.48	9.82	10.08	9.94	9.41	9.79	9.47	10.18	9.49	9.91	9.9	9.63	9.06	8.93	9.53	10.48	9.06	8.99	9.5	9.39	8.78	9	9.66	9.14	8.9	8.47	9.59	9.55	9.53	10.12	9.78	9.36	9.46
ACP3	6.99	7.2	7.43	7.46	7.26	7.85	8.49	7.2	9.25	8.18	7.47	7.84	7.24	7.29	7.05	7.01	7.71	7.56	7.23	7.09	7.28	7.02	7.21	7.29	7.92	7.17	7.09	7.29	7.69	8.65	6.96	7.33	7.22	7.09	7.76	8.94	7.78	7.64	7.2	7.2	8.03	7.65	7.83	8.68	7.48	7.23	7.26	8.43	7.85
ACP4	6.73	6.96	7.1	7.04	6.88	7.15	7.07	6.97	6.93	7.04	7.23	7.21	7.05	7.14	6.97	6.89	6.85	7.07	7.04	7.23	7.02	6.98	7	6.91	6.92	6.89	7.14	7.1	7.02	7.37	6.93	7.08	7.04	6.8	7.07	7.28	6.85	7.12	6.93	7.02	7.1	7.17	7.21	7.09	6.84	6.79	7.16	6.96	7
ACP5	7.27	6.98	9.57	8.38	7.73	9	7.68	7.96	10.05	8.41	9.4	9.05	8.4	8	7.63	8.63	7.75	8.29	8.35	8.66	7.57	8.03	7.4	9.64	8.18	7.92	8.29	8.04	8.08	7.79	7.74	9.07	8.14	7.24	8.63	8.41	8.87	7.63	7.57	7.89	8.12	7.89	8.91	7.92	9	8.69	8.16	8.08	9.1
ACP6	11	6.85	11.7	11.24	10.79	10.79	10.74	10.61	10.91	10.4	11.68	10.88	11.28	10.91	11.7	11.22	11.56	11	11.67	11.46	11.42	11.8	11.09	9.51	10.51	10.57	11.78	11.73	11.33	10.62	11.04	11.03	11.03	11.59	11.81	11.07	11.28	11.17	11.42	11.7	10.56	11.35	11.66	10.92	11.42	10.91	11.07	11.81	10.66
ACP7	6.94	7.09	7.25	7.06	7.17	7.13	7.37	6.97	7.12	7.08	6.95	7.29	7.09	8.02	7.38	7.41	7.26	7.16	7.33	7.11	7.67	7.7	7.1	7.31	7.16	7.21	7.06	7.61	6.84	7.18	7	7.12	7.02	7.08	7.47	7.24	7.28	7.51	7.01	7	7.11	7.05	7.12	7.29	7.16	7.11	7.44	7.08	7.04
ACR	7.11	6.94	7.14	7.15	7.17	7.03	7.06	7.11	6.97	7.08	7.16	7.3	7.06	7.13	7.04	7.1	7.05	7.07	7	7.02	7.13	7.18	7.2	7.1	7.05	7.08	7.03	7.12	7.23	7.06	7.14	7.1	7.14	6.98	7.09	7.18	7.04	6.99	6.97	7.14	7.08	7.22	7.08	7.02	7.01	7.06	6.86	7	7.09
ACRBP	6.79	6.67	7.43	7.06	8.02	7.19	7.15	6.9	6.99	7.52	7.42	7.57	7.17	7.8	7.58	8.06	7.38	7.03	9.7	7.8	8.17	7.62	6.91	7.27	7.41	8.19	8.37	7.24	7.06	7.37	7.64	7.86	7.64	7.12	7.91	7.57	7.97	7.44	7.18	7.12	7.55	7.65	7.09	7.19	7.72	7.07	7.29	7.22	8.7
ACRV1	6.92	6.91	7.01	6.89	7.18	7.07	7.06	7.25	7.02	7.02	7.06	7.02	7.26	6.99	7.04	6.96	7.07	6.97	7.17	7.13	6.92	7.24	7.06	7.41	6.82	7.1	7.1	6.96	7	7.1	7.13	7.16	7.07	6.97	6.96	7.04	8.2	7.08	7.2	6.96	7.1	7.22	7.14	7.28	7.11	6.87	7.16	7.08	7.12
ACSBG1	8.66	6.88	8.18	7.99	12.3	9.98	8.42	7.5	7.07	10.85	9.17	8.28	9.78	7.83	7.21	8.97	9.77	7.86	9.94	9.22	9.41	6.98	9.75	7.14	7.88	11.96	9.6	9.45	10.55	8.43	9.85	6.98	7.13	12	8.27	7.43	10.6	7.68	12.74	8.16	10	7.66	9.6	7.16	7.45	11.02	9.16	11.64	8.24
ACSBG2	6.84	6.87	6.87	7.04	6.79	7.02	6.99	6.87	6.84	7.08	7.11	7.32	6.89	7.02	6.87	6.96	6.98	7.14	6.98	7.08	7.08	7.15	6.87	7.01	6.88	6.85	6.8	7.25	7.01	7.29	6.83	6.89	7.3	6.91	6.94	6.79	6.89	6.85	6.85	6.99	7.05	6.96	6.98	6.97	6.95	6.98	7.01	6.71	7.04
ACSF2	11.08	7.07	11	11.06	11.46	10.86	10.02	11.56	13.08	11.23	10.71	11.77	11.52	9.56	11.56	12.01	11.15	12.2	12.12	10.96	10.03	11.98	11.27	10.21	11.13	12.05	11.44	11.05	11.4	9.84	11.14	12.82	9.23	10.82	11.47	12.08	12.05	10.88	11.15	9.75	10.17	11.11	9.86	11.2	11.11	11.31	11.04	11.71	9.68
ACSF3	7.37	7.33	9.46	7.26	7.12	7.23	7.3	9.37	7.17	9.94	9.96	7.25	7.15	7.32	7.14	9.93	9.13	9.3	7.43	9.52	7.5	8.27	8.45	8.65	8.88	9.61	7.67	7.34	7.23	7.17	9.12	9.68	8.82	8.17	7.22	7.03	7.54	9.13	9.13	9.54	7.32	7.46	7.55	7.36	9.06	7.33	10.02	9.18	8.8
ACSL1	11.18	8.7	10.81	10.07	12.96	10.48	11.18	11	10.69	11.22	10.26	10.49	10.44	12.01	9.99	12.32	11.38	11.52	12.31	10.12	11.47	10.7	11.36	10.25	10.88	11.02	12.49	11.05	9.65	11.67	10.35	11.82	10.14	13.32	9.93	11.9	11.28	11.21	11.72	10.25	11.55	13.64	10.96	11.37	11.1	11.19	10.5	12.48	11.46
ACSL3	7.59	9.26	8.12	8.82	9.13	8.32	8.6	8.41	7.49	7.57	7.98	8.17	8.07	8.94	7.83	8.51	8.79	8.45	8.05	8.26	7.9	7.51	8.02	7.9	8.05	7.73	7.85	8.23	8.72	8.54	8.08	7.85	9	7.7	8.48	8.85	8.51	8.64	8.36	8.23	8.53	8.5	7.78	8.2	8.39	8.81	7.99	8.53	7.85
ACSL4	7.43	7.42	9.84	9.25	10.39	9.22	10.18	9.7	7.39	8.72	9.29	9.27	8.74	9.49	7.58	7.98	9.67	9.57	9.81	9.12	8.62	7.59	7.5	9.74	10.57	8.26	8.41	8.81	8.36	10.7	9.21	9.08	10.15	8.45	9.44	10.75	9.85	9.82	8.64	9.33	9.75	11.1	8.81	10.56	9.9	9.36	9.6	9.29	8.6
ACSL5	11.29	7.04	11.25	11.56	12.27	11.82	9.85	10.81	10.39	11.65	11.29	12.03	11.37	10.93	12.1	11.15	10.86	11.94	12.12	11.14	11.14	12.01	11.61	8	11.28	12.22	11.82	11.56	11.96	10	11.57	11.35	10.97	10.77	11.5	11.94	11.29	10.99	11.23	11.53	11.34	10.72	11.41	11.81	11.58	11.13	11.95	11.65	9.97
ACSL6	7.07	7.15	7.01	6.98	7.22	6.87	7.08	7.09	6.92	7.06	6.99	6.92	7.21	7.11	6.93	7.06	6.99	6.99	7.05	6.97	7.07	7.02	7.12	7.04	7.07	7.02	7.04	6.99	7.11	6.87	7.06	6.82	7.08	7.03	7	6.97	7.16	6.91	7.04	6.95	7.01	7.12	6.95	7	6.99	6.98	7.06	7.09	7.06
ACSM1	7.61	7.58	7.66	7.64	7.31	7.47	7.5	7.34	7.41	7.27	8.31	7.59	7.63	7.45	7.44	7.43	7.65	7.52	7.5	7.6	7.43	7.85	7.91	7.43	7.51	7.5	7.88	7.67	7.43	7.27	7.75	7.46	7.47	7.47	7.55	7.64	7.65	7.91	7.41	7.44	7.42	7.2	7.94	7.62	7.42	7.54	7.8	7.51	7.3
ACSM2B	7.03	6.99	7.08	7.02	7.03	7.08	6.95	7.09	7.02	7.02	7.15	7.09	7.01	7.03	7.14	7.14	7.12	7.21	7.05	7.2	7.18	7.11	7.01	7.15	7.05	6.97	7.09	7.14	7.2	7.16	6.99	7.06	7.06	7.19	7.02	7.04	7.05	7.11	7.23	7.02	7.09	6.92	7.56	6.98	7.18	6.87	7.15	7.16	7.13
ACSM3	7.26	7.47	8.75	8.44	10.49	8.14	7.63	8.43	7.28	8.11	8.77	8.31	8.28	7.47	7.03	8.13	8.47	8.74	8.96	8.07	7.26	7.47	7.71	7.42	8.05	8.16	7.66	8.25	8.41	7.65	8.1	7.6	8.01	8.02	8.96	10.55	10.08	10.35	7.88	8.1	7.83	9.76	8.52	9.1	9.07	7.35	8.72	8.52	8.9
ACSM4	7.62	7.49	6.93	6.86	7.16	7.19	7.1	6.93	7.32	6.82	6.98	6.99	6.93	6.93	7.02	7.15	6.98	6.81	6.97	6.87	6.93	7.09	7.09	6.85	6.89	6.92	6.96	6.94	6.89	6.85	7.1	7.09	6.82	6.97	7.05	7.11	6.69	6.97	7.05	6.74	6.82	7.14	6.98	6.91	7.01	7.05	6.94	6.87	6.81
ACSS1	9.28	6.85	9.64	10.45	9.13	9.94	9.2	9.63	10.29	10.82	10	9.95	10.35	9.69	10.58	11.11	9.96	10.68	10.78	10.69	10.14	10.19	9.94	9.67	9.61	10.15	10.21	9.78	10.42	8.76	10.2	11.38	10.78	10.15	10.44	11	11.5	9.49	9.96	10.83	10.04	10.2	10.43	10.1	10.07	9.76	10.13	9.95	10.36
ACSS2	11.11	7.13	10.71	10.3	11.17	10.94	9.64	10.65	12.68	11.48	10.84	10.78	10.55	10.46	10.62	10.57	10.07	10.46	11.41	10.39	10.67	10.82	10.4	11.28	10.66	11.12	10.96	10.77	10.71	9.56	10.49	11.64	9.83	10.95	10.17	10.77	10.68	9.83	10.63	10.4	10.87	10.26	10.99	10.25	10.18	10.54	10.48	10.39	10.24
ACSS3	8.6	8.14	7.59	7.61	7.64	7.81	7.32	7.8	7.86	7.63	7.79	7.61	7.3	7.4	7.49	7.54	7.96	7.59	7.28	7.47	7.45	8.01	7.33	7.34	7.69	7.98	7.6	7.68	7.77	7.63	7.3	7.54	7.62	7.87	7.56	7.63	7.41	7.4	7.43	7.64	7.53	7.38	7.82	7.47	7.37	7.1	7.3	7.07	7.53
ACTA2	10.58	7.13	11.1	10.32	11.69	11.55	10.89	15.71	12.29	12.47	11.21	12.31	10.92	11.32	11.05	13.24	11.22	11.25	11.99	11.72	10.66	10.32	12.68	11.9	12.86	11	10.37	11.85	12.91	12.44	14.48	9.7	11.5	11.84	11.24	10.74	11.34	12.61	11.15	11.44	11.86	11.62	12.22	12.19	11.57	13.55	13.3	11.74	13.3
ACTB	14.66	14.24	14.84	14.73	15.1	14.53	14.92	15.29	15.15	15.04	14.21	14.5	14.98	15.18	15.04	15.25	14.66	14.64	15.05	14.78	14.96	15.03	14.67	14.74	15.02	14.89	14.55	14.31	15.08	14.41	15.16	14.98	14.86	14.94	14.82	14.6	15.02	15.37	15.13	14.54	14.87	15.03	14.15	14.91	14.64	14.96	14.67	15.04	14.77
ACTBL2	7.13	7.11	6.89	7.04	6.84	7.01	6.87	6.96	7.26	7	7.12	6.98	7.17	7.02	7.11	7.1	6.99	6.9	7.07	6.98	6.96	6.95	7.01	7.05	6.98	7.13	7.1	6.91	7	7.06	7.06	7.08	7.12	7.07	6.94	6.88	6.92	7	6.98	6.93	7.08	7.13	7.04	6.9	7.18	7	7.04	6.91	6.8
ACTC1	7.27	7.5	7.06	7.04	7.2	7.09	7.13	14.51	7.12	7.41	6.91	6.89	6.96	7.14	6.99	7.26	7.07	7.15	7.74	6.95	7.12	6.79	7.15	7.21	7.55	7.23	7.02	7.98	7.25	7.52	11.13	7.05	7.1	7.12	7.08	7.07	7.12	7.17	7.25	7.04	7.7	7.06	6.88	7.7	7.26	7.13	6.99	7.41	8.87
ACTE1P	7	7.41	6.97	6.76	7.15	6.95	6.98	6.81	7.14	6.93	6.89	6.92	7.1	6.8	7	7.04	7.07	6.91	7.06	7.03	6.84	6.96	7.14	6.93	6.89	7.02	7.02	6.82	7.05	6.97	6.91	7.01	6.86	6.94	6.99	6.76	7.18	6.88	6.85	6.99	6.82	6.93	7	7.03	6.94	7.04	7.14	7	6.98
ACTG1	10.48	6.93	12.68	12.59	12.36	12.48	13.88	11.26	8.98	10.51	11.48	11.93	11.51	13.2	10.78	10.63	12.81	11.39	9.39	12.37	10.75	9.74	10	12.52	8.82	9.73	8.69	10.67	11.63	12.65	10.12	8.45	13.09	8.8	12.61	11.24	11.35	13.09	9.64	12.34	11.3	11.9	11.79	11.95	12.29	12.18	11.66	11.09	12.42
ACTG1P25	6.88	7.03	7.29	7.45	7.14	7.37	7.24	7.31	6.93	7.34	7.17	7.15	7.15	7.64	7.01	7.32	7.28	7.49	7.46	7.37	7.25	7.07	6.9	7.24	7.12	6.93	7.05	7.21	7.11	7.2	7.22	7.95	7.15	7.14	7.1	7.45	7.51	7.26	7.08	6.9	7.26	8.03	7.22	7.09	7.39	7.19	7.22	7.23	7.48
ACTG2	10.57	7.49	8.15	8.36	10.04	10.45	8.59	15.79	12.22	12.12	9.88	10.06	9.19	9.6	9.81	11.69	9.65	9.22	11.3	10.18	9.29	9.12	10.92	9.97	12.36	9.83	9.84	12.31	11.78	11.62	14.3	9.31	8.37	11.05	7.92	8.44	9.48	11.56	9.61	8.66	10.89	9.39	10.91	11.75	8.66	11.9	11.49	10.56	12.15
ACTL10	7.36	6.85	8.07	8.4	7.26	8.97	8.27	7.28	7.41	7.97	9.03	8.6	7.89	7.64	8.13	9.09	8.52	8.1	8.27	8.69	7.97	8.45	7.98	8.65	8.02	7.79	7.8	8.3	8.44	8.19	7.68	8.78	8.1	7.22	8.82	8.5	8.57	7.93	7.97	7.74	8.29	7.18	8.31	8.56	8.58	8.34	8.36	8.16	8.23
ACTL6A	9.12	7.17	11.08	11.47	11.31	11.03	12.89	10.47	8.87	12.48	10.78	10.63	11.16	12.93	10.41	11.18	11.59	11.09	10.92	10.91	11.03	10.74	10.33	11.8	11.06	10.45	9.94	11.24	11.2	12.84	10.79	11.28	11.68	10.2	11.28	10.74	12.06	12.05	10.23	11.15	11.49	12.23	10.55	11.05	11.03	10.92	11.39	11.06	11.75
ACTL6B	7	7.13	7.1	7.32	7.45	7.15	7.32	7.28	7.16	7.08	7.21	7.25	7.35	7.04	7.11	7.39	7.04	7.06	7.3	7.1	7.25	7.17	7.23	7.17	7.26	7.19	7.27	7.01	7.06	7.33	7.02	7.1	7.27	7.31	7.21	7.1	7.11	7.06	7.03	6.92	7.12	7.42	7.22	7.31	7.21	7.26	7.06	7.06	7.08
ACTL7A	7.07	6.96	7.06	6.9	7	6.86	6.92	6.79	6.91	6.97	6.81	6.9	6.88	6.9	6.96	6.91	7	6.97	6.99	6.9	6.87	6.93	7.26	6.92	6.96	6.88	6.95	6.86	6.93	7.02	7.03	6.97	7	6.99	7.04	6.92	7.16	6.84	6.9	6.84	6.88	7.03	6.96	7	6.93	7.02	6.85	6.86	6.98
ACTL7B	6.93	7	6.96	7.06	6.95	7	6.91	6.86	7.02	7.02	6.8	6.96	7.15	7	7.03	7.1	6.81	6.89	7.04	6.95	6.92	6.91	7.01	7.02	7	6.93	6.99	6.92	7.09	6.85	7.07	6.97	6.87	6.97	6.97	7.05	7.02	7.01	7.12	6.95	6.9	7.07	6.97	7.09	6.98	6.9	6.9	6.98	6.89
ACTL8	7.2	7.36	7.32	7.11	7.18	7.24	7.32	7.13	7.26	7.25	7.36	7.22	7.23	7.39	7.24	7.44	7.28	7.27	7.18	7.14	7.05	7.41	7.3	7.55	7.13	7.42	7.26	7.28	7.43	7.35	7.19	7.28	7.36	7.08	7.4	7.29	7.47	7.24	7.24	7.4	7.39	7.43	7.23	7.27	7.08	7.21	7.46	6.98	7.47
ACTL9	7.48	7.75	7.28	7.39	7.66	7.24	7.24	7.51	7.4	7.18	7.27	7.24	7.45	7.22	7.29	7.37	7.4	7.13	7.39	7.4	7.53	7.46	7.55	7.35	7.43	7.32	7.22	7.2	7.5	7.22	7.57	7.25	7.28	7.83	7.4	7.5	7.47	7.29	7.42	7.35	7.24	7.74	7.2	7.52	7.36	7.35	7.23	7.31	7.24
ACTN1	9.73	7.7	12.12	10.56	11	11.18	11.35	13.61	10.95	11.12	10.6	11.21	11.57	11.13	10.15	11.61	10.15	11.46	11.43	10.36	9.72	9.97	11.25	12.45	11.42	10.2	9.31	10.08	10.19	11.27	12.35	11.44	10.27	9.67	12.23	11.72	11.17	10.69	10.53	11.34	11.42	11.25	9.93	10.89	11.96	11.63	11.51	10.17	11.48
ACTN2	7.04	7.19	6.98	7.12	6.96	7.04	6.98	7.84	7.17	6.89	7.1	7.11	6.96	7.01	7.15	7.26	7.07	7.01	6.99	7.04	6.99	7.03	7.01	7.07	6.95	6.94	7.09	7.04	6.81	7.07	7.01	7.15	7.16	7.11	6.87	7.07	7.18	7.06	6.96	7.02	6.97	7.16	7.03	7.09	6.9	7.25	7.13	7.02	7
ACTN3	8.02	8.43	7.35	7.25	7.26	7.46	7.29	7.23	8.39	7.21	7.43	7.31	7.33	7.41	7.42	7.36	7.22	7.35	7.49	7.32	7.07	7.42	7.33	7.49	7.27	7.48	7.41	7.36	7.4	7.36	7.24	7.33	7.27	7.51	7.35	7.36	7.51	7.34	6.92	7.39	7.27	7.08	7.43	7.28	7.18	7.3	7.2	7.2	7.27
ACTN4	12.94	7.61	12.74	12	12.84	12.85	12.55	13.02	14.37	13.39	13.36	12.98	12.57	12.25	13.77	13.71	12.06	12.9	13.31	12.66	12.85	13.92	13.05	13.07	12.73	13.08	13.33	12.7	12.89	12.37	12.56	14.48	11.27	13.18	12.48	12	12.78	12.35	12.77	12.14	12.87	12.48	12.44	13.12	12.36	12.74	12.65	12.49	12.18
ACTR10	9.06	8.26	9.76	10.27	9.75	9.38	10.28	9.82	8.45	9.26	8.78	9.43	9.8	10.01	8.83	9.47	10.26	9.44	8.75	9.87	9.68	8.83	9.31	9.76	9.81	9.25	8.98	9.72	9.06	10.08	9.88	8.99	10.46	9.1	10.22	9.92	9.88	9.75	9.24	10.06	10.28	10.52	9.3	9.85	9.8	10.11	9.91	9.66	10.31
ACTR1A	11.57	9.58	11.38	11.15	10.47	11.29	11.19	10.95	11.54	10.89	11.44	11.21	10.96	10.89	11.56	10.73	10.36	11.26	11.04	11.36	11.11	10.4	10.87	11.29	10.87	10.67	11.39	11.13	11.8	10.69	11.04	10.99	10.66	11.12	11.11	10.44	10.91	10.78	10.93	11.04	10.44	9.4	11.26	11.22	10.97	11.4	11.02	10.52	11.29
ACTR1B	10.48	7.2	10.8	11.1	10.04	11.03	10.5	10.63	10.55	10.93	11.38	10.6	11.22	10.64	11.11	10.78	10.74	10.68	10.55	10.94	10.92	11.08	10.76	10.83	11	10.82	11.12	10.76	11.12	10.14	11.16	11.55	11.04	11.29	10.9	10.17	10.23	10.34	10.87	11.11	10.61	10.86	11.21	10.75	10.67	10.93	10.42	10.8	10.73
ACTR2	11.76	8.84	12.25	13.14	12.52	12.3	13.47	12.9	11.94	13.61	12.08	11.73	12.27	13.21	12.11	12.86	12.84	12.73	12.37	12.35	12.51	12.29	12.63	12.49	12.95	12.24	11.93	12.9	12.9	13.51	12.32	12.82	12.68	12.88	12.9	12.9	13.24	12.84	12.35	12.67	12.39	12.86	12.76	12.86	12.66	12.78	12.83	12.9	13.11
ACTR3	10.37	10.37	11.91	11.24	12.39	11.38	12.09	11.5	10.71	10.54	11.18	12.19	11.55	11.64	11.32	10.66	11.91	10.81	11.42	11.45	11.22	10.78	11.61	12.32	11.85	10.34	11	11.71	9.68	12.76	11.23	11.43	12.51	10.63	10.99	11.97	11.51	12.3	11.94	12.1	12.26	11.52	11.8	12.18	12.08	11.96	12.31	12.12	11.73
ACTR3BP2	9.1	12.8	7	7.07	7.14	7.13	7.08	7.15	7.24	7.07	7.2	6.95	7.39	7.11	7.33	7.16	6.97	7.07	7.08	7.31	7.05	6.78	7.1	7.04	7.07	7.2	6.96	7.04	6.88	7.27	6.93	6.96	6.93	7.21	7.03	7.15	7.02	7.02	6.96	6.97	7.11	7.04	6.93	6.96	7.03	7.1	7.05	6.95	6.93
ACTR3BP5	9.53	12.91	6.93	6.94	7.19	7.1	7.07	7.07	7.42	7.19	7.05	7.28	7.07	6.96	7.23	7.16	7.06	7.12	7.08	7.2	7.17	7.09	6.99	7.21	7.17	7.01	7.02	6.93	7.15	7.22	7.11	6.91	6.98	7.18	7.13	7.07	7.12	6.93	7.26	7.19	7.08	7.39	7.09	7.19	7.22	7	7.08	7.17	6.96
ACTR3C	6.91	6.95	7.05	6.98	6.96	6.96	7.08	6.82	6.93	6.91	7.08	6.96	7.12	7.03	7.07	6.76	7	7.07	6.94	7.03	6.86	6.98	6.96	6.93	6.97	7.04	6.94	7.03	7.01	6.98	7.04	6.86	6.96	6.97	6.99	6.95	7.06	7.05	6.94	6.9	7.08	6.97	6.97	7.08	6.93	7.01	7.1	6.84	6.93
ACTR5	9.79	8.76	9.13	9.44	9.48	9.49	9.09	9.54	11.59	10.1	9.28	9.33	10.21	9.44	10.06	9.48	9.5	9.41	10.5	9.62	9.85	10.19	10.28	10.49	9.1	10.11	9.81	9.92	9.75	9.09	10.24	9.6	9.03	9.97	9.3	9.55	10.15	9.36	9.93	9.32	9.75	8.64	9.3	9.07	9.18	9.63	10.14	9.4	9.45
ACTR6	9.43	7.07	11.1	10.75	10.9	10.58	11.18	10.25	9.5	10.27	10.4	10.34	10.31	10.87	10.26	9.96	10.6	10.28	10.11	10.33	10.41	10.18	10.36	10.41	10.49	10.62	10.83	10.51	10.16	11.54	10.64	10.14	11.17	9.96	11	11.37	11.16	10.94	10.65	10.35	10.66	11.57	10.02	10.4	10.76	9.92	10.36	10.5	10.85
ACTR8	7.01	7.13	8.8	8.5	8.17	8.08	8.5	7.69	6.83	7.71	8.3	8.27	7.96	8.73	7.45	7.25	8.29	8.25	7.76	8.16	8.32	8.31	7.59	7.77	7.85	8.05	8.4	8.39	8.46	8.35	7.87	7.57	8.57	8.06	8.43	8.44	7.99	8.79	7.88	8.2	8.34	9.11	8.21	8.8	8.46	8.14	8.45	8.21	8.09
ACTRT1	11.26	11.39	7.7	7.74	8.05	8.27	7.95	8.68	9.31	8.08	8.19	7.71	9.25	7.7	8.55	7.92	7.59	8.26	9.25	8.17	7.84	8.32	9.93	7.8	9.28	9.47	8.37	7.91	8.06	7.87	9.39	8.27	7.93	9.11	7.71	7.73	8.43	7.73	7.98	7.69	7.86	7.87	8.17	7.91	8.05	8.12	7.74	8.22	7.62
ACTRT2	7.28	7.32	7.26	7.21	7.3	7.26	7.21	7.19	7.36	7.18	7.23	7.17	7.37	7.2	7.16	7.19	7.19	7.26	7.6	7.15	7.1	7.35	7.56	7.19	7.04	7.22	7.29	7.24	7.25	7.21	7.43	7.24	7.25	7.31	7.45	7.36	7.05	7.22	7.1	7.16	7.28	7.17	7.26	7.11	7.29	7.25	7.42	6.99	7.17
ACTRT3	8.04	10.13	8.16	8.82	7.38	7.3	8.16	7.99	8.07	8.64	8.42	8.38	8.47	7.42	7.23	8.93	8.72	8.73	7.35	8.54	8.62	8.85	7.27	8.22	7.96	8.3	8.91	8.44	8.38	8.13	8.51	8.28	9.07	8.31	8.36	8.57	7.86	8.1	8.98	9.12	7.76	7.84	8.67	8.91	8.75	8.1	8.41	8.23	7.31
ACVR1	7.76	10.16	11.09	10.82	9.9	10.43	10.75	11.11	10	10.31	11.45	10.98	10.17	10.34	9.74	9.77	10.27	10.71	9.83	10.48	9.99	9.21	9.62	11.02	10.48	9.5	9.61	10.36	9.56	11.23	10.18	10.73	11.48	9.62	10.25	10.72	9.61	10.95	9.81	10.82	11.13	10.15	10.72	10.88	10.24	10.76	10.83	10.19	10.63
ACVR1B	8.19	8.81	9.01	9.06	8.4	8.79	9.18	7.85	8.73	9.08	9.28	9.02	8.94	8.45	8.89	9.69	8.88	8.73	8.34	8.92	9.41	9.03	8.99	8.76	8.92	8.63	8.79	8.7	8.77	8.81	8.68	9.42	8.9	8.7	8.99	9.03	8.93	8.28	8.81	9.05	8.57	9.28	9.09	8.5	8.83	8.79	8.88	8.35	8.67
ACVR1C	8.38	7.65	7.08	7.19	7.92	7.13	7.21	7.25	7.23	7.26	7.27	7.43	7.32	7.7	7.4	7.33	7.08	7.21	7.73	7.09	7.74	7.11	7.15	8.04	7.42	7.18	7.17	7.17	6.99	7.29	7.19	7.08	7.27	8.65	7.17	7.29	7.99	7.06	7.37	7.21	7.52	7.64	7.13	7.4	7.31	7.67	7.25	7.18	7.9
ACVR2A	6.97	6.83	7.43	8.07	8.13	7.33	8.86	8	6.84	7.64	7.22	7.52	7.62	9.13	7.21	7.16	8.33	7.42	7.49	7.48	8.81	8.01	7.38	7.56	7.92	7.32	7.33	8.02	8.09	9	7.69	7.68	9.07	7.3	7.54	8.09	7.91	8.81	8.1	7.88	8.95	9.09	7.6	7.72	7.82	7.84	7.88	7.97	8.37
ACVR2B	10.34	7.47	8.27	8.37	8.55	8.25	8.12	8.28	10.19	8.95	8.34	8.21	8.38	8.09	9.13	10.26	8.01	8.26	9.61	8.57	8.23	8.6	8.91	8.15	8	9.15	8.76	8.47	8.65	7.84	8.33	9.22	7.77	9.01	8.17	8.28	8.54	8	8.2	8.19	7.72	9.1	8.96	8.52	8.1	8.17	8.3	8.44	9.39
ACVRL1	7.69	7.37	7.96	7.63	8.03	7.82	7.71	8	8.77	7.78	8.17	8.37	7.85	7.57	8.15	8.64	7.73	7.86	8.2	7.9	7.88	8.22	8.11	7.85	8.29	8.34	7.76	7.67	8.03	7.63	8.5	8.42	7.61	8.62	7.9	7.72	7.6	7.91	8.19	7.84	7.57	7.76	7.99	8.04	7.91	8.5	7.8	7.48	7.81
ACY3	7.61	7.29	7.59	7.59	7.43	7.53	7.18	7.33	7.46	7.16	7.72	8.12	7.73	7.23	7.43	7.33	7.55	7.59	7.57	7.49	7.57	7.57	7.67	7.69	7.72	7.42	7.68	7.39	7.47	7.44	7.27	7.77	7.5	7.48	7.86	8	7.37	7.36	7.61	7.53	7.27	7.44	7.38	7.23	7.69	7.87	7.31	7.81	7.4
ACYP1	7.46	7.26	8.96	9.94	10.64	9.76	9.46	10.23	9.1	9.79	8.68	9.05	10.13	10.73	10.07	9.02	9.83	9.53	11.84	9.82	10.63	10.4	10.38	9.86	9.88	9.81	9.93	9.97	9.71	9.59	10.96	10.87	10.14	10.1	9.65	9.14	9.86	9.69	10.3	9.4	10.07	10.44	8.87	9.06	8.79	9.28	9.26	10.19	9.86
ACYP2	7.29	7.28	7.63	8.14	7.82	7.72	7.54	7.27	7.15	7.32	8.15	7.96	7.78	7.48	7.29	7.63	7.97	7.6	7.49	7.91	7.83	7.66	7.85	7.56	7.35	7.49	7.51	7.58	7.9	7.55	8.07	7.43	7.77	7.52	7.76	7.75	7.8	7.71	7.78	8.02	7.47	7.69	7.76	7.64	7.7	8	7.62	7.78	7.53
ADA	7.49	6.98	9.01	8.54	8.14	9.32	8.32	8.56	11.26	9.59	8.69	8.5	8.78	9.37	7.99	9.01	7.9	7.9	8.31	8.02	7.95	7.85	8.61	10.97	8.76	8.03	7.68	7.74	9.23	8.37	8.75	8.69	8.26	8.81	8.44	8.17	11.98	8.2	8.45	8.65	10.13	9.12	8.47	7.65	8.47	9.71	8.53	7.84	8.69
ADA2	10.23	9.32	10.02	8.41	9.29	9.54	8.54	8.96	10.16	8.3	9.4	10.97	8.27	7.9	8.93	9.97	10.71	9.85	8.75	10.54	8.38	10.75	8.65	8.05	9.87	9.52	9.75	10.45	10.84	8.61	11.21	8.69	9.65	9.97	10.61	10.81	9.08	11.22	10.17	10.81	8.81	8.27	9.72	9.09	10.63	9.08	9.73	10.51	9.27
ADAD1	6.76	6.75	6.86	6.91	7.1	6.83	6.83	6.93	6.91	6.81	6.88	6.82	6.87	6.86	6.8	6.88	6.72	6.67	6.98	6.95	6.92	6.78	7.08	6.92	6.86	6.83	7	6.77	6.87	6.83	6.85	6.87	6.88	6.59	6.75	6.93	7.02	6.87	6.8	6.8	6.83	6.88	6.96	6.9	6.8	6.88	6.96	6.81	6.88
ADAD2	8.03	6.94	7.74	7.19	7.7	8.12	7.63	7.77	10.11	7.39	7.87	8.4	7.87	7.86	9.1	9.11	7.77	7.79	7.87	7.89	8.96	8.89	7.66	6.99	8.31	8.79	7.96	8.41	8.98	7.47	7.62	7.61	7.27	9.32	8.47	8.43	8.87	7.96	7.56	7.01	7.82	7.01	7.48	8.14	7.86	7.19	8.25	8.63	9.35
ADAL	6.95	6.92	7.52	8.14	7.71	7.81	7.64	7.83	7.2	8.08	7.64	7.96	8	8.14	7.13	7.79	7.91	8.31	8.02	7.59	7.86	7.38	7.52	7.74	7.7	7.38	7.73	7.83	8	7.65	7.89	7.61	8.18	7.9	7.57	8.15	7.75	8.02	8.4	7.77	8.13	7.75	8.49	7.97	7.72	7.94	7.81	7.86	7.53
ADAM10	7.9	7.4	9.02	9.19	9.99	8.44	10.15	8.18	7.93	9.47	8.63	8.35	9.08	11.18	8.49	8.94	9.19	9.24	8.84	9.19	9.39	8.25	8.91	7.88	8.53	8.65	8.55	9.11	8.97	10.12	9.08	8.14	11.22	8.8	8.9	9.65	8.42	10.89	8.72	9.09	10.03	10.55	8.17	8.95	8.31	8.71	8.86	9.15	9.37
ADAM11	7.32	6.82	7.11	7.09	7.17	7.07	7.27	7.35	8.2	8.46	7.18	7.21	7.49	7.84	7.99	7.79	7.12	7.41	9.41	7.06	7.62	7.63	7.37	7.39	7.09	7.14	7.19	7.43	7.37	7.18	7.43	7.13	7.28	7.26	7.1	7.12	7.55	7.23	7.06	7.16	7.29	7.05	7.3	7	7.26	7.26	7.33	7.81	7.94
ADAM12	7.29	7.54	7.28	7.22	7.24	7.28	7.38	7.21	7.37	7.19	7.25	7.21	7.17	7.22	7.13	7.27	7.24	7.3	7.43	7.18	7.24	7.28	7.21	7.36	7.19	7.24	7.25	7.23	7.22	7.16	7.33	7.21	7.29	7.4	7.26	7.11	7.24	7.21	7.24	7.22	7.25	7.26	7.26	7.23	7.33	7.36	7.38	7.28	7.21
ADAM15	12.85	10.36	11.14	11.9	12.37	12.1	12.2	11.34	12.44	12.93	11.74	11.3	11.65	11.81	11.79	12.86	11.17	11.49	11.73	11.77	12.33	12.18	12.12	12.01	11.91	11.86	11.46	11.26	12.25	11.81	11.55	12.51	10.89	12.88	10.62	10.83	12.64	10.56	12.42	10.98	11.8	11.8	11.73	11.71	10.92	12.04	11.49	11.47	11.64
ADAM17	7.1	7.11	7.5	7.87	8.08	7.39	8.34	7.56	7.27	7.9	7.35	7.36	7.71	7.88	7.44	7.88	7.8	7.68	7.59	7.61	7.94	7.44	7.59	7.88	7.59	7.43	7.2	7.49	8.34	7.99	7.62	7.41	7.77	7.48	7.81	7.83	9.53	8.04	7.49	7.59	7.78	8.15	7.34	7.77	7.45	7.86	7.53	7.69	8.25
ADAM18	11.53	13.43	8.59	9.27	8.99	9.55	9.12	9.61	10.53	9.3	9.57	8.95	8.94	8.61	9.79	9.61	9	9.38	8.71	9.3	9.43	9.9	8.94	9.21	9.5	9.86	9.65	9.04	9.49	9.07	8.7	9.2	8.98	9.72	9.13	8.84	8.75	8.6	9.11	9.1	8.54	8.72	9.52	8.78	9.02	8.75	8.43	8.99	8.98
ADAM2	8.42	10.45	7.65	7.56	7.45	7.66	7.54	7.52	8.32	7.55	7.65	7.33	7.52	7.76	7.78	7.71	7.47	7.66	7.72	7.66	7.35	7.7	7.74	7.63	7.49	7.88	7.87	7.68	7.44	7.59	7.61	7.57	7.5	7.83	7.65	7.48	7.45	7.32	7.52	7.5	7.65	7.41	7.7	7.46	7.45	7.65	7.56	7.5	7.32
ADAM20	7.22	7.03	7	7.18	6.86	6.93	7.02	7.08	7.02	7.11	7.07	7.02	6.89	7.23	7.25	7.04	7	7.12	7.1	7.18	7.17	7	6.95	7.23	7.27	7.1	7.18	7.07	7.08	7.05	7.17	7	6.96	7.3	7.08	7	7	7.2	6.98	7.02	7.01	7.09	7.11	7.18	7.04	7.09	7.04	7.07	7.03
ADAM20P1	7.24	7.29	7.23	7.23	7.2	7.13	7.06	7.34	7.25	7.22	6.98	7.16	7.08	7.37	7.25	7.17	7.36	7.16	7.33	7.21	7.42	7.3	7.06	7.3	7.23	7.11	7.29	7.25	7.04	7.14	7.29	7.15	7.09	7.39	7.04	7.27	7.03	7.46	7.34	7.26	7.26	7.15	6.97	7.24	7.22	7.15	6.9	7.35	7.22
ADAM21	7.5	7.57	7.35	7.17	7.36	7.44	7.33	7.24	7.76	7.34	7.47	7.43	7.5	7.55	7.41	7.44	7.46	7.46	7.43	7.32	7.46	7.45	7.43	7.39	7.39	7.53	7.52	7.52	7.4	7.42	7.58	7.4	7.34	7.42	7.46	7.36	7.39	7.32	7.25	7.05	7.55	7.37	7.4	7.36	7.48	7.57	7.47	7.27	7.36
ADAM22	7.14	6.98	7.06	6.98	7.8	7.14	7.32	7.18	8.69	7.14	7.21	7.28	7.02	7.14	6.87	6.97	7.01	7.04	7.3	6.95	7.01	7.04	6.97	6.99	6.99	7.05	6.97	7.01	7.06	7.32	7	7.84	6.92	7.05	6.9	7.09	7.31	7.02	7.17	7.15	6.98	7.11	6.99	7.09	6.95	7.09	7.01	6.85	7.01
ADAM23	10.35	12.3	8.5	8.34	8.6	8.63	8.95	8.87	9.57	8.45	8.56	8.94	8.35	8.66	8.99	8.68	8.75	8.55	8.17	8.62	8.64	8.93	8.39	8.88	9.03	8.77	8.71	8.47	8.75	8.83	8.58	8.96	8.77	9.01	8.68	8.47	8.36	8.39	8.62	8.53	8.12	8.37	8.75	8.25	9.06	8.73	8.44	8.43	8.07
ADAM28	7.64	9.66	8.97	8.8	7.44	8.18	7.41	7.95	7.4	7.36	7.9	8.32	8.09	7.36	7.47	7.4	9.16	7.47	7.48	8.96	8.88	8.33	8.31	7.43	8.56	8.39	8.56	8.37	8.3	7.35	9.09	7.32	8.66	8.25	9.14	8.98	7.42	8.74	8.96	8.8	7.88	7.39	8.86	8.29	9.01	8.77	9.02	7.41	7.46
ADAM30	7.08	7.65	7.17	7.43	7.27	7.26	7.49	7.42	7.19	7.23	7.3	7.69	7.62	7.12	7.38	7.14	7.41	7.41	7.5	7.64	7.45	7.23	7.29	7.3	7.14	7.22	7.18	7.43	7.3	7.43	7.43	7.21	7.77	7.15	7.39	7.65	7.78	7.26	7.29	7.38	7.15	7.11	7.47	7.48	7.67	7.62	7.34	7.75	7.27
ADAM32	7.47	7.38	7.19	7.51	6.96	7.11	7.11	7.24	7.22	7.76	7.96	7.09	7.47	7.3	6.99	7.09	7.12	7.1	7.09	7.67	7.4	7.54	7.07	7.78	7.17	7.22	7.51	7.32	7.16	7.22	7.28	7.15	7.48	7.27	7.14	6.98	7.48	7.94	7.2	7.27	7.5	7.2	7.39	7.31	7.21	7.22	7.22	7.4	7.04
ADAM33	7.54	8.16	7.36	7.4	7.4	7.28	7.42	7.72	7.49	7.31	7.37	7.45	7.5	7.3	7.32	7.51	7.37	7.41	7.71	7.29	7.37	7.39	7.52	7.38	7.39	7.45	7.33	7.4	7.46	7.27	7.66	7.32	7.38	7.29	7.47	7.4	7.39	7.36	7.42	7.38	7.36	7.4	7.34	7.35	7.38	7.56	7.41	7.32	7.42
ADAM3A	7.4	8.18	7.12	7.29	7.3	7.17	7.27	7.3	7.51	7.27	7.13	7.48	7.09	7.1	7.31	7.66	7.32	7.25	7.17	7.3	7.41	7.37	7.44	7.25	7.37	7.18	7.25	7.37	7.09	7.45	7.25	7.22	7.4	7.54	7.26	7.47	7.13	7.52	7.38	7.34	7.09	7.41	7.32	7.46	7.47	7.44	7.19	7.34	7.41
ADAM6	7.1	7.33	7.2	7	6.96	7.2	7.08	7.27	7.27	7.08	7.19	7.15	7.28	7.19	7.07	7.13	7.17	7.05	7.17	7.11	7.31	7.23	7.01	7.04	7.03	7.2	7.25	7.22	7.16	7.08	7.25	7.21	7.02	6.97	7.21	7.35	7.17	7.03	7.22	7.1	7.16	6.91	7.16	7.03	7.03	7.07	7.19	7	7.09
ADAM7	7.63	8.37	7.5	7.24	7.38	7.32	7.55	7.24	7.62	7.49	7.51	7.49	7.53	7.43	7.72	7.61	7.32	7.45	7.3	7.58	7.22	7.84	7.49	7.37	7.41	7.55	7.49	7.43	7.6	7.28	7.28	7.44	7.47	7.61	7.37	7.34	7.36	7.33	7.54	7.52	7.37	7.8	7.43	7.42	7.47	7.37	7.33	7.39	7.44
ADAM8	11.02	7.35	9.91	8.69	10.27	9.38	9.8	9.24	10.53	8.27	8.97	9.74	9.91	9.28	10.98	10.17	9.33	10.03	10.59	9.32	10.42	10.92	10.14	7.9	9.77	11.45	8.85	9.7	9.83	9.82	9.85	9.34	8.11	11.43	10.08	10.34	11.12	10.11	9.79	7.75	9.25	8.76	7.74	9.69	9.57	9.78	9.81	11.09	10.69
ADAM9	8.96	11	8.96	8.66	9.22	8.28	8.58	9.03	10.87	8.04	8.05	8.3	9.03	8.45	9.21	8.48	8.66	8.59	8.81	8.71	8.8	8.59	9.54	8.24	8.56	9.1	9.02	8.74	8.99	8.37	9.58	8.31	8.64	9.67	8.75	8.32	10.28	8.95	9.1	8.92	9.06	8.79	8.81	9.67	8.79	9.19	9.33	9.08	8.8
ADAMDEC1	7.03	7.03	7.67	6.96	7.11	7.05	7.24	7.12	7.07	7.16	7.21	7.3	7.13	7.12	7.24	7.07	7.05	7.04	7.19	7.14	7.25	7.03	6.98	7.16	7.27	6.93	7.05	6.97	7.04	7.14	7.19	6.98	7.38	7.3	6.97	7.08	7.14	7.17	7	6.95	7.2	6.98	7.07	7.16	7.38	6.87	7	6.79	7.1
ADAMTS1	8	7.9	8.34	9.43	8.42	9.22	9.73	11.38	7.99	9.02	8.34	8.92	9.43	9.95	7.68	9.73	9.22	9.15	8.86	8.74	9.66	8.01	8.78	8.11	9.89	8.93	8.75	8.87	8.71	9.77	9.44	7.61	10.43	9.43	8.08	8.5	10.16	9.94	8.82	9.36	10.57	8.66	10.03	8.77	8.15	9.01	8.59	9.01	10.18
ADAMTS10	7.15	7.48	7.28	7.19	6.98	7.22	7.21	7.14	7.29	7.4	7.15	7.24	7.2	7.21	7.33	7.33	7.24	7.19	7.36	7.34	7.13	7.26	7.18	7.16	7.41	7.17	7.28	7.24	7.36	7.17	7.26	7.23	7.11	7.14	7.33	7.21	7.26	7.07	7.27	7.17	7.27	7.12	7.21	7.22	7.21	7.03	7.27	7.31	7.18
ADAMTS12	7.3	7.49	6.99	7.26	7.22	7.16	7.03	6.98	7.26	7.11	7.15	7.22	7.35	7.16	7.15	7.22	7.28	7.13	7.21	7.13	7.16	7.11	7.39	7.17	7.27	7.27	6.99	7.13	7.33	7.14	7.22	7.07	7.02	7.23	7.29	7.12	7.25	7.18	7.16	7.23	7.14	7.28	7.14	7.09	7.12	7.39	7.2	7.27	7.05
ADAMTS13	7.33	7.37	7.26	7.4	7.27	7.28	7.28	7.4	7.29	7.27	7.27	7.4	7.34	7.32	7.44	7.33	7.3	7.36	7.36	7.22	7.47	7.4	7.46	7.32	7.43	7.28	7.26	7.28	7.42	7.26	7.23	7.22	7.35	7.34	7.28	7.24	7.43	7.26	7.25	7.32	7.3	7.4	7.23	7.28	7.32	7.28	7.2	7.3	7.31
ADAMTS14	7.2	7.2	6.89	7.02	6.91	6.99	6.91	7.06	6.97	6.94	6.99	7	7.24	6.93	7.01	7.04	6.73	6.88	6.94	7	6.94	6.93	7.08	7.03	7.23	6.98	6.89	6.86	6.91	6.99	6.86	6.93	6.93	7.35	7.03	7.04	7.26	6.99	6.87	6.97	6.85	7.05	7.14	7.09	7.04	7.31	6.98	7.2	7.11
ADAMTS15	7.9	10.08	7.48	7.76	7.51	7.5	7.56	7.62	7.69	7.5	7.7	7.45	7.46	7.39	7.93	7.78	7.59	7.61	7.6	7.52	7.43	7.56	7.61	7.57	7.32	7.6	7.55	7.63	7.59	7.32	7.53	7.48	7.64	7.67	7.54	7.49	7.61	7.56	7.18	7.44	7.56	7.53	7.51	7.53	7.56	7.58	7.44	7.46	7.43
ADAMTS16	7.54	7.79	7.22	7.05	7.15	7.21	7.27	7.07	7.4	7.19	7.16	7.05	7.11	7.17	7.44	7.33	7.31	7.23	7.11	7.23	7.15	7.37	7.06	7.1	7.16	7.25	7.2	7.15	7.31	7.07	7.17	7.42	7.19	7.24	7.29	7.14	7.24	7.11	7.33	7.32	7.29	7.24	7.23	7.19	7.42	7.28	7.24	7.06	7.25
ADAMTS17	6.98	7.02	7.2	7.26	7.26	7.05	7.13	7.17	7.16	7.3	6.99	7.24	7.09	7.16	7.18	7.1	7.21	7.29	7.25	7.22	7.38	7.2	7.13	7.29	7.14	7.23	7.19	7.03	7.06	7.16	7.18	7.18	7.27	7.22	7.13	7.42	7.22	7.17	7.6	7.17	6.92	7.25	7.1	7.25	7.27	7.02	7.19	7.37	7.15
ADAMTS18	7.31	7.27	7.17	7.28	7.07	7.22	7.09	7.06	7.3	7.17	7.14	7.05	7.32	7.14	7	7.08	7.06	7.11	7.15	7.18	7	7.15	7.2	7.06	7.09	7.12	7.19	7.05	7.11	7.06	7.19	7.06	7.02	7.18	7.16	7.03	7.09	7.11	7	7.14	7.15	7.11	7.12	7.08	6.81	7.05	7.17	7.18	7.09
ADAMTS19	7.57	7.62	7.37	7.54	7.44	7.43	7.37	7.61	7.37	7.51	7.47	7.61	7.37	7.29	7.45	8.01	7.18	7.25	7.4	7.38	7.28	7.53	7.38	7.34	7.47	7.91	7.63	7.47	7.43	7.55	7.96	7.41	7.51	7.63	7.15	7.27	7.45	7.43	7.46	7.28	7.3	7.55	7.47	7.42	7.27	7.31	7.28	7.16	7.9
ADAMTS2	6.92	6.79	7.05	7.04	6.93	7.02	7.02	7.16	7.18	7.1	7.03	7.04	7.04	7.09	6.9	7.08	6.98	6.96	7.05	7.14	6.97	7.07	7.03	7.27	7.03	6.97	6.99	7.05	6.93	6.93	7.18	6.94	7.04	7.1	7.12	6.97	7.01	6.97	6.94	6.96	7.04	6.99	6.99	6.98	7.1	7.28	7.12	7.07	7.13
ADAMTS20	7.07	7.33	7.01	7.07	7.22	6.92	6.98	6.99	6.96	7.13	6.96	6.98	7.02	7.53	7.15	7.13	6.96	7.04	7.15	7.08	6.94	6.94	7	6.97	7.05	7	6.93	6.93	7.13	6.95	7.02	6.99	6.91	7.05	7	6.96	7.17	7.07	7.07	7.08	7.06	7.13	6.97	7.02	7.13	7.13	6.98	6.98	7.04
ADAMTS3	7.89	7.35	7.32	7.35	7.3	7.38	7.19	7.35	7.35	7.35	7.29	7.24	7.34	7.36	7.36	7.19	7.18	7.3	7.3	7.43	7.09	7.32	7.38	7.96	7.24	7.43	7.43	7.26	7.21	7.36	7.41	7.18	7.26	7.34	7.3	7.22	7.22	7.35	7.09	7.26	7.31	7.3	7.18	7.11	7.19	7.27	7.34	7.35	7.19
ADAMTS4	7.2	6.91	7.53	7.26	7.57	8.52	7.78	8.79	8.75	7.88	7.98	7.38	6.99	7.69	7.39	8.49	7.27	7.47	9.5	7.77	7.51	7.49	8.84	9.02	8.23	7.15	7.16	7.12	7.37	7.84	7.76	7.52	6.94	7.52	7.08	7.67	7.52	8.36	7.25	7.16	8.24	7.01	7.44	8.25	7.25	9.24	9.15	7.98	8.68
ADAMTS5	6.93	6.9	7.06	6.93	7.21	7.17	6.92	7.41	6.77	6.99	6.95	7.48	6.64	7.24	6.82	7.18	7.1	7.12	7.46	6.9	6.62	6.9	7.1	7.07	7.28	6.82	7	7.29	6.68	7.57	7.52	7.13	6.97	6.76	7.09	6.95	6.99	7.4	6.61	6.99	7.53	7.6	6.97	7.5	7.05	7.14	7.64	7.17	7.36
ADAMTS6	7.1	7.34	7.14	7.05	7.07	7.22	7.26	9.11	7.19	7.37	7.08	6.97	7.39	7.85	6.99	7.07	7.06	7.12	7.15	7.12	7.19	7.33	7.19	8.27	7.66	6.97	7	7.2	7.17	7.13	7.32	7.34	7.19	7.18	7.16	7.24	7.14	7.19	7.3	7.25	7.2	6.94	6.97	6.99	7.18	7.31	7.3	7.15	7.85
ADAMTS7	7.11	6.82	8.03	7.21	8.01	8.56	8.7	7.7	7.48	9.29	8.55	8.04	8.55	9.36	8.4	8.92	7.29	7.97	9.75	8.34	7.36	7.88	8.47	7.46	7.79	7.98	7.85	7.89	8.98	8.59	8.3	6.93	8.22	7.65	8.18	7.16	8.01	8.84	7.7	8.29	8.23	7.13	7.14	7.31	7.98	8.63	8.11	8.41	8.28
ADAMTS8	8.17	9.26	8.27	7.78	7.38	7.81	8.65	9.87	8.02	8.38	8.22	9.35	7.51	7.96	8.15	9.74	7.74	7.4	7.29	8.38	8.17	8.62	7.24	7.3	8.02	8.32	7.44	8.47	8.42	8.71	9.81	7.54	8.27	8.24	8.84	7.95	7.74	8.69	7.32	7.81	7.61	7.22	8.11	7.82	8.47	8.82	8	7.45	8.09
ADAMTS9	6.98	6.81	7.59	7.55	7.72	7.97	8.09	8.76	7.13	8.03	8.15	7.59	7.64	7.69	7.34	8.21	7.48	7.69	8.36	7.57	7.45	8.27	7.9	7.71	7.74	7.85	7.67	7.61	8.14	8.4	8.44	7.46	7.99	7.59	7.81	7.7	7.55	8.65	8.11	7.75	8.02	7.32	8.88	7.99	7.59	8.38	8.72	7.86	8.13
ADAMTSL1	6.93	6.79	6.63	6.89	6.43	6.95	6.88	6.88	6.83	6.81	6.84	6.9	6.97	6.99	6.88	6.85	6.76	6.8	6.95	6.87	6.84	6.9	6.93	6.76	6.96	6.68	6.83	6.83	6.88	6.8	6.78	6.85	6.99	6.78	6.86	6.86	6.82	6.81	6.97	6.87	6.92	6.8	6.85	6.92	6.8	6.99	6.79	6.75	6.82
ADAMTSL2	10.72	7.93	9.16	8.71	9.39	9.22	9.16	9.25	9.56	9.83	9.16	10.2	9.33	8.68	9.65	10.87	9.1	9.74	9.81	9.22	8.86	10.64	9.12	8.53	9.92	10.72	8.91	9.41	9.74	9.06	11	8.07	8.8	10.19	9.43	9	8.68	9.81	9.78	9.32	8.8	8.55	8.96	9.5	9.36	10.51	9.94	9.72	8.96
ADAMTSL3	7.67	7.73	7.28	7.17	7.14	7.21	7.24	8.67	7.22	7.4	7.3	7.31	7.4	7.32	7.45	7.27	7.29	7.29	7.46	7.33	7.04	7.14	7.37	7.26	7.54	7.34	7.24	7.22	7.44	7.33	7.63	7.24	7.54	7.18	7.19	7.22	7.43	7.16	7.17	7.24	7.27	7.29	7.4	7.18	7.32	7.45	7.44	7.39	7.19
ADAMTSL4	7.5	7.52	7.64	7.36	7.36	7.53	7.39	7.79	8.4	7.35	7.66	7.68	7.4	7.32	7.28	7.44	7.4	7.35	8.49	7.35	7.36	7.31	7.35	8.77	7.44	7.39	7.37	7.52	7.36	7.39	7.53	7.47	7.27	7.42	7.48	7.21	7.83	7.48	7.3	7.26	7.34	7.33	7.29	7.29	7.43	7.47	7.39	7.35	7.51
ADAMTSL5	7.14	7	8.27	7.7	8.2	8.18	7.96	7.67	7.09	7.61	8.96	8.66	8.73	7.53	7.17	7.32	7.67	7.35	8.81	8.93	8.19	8.21	7.22	8.25	7.76	7.78	9.13	8.4	7.85	7.86	8.84	7.38	7.92	8.37	8.35	8.43	7.63	7.67	8.72	7.38	8.04	7.62	7.17	8	8.39	7.47	8.1	7.94	7.1
ADAP1	6.89	6.59	9.61	7.62	8.57	8.83	7.99	8.72	10.08	8.13	9.77	9.49	8.67	8.03	9.96	8.84	7.74	9.54	8.44	9.39	8.45	9.66	8.94	7.41	8.53	9.24	8.56	9.49	9.11	7.84	8.92	10.08	7.91	7.62	9.69	9.12	8.9	9.6	7.19	6.9	8.12	7.77	7.13	8.76	9.72	8.26	9.83	8.74	8.56
ADAP2	7.07	7.08	10.06	8.45	8.81	8.89	8.62	9.61	10.19	8.91	9.28	9.46	9.29	9.02	8.25	9.41	8.01	8.61	9.81	8.62	7.95	8.68	9.82	9.41	9.87	8.36	8.25	9.02	8.89	8.79	8.77	9.36	9.58	8.73	8.92	9.24	9.06	8.62	8.25	9.41	9.63	8.58	7.96	8.9	9.48	9.88	9.5	8.39	9.48
ADAR	11.69	10.55	12.22	11.75	11.43	11.93	11.93	11.56	12.62	12.53	11.94	11.95	11.45	12.13	11.68	12.04	11.56	12.12	11.45	12.04	11.68	11.96	11.9	12.48	11.57	11.25	12.29	11.78	11.59	11.97	11.26	12.65	12.42	11.65	11.61	11.85	11.64	11.85	12.41	12.17	12.34	11.87	12.01	12.15	11.75	11.84	11.68	11.66	12.27
ADARB1	8.49	7.25	9.23	8.61	10.34	8.57	8.19	11.62	9.77	9.35	9.17	9.33	9.13	8.23	9.05	10.13	8.94	8.53	8.83	9.11	9.05	9.5	9.42	9.37	9.3	9.78	8.84	9.28	8.46	8.33	10.1	9.49	8.95	8.57	9.01	8.82	10.56	8.91	8.77	8.68	9.59	9.47	9.28	9.12	8.9	8.42	9.04	9.18	8.87
ADARB2	7.18	7.16	6.93	6.86	6.97	6.84	7.08	6.95	7.01	6.91	6.91	6.96	6.95	6.82	6.85	7.06	6.88	6.85	7.04	7.03	6.81	6.86	6.95	7.2	6.97	6.83	6.97	6.92	6.91	6.91	7.1	7.5	6.92	6.88	6.9	6.9	6.95	6.85	6.88	6.99	6.89	6.95	6.75	7.01	7	7.06	6.95	7.03	6.89
ADARB2-AS1	6.95	6.96	7.16	6.93	6.98	7.05	6.94	7.06	7.13	7.24	7.14	7.23	7.09	7.02	7.23	6.95	7.07	6.94	6.99	7.15	7	7.34	7.05	7.11	6.96	7.04	7.2	7.2	7.05	7.29	7.05	7.18	7.09	7.14	7.24	7.12	7.15	7.39	7.14	7.24	7.14	6.88	7.15	7.06	6.97	7.09	7.24	6.94	7.3
ADAT1	9.55	9.99	10.01	10.1	9.57	9.76	10.2	9.19	9.7	8.73	9.75	9.95	9.79	9.47	10.13	9.94	10.07	9.67	9.37	9.94	9.85	9.79	9.75	9.57	9.34	9.4	9.29	9.77	10.2	9.9	9.9	8.96	10.04	9.59	9.95	9.33	9.74	10.02	10.12	10.45	10.15	9.44	10.37	10.04	10.27	10.29	10.09	9.51	10.29
ADAT2	8.81	7.36	7.5	8.1	8.35	7.69	8.11	7.88	7.43	7.79	7.88	7.71	8.39	7.89	7.57	7.5	7.87	7.61	7.65	7.88	8.32	7.67	7.82	7.93	7.89	8.58	8.34	8.05	8.15	8.09	8.48	7.43	8.02	9.14	7.63	7.76	8.39	7.96	8.57	8.24	7.92	7.98	7.85	7.81	7.65	7.62	7.74	7.86	7.42
ADAT3	9.09	7.11	8.69	8.52	8.34	9.41	8.44	7.88	8.87	9.28	8.69	8.6	8.46	8.19	9.07	9.43	8.28	8.84	9.41	8.52	8.8	8.8	9.1	9.87	8.64	9.06	8.83	8.48	9.04	8.2	7.81	8.52	8	9.96	8.28	7.87	8.97	8.25	8.52	8.19	8.88	8.34	8.59	8.91	8.31	8.84	8.47	8.76	8.78
ADCK1	9.91	6.82	9.5	9.37	8.85	9.63	8.74	9.51	10.27	9.87	9.7	9.4	10.15	10.24	9.51	9.37	9.69	9.63	10.55	9.73	9.67	10.71	8.96	9.83	9.43	9.8	10.76	9.56	9.76	8.83	10.01	9.53	9.3	10.06	9.64	9.29	9.19	8.87	10.39	9.64	9.97	8.62	9.88	9.2	9.3	9.43	8.74	9.28	8.73
ADCK2	10.27	6.97	11.28	11.37	9.97	11.6	11.69	10.92	11.49	11.25	11.51	11.57	11.28	10.84	11.05	11.49	11.34	11.83	11.4	11.18	11.26	10.78	11.16	10.76	10.84	10.86	10.9	11.31	11.51	11.26	10.54	12.01	10.61	10.65	11.51	11.87	11.9	10.61	10.8	10.86	11.08	11.26	11.5	11.02	11.3	11.85	11.46	11.17	11.69
ADCK5	10.97	7.1	8.88	8.94	9.77	9.51	8.47	8.98	10.87	9.37	9.21	9.37	9.79	8.95	10.27	9.8	8.92	9.17	10.14	9.53	9.69	10.24	10.15	10.04	9.37	10.59	10.14	9.83	9.46	8.19	9.63	9.82	8.75	10.86	9.07	8.55	8.82	8.71	9.74	8.89	9.67	8.42	8.96	8.91	8.83	9.37	9.03	9.72	8.84
ADCY1	7.33	7.49	7.99	7.44	8.1	7.27	7.47	7.44	7.13	7.2	7.13	7.5	7.62	7.86	7.43	7.98	7.6	7.9	7.7	7.33	7.27	7.56	8.24	7.24	7.25	7.45	7.19	7.5	7.45	7.2	7.65	7.2	7.31	7.43	8.15	7.99	8.09	7.74	7.37	7.32	7.92	7.55	7.11	8.61	8.08	7.48	8.16	7.69	7.83
ADCY10	11.35	12.59	8.44	8.96	8.5	9.3	8.85	9.3	10.11	9	9.2	8.8	8.61	8.44	9.42	9.39	8.66	9.05	8.58	9.11	9	9.51	8.95	8.82	9.21	9.48	9.17	8.82	9.3	8.8	8.7	8.88	8.84	9.67	8.96	8.68	8.56	8.43	9.01	8.97	8.41	8.51	9.23	8.48	8.85	8.57	8.36	8.77	8.71
ADCY10P1	9.27	9.78	7.43	8.45	9.72	8.13	8.62	9.69	9.45	8.8	7.61	8.06	8.44	8.52	9.13	8.84	8.58	9.3	9.86	8.02	9.84	10.18	8.63	8.56	8.93	9.34	8.89	8.27	10.08	8.68	9.36	9.81	8.99	8.13	8.23	7.62	8.18	9.5	9.14	7.92	8.97	8.83	7.6	7.34	7.21	8.52	8.9	8.87	8.56
ADCY2	9.71	12.84	6.99	6.98	7.42	8.02	7.19	7.2	7.37	6.86	7	6.99	6.89	6.96	7.04	7.03	6.95	6.85	6.99	7.21	6.94	6.93	7.05	7.04	7.04	6.98	7.05	6.87	6.96	7.2	7.01	7.17	6.94	7.32	7	7.14	6.89	6.9	6.83	6.8	6.99	6.87	7.08	6.72	6.82	6.95	6.96	6.83	6.9
ADCY3	11.2	7.06	11.51	11.07	11.4	11.71	11.52	11.89	12	12.1	11.5	11.45	11.42	11.72	10.98	12.21	11.21	11.35	11.48	11.38	11.56	11.69	12.16	12.02	11.64	11.82	11.38	11.76	12.24	11.56	11.97	12.3	11.79	11.84	11.29	11.88	12.33	11.36	11.39	10.93	12.22	12.18	11.53	11.16	10.8	10.72	12.29	10.53	12.22
ADCY4	10.41	6.84	8.61	8.33	8.48	8.6	8.52	9.6	10.84	9.45	8.57	9.71	9.08	8.36	9.09	9.92	8.45	8.38	9.51	9.16	9.13	10.29	8.55	8.65	11.06	9.82	9.49	9.03	9.3	8.79	11.19	8.43	8.81	9.44	8.71	8.5	8.66	8.88	9.24	8.81	8.44	8.65	8.44	8.45	8.36	9.28	8.61	8.93	8.89
ADCY5	6.99	6.63	6.98	7.71	6.97	6.79	6.88	7.94	6.79	6.99	7.32	7.15	6.98	6.85	6.93	7.29	7.39	6.82	6.87	6.76	6.86	6.89	6.86	7.04	7.04	6.75	6.98	6.92	6.84	7.03	7.3	7.05	7.28	6.85	6.98	7.07	6.85	6.86	6.99	7.35	6.89	6.66	7.14	6.94	6.95	7.33	7.04	6.76	7.18
ADCY6	10.2	7.06	10.97	11.21	10.71	10.94	10.44	10.68	9.9	10.79	11.15	10.82	11.69	9.95	11.04	11.24	11.25	11.46	11.83	11.12	11.38	12.41	11.11	8.55	11.14	11.99	11.5	11.36	11.73	10.03	11.89	11.82	10.46	11.25	12.23	11.98	11.57	10.89	11.59	10.45	10.01	10.9	10.14	10.11	11.63	11.19	11.2	11.16	10.77
ADCY7	9.09	8.34	7.86	7.45	7.38	7.64	7.9	7.72	8.15	7.62	7.91	7.77	7.95	8.08	7.61	7.99	7.59	7.89	8.15	7.77	7.66	8.13	8.52	8.69	7.93	8.25	8.01	7.91	7.81	8.44	7.69	7.82	7.99	8.63	7.77	7.78	7.53	7.79	7.54	7.71	7.98	7.21	7.62	7.64	7.71	7.92	8.01	7.31	8.24
ADCY8	6.99	7.16	6.88	7	6.99	6.89	7.1	6.96	6.9	7.08	6.98	7.14	6.93	6.99	7.08	7.09	6.89	6.92	7.15	7.02	6.98	7.12	6.97	7.06	6.84	6.86	6.99	7.03	7.09	6.99	7.08	6.91	6.89	6.94	7.04	6.86	6.92	6.94	6.9	7.02	6.99	7.05	7	7.2	6.96	7.07	6.98	7.03	7.18
ADCY9	7.03	6.82	9.54	7.94	7.77	8.38	7.19	9.55	6.9	7.52	8.72	8.87	8.31	8.05	7	8.09	7.53	7.69	7.3	8.07	7.64	7.81	7.5	8.07	8.3	7.63	7.72	8.41	8.46	7.3	8.37	8.77	8.28	7.45	8.98	8.48	8.88	8.1	7.2	7.91	9	8.4	8.64	8.11	8.62	7.57	8.66	7.02	7.9
ADCYAP1	6.94	7.15	6.73	6.94	6.97	7.03	6.95	6.96	7.04	7.12	6.79	6.87	6.8	6.97	7.09	6.96	6.81	7.04	6.96	6.86	6.92	6.84	6.81	6.89	7.38	7.02	6.8	6.76	7.18	6.99	7.08	6.86	6.81	7	6.9	6.92	7.32	7.03	6.98	6.79	6.84	6.96	6.95	7.03	6.77	6.93	6.93	6.83	6.92
ADCYAP1R1	7.01	7.06	6.96	6.98	6.84	7.06	6.96	6.85	7.09	7.05	7.1	6.92	7.33	7.02	6.84	7	6.93	6.98	7.18	7.03	7.12	7.04	7.15	7.02	7	6.98	7.14	6.91	7.06	6.96	7.12	7.16	7.1	7.14	6.96	7.14	7.08	6.98	6.87	7.09	6.92	7.02	7.08	6.94	7.1	7.25	6.9	7.1	6.96
ADD1	12.99	7.62	13.64	13.33	13.09	13.14	12.79	13.7	14.15	13.15	13.36	13.4	13.35	13.46	13.54	13.29	13.27	13.19	13.77	13.33	13.48	14.05	13.94	12.79	13.28	13.53	13.78	13.46	13.38	12.61	13.66	13.61	13.42	13.33	13.54	13.22	12.71	13.31	13.18	13.45	13.35	13.26	13.68	13.61	13.44	13.16	13.55	13.74	12.9
ADD2	7.42	7.97	7.29	7.16	7.3	7.43	7.47	7.39	7.44	7.32	7.35	7.27	7.07	7.24	7.5	7.32	7.2	7.48	7.21	7.37	7.11	7.43	7.44	7.25	7.49	7.41	7.4	7.36	7.29	7.48	7.27	7.35	7.28	7.41	7.24	7.39	7.28	7.23	7.18	7.16	7.32	7.29	7.4	7.26	7.24	7.13	7.33	7.18	7.31
ADD3	10.5	7.11	10.98	10.93	11.85	10.15	10.46	10.36	12.05	10.16	10.69	10.92	10.65	10.2	10.73	11.18	10.41	10.16	10.9	10.54	11.13	9.96	10.38	9.99	11.45	10.87	11.36	10.84	9.33	11.01	11.26	9.58	11.15	10.58	10.18	11.06	10.98	10.73	10.91	10.99	10.39	11.01	11.3	10.48	10.9	10.56	10.82	11.41	10.25
ADGB	7.53	7.75	6.97	7.31	7.25	7.19	7.09	7.13	6.9	7	7.03	7.08	7.05	6.98	7.06	7.1	7.08	6.95	7.06	6.98	7.1	6.96	7.08	7.05	7.17	6.96	7.04	6.97	6.9	7.03	6.63	7.06	7.08	7.13	6.87	7.07	6.96	6.96	7.09	6.86	6.94	6.97	6.93	7.03	6.96	7.07	6.94	7.14	7.09
ADGRA1	7.04	7	7.14	7.09	7.18	6.9	6.96	7.06	7.04	7.04	6.96	7.16	7.28	7.04	7.03	7.08	7.02	6.83	7.11	7.09	7.03	7.02	7.12	7.16	6.97	7.15	6.96	7.01	7.32	6.86	7.15	6.93	6.91	7.16	7.1	7.16	7.09	7.06	7.11	7.03	6.98	7.27	7.08	7.31	7.16	7.16	7.01	6.93	7.07
ADGRA2	7.61	6.94	8.32	7.39	7.69	8.16	7.92	11.7	9.68	8.75	8.54	8.56	7.48	7.85	8.48	9.35	7.61	8.49	8.67	7.9	7.85	8.69	8.58	8.15	8.75	8.85	8.06	8.4	8.5	8.21	9.47	7.52	7.87	9.02	8.1	7.68	8.37	8.25	7.7	7.33	7.87	8.02	8.22	8.48	8.05	9.2	9.13	8.02	8.4
ADGRB1	7.34	7.29	7.19	7.06	7.14	7.13	7.17	7.34	7.42	7.36	7.23	7.08	7.36	7.12	7.13	7.49	7.14	7.25	7.24	7.17	7.09	7.56	7.26	7.07	7.22	7.14	7.25	7.11	7.16	7.1	7.24	7.12	7.2	7.29	7.2	7.23	7.19	7.12	7.19	7.08	7.25	7.12	7.18	7.19	7.18	7.11	7.16	7.11	7.47
ADGRB2	7.39	7.22	7.58	7.72	7.7	7.49	7.47	7.37	7.42	7.31	8.66	7.51	7.99	7.43	7.31	7.68	7.41	7.63	7.56	7.82	7.7	7.28	7.67	7.26	7.46	7.41	8.43	7.24	7.56	7.3	7.78	7.94	7.67	7.76	7.77	7.65	7.67	8.12	8.08	7.52	7.39	7.38	7.52	7.76	7.87	7.52	7.76	7.48	7.63
ADGRB3	7.16	7.88	6.95	7.45	6.9	6.98	8.15	8.1	6.98	7.47	7.71	7.15	7.32	7.63	7.07	7.22	6.95	7.2	7.19	7.34	8.14	7.06	6.95	7.04	7.06	7.09	7.2	7.09	6.98	8.04	7.41	7.03	7.94	7.29	6.92	7.09	7.4	7.11	7.47	7.73	7.03	7.1	7.24	6.99	6.92	7.34	6.92	7.18	7
ADGRD1	7.19	6.95	7.26	7.46	7.64	7.25	7.29	7.31	7.23	7.11	7.15	7.36	7.39	7.36	7.17	7.41	7.2	7.23	7.29	7.31	7.51	7.19	7.44	7.21	7.04	7.27	7.32	7.25	7.28	7.29	7.41	7.15	7.2	7.17	7.26	7.27	7.14	7.2	7.39	7.28	7.21	7.86	7.36	7.41	7.26	7.31	7.24	7.11	7.35
ADGRD2	7.23	7.19	6.91	7.07	6.96	6.86	6.92	6.88	6.96	7.12	6.9	7.04	7.15	6.93	7.02	6.92	6.81	6.88	7.09	6.91	7	6.85	7.07	6.82	7	6.92	6.83	6.93	6.88	6.72	7.04	6.87	6.82	7.12	7.25	7.07	7.1	6.9	6.92	6.93	6.75	6.86	6.91	6.96	6.93	7.1	7.08	7.16	7.1
ADGRE1	7.07	7.19	7.1	7.34	7.64	7.25	7.33	7.27	7.18	7.08	7.18	7.49	7.16	6.93	6.97	7.44	7.19	7.17	7.24	7.23	7.27	7.24	7.18	7.42	7.39	7.25	7.28	7.1	7.04	7.12	7.43	7.15	7.04	7.04	7.3	7.38	7.27	7.17	7.35	7.31	7.39	7.55	6.98	7.19	7.31	7.16	7.05	7.39	7.15
ADGRE2	8.34	9.48	8.62	7.75	8.64	8.08	7.56	8.01	7.63	7.77	7.97	8.11	8.48	8.67	7.52	7.49	7.53	8.52	10.04	7.86	8.18	7.88	7.76	8.33	8.16	8.42	7.71	7.69	9.72	7.98	7.82	7.56	7.98	9.05	8.63	9.91	9.46	9.6	7.37	7.62	8.09	8.79	7.6	7.97	8.55	8.37	8.75	9.01	8.08
ADGRE3	7.47	8.94	7.4	7.34	7.06	7.3	7.28	7.2	7.41	7.37	7.31	7.3	7.52	7.31	7.53	7.35	7.31	7.32	7.53	7.43	7.1	7.2	7.47	7.36	7.52	7.31	7.44	7.33	7.38	7.31	7.27	7.33	7.27	7.37	7.2	7.3	7.44	7.28	7.33	7.19	7.38	7.06	7.26	7.3	7.24	7.43	7.41	7.46	7.44
ADGRE4P	7.44	7.54	7.19	7.07	7.06	7.18	7.07	7.16	7.18	7.11	7.26	7.05	7.04	7.19	7.27	7.21	7.13	7.19	7.16	7.09	7.01	7.15	7.19	7.18	7.13	7.3	7.24	7.21	7.2	7.19	7.18	7.21	7.25	7.05	7.19	7.07	7.13	7.21	7.09	7.19	7.23	7.09	7.19	7.16	6.99	7.04	7.16	7.01	7.1
ADGRE5	8.32	7	10.89	9.47	9.46	10.92	9.16	11.38	8.57	9.3	10.18	10.67	9.72	10.23	8.9	10.28	8.69	9.18	9.62	9.7	9.27	8.58	9.41	11.09	10.26	8.66	8.82	9.01	10.11	9.07	9.46	8.4	9.47	9.92	10.2	8.69	10.39	9.85	8.97	8.99	9.72	9.86	9.75	10.24	9.69	10.98	9.62	10.79	9.37
ADGRF1	7.78	7.13	9.78	9.91	9.62	9.07	9.02	8.73	7.56	7.7	9.25	9.34	8.98	8.13	8.95	7.37	8.96	8.36	7.61	9.06	9.97	9.94	8.43	7.31	9.34	8.55	9.14	8.93	9.28	8.88	8.85	10.32	9.92	9.53	10.08	9.73	8.48	10.01	9.57	9.46	9.07	8.96	8.32	9.29	9.92	9.16	8.73	9.37	8.14
ADGRF2	6.81	6.99	6.93	7.02	7.04	6.99	7.01	7.07	6.96	6.93	7.11	6.97	6.85	6.73	6.93	6.96	6.95	6.97	7.1	7.14	6.96	6.99	7.2	7.08	6.98	6.88	6.84	6.86	7.07	6.94	7.01	7.07	7.07	6.87	7	7.01	7.02	7.04	6.83	7.05	6.96	6.98	7.08	6.99	6.97	6.89	7.12	7.19	7.01
ADGRF3	9.42	10.96	7.78	7.77	7.56	7.86	7.6	7.82	8.59	7.62	8.04	7.54	7.83	7.66	7.93	7.88	7.78	7.87	7.97	7.68	7.6	7.97	8.12	7.79	7.8	8.41	7.91	7.78	7.83	7.72	7.72	7.73	7.55	7.86	7.67	7.52	7.79	7.62	7.7	7.83	7.7	7.19	7.82	7.52	7.63	7.53	7.74	7.45	7.7
ADGRF4	7.04	6.94	8.01	7.65	7.6	7.35	7.72	7.06	7.07	7.17	7.35	7.77	7.74	7.91	7.83	7.04	7.82	7.6	8.33	8.01	7.66	7.96	7.49	7.25	7.4	7.68	8.02	7.8	8.03	7.56	7.89	7.35	7.93	7.7	8.2	7.63	7.99	8.15	7.74	7.46	7.74	7.36	7.44	7.87	7.9	7.95	7.99	7.9	7.75
ADGRF5	8.53	12.13	9.49	9.66	9.63	10.07	10.08	10	8.75	10.39	9.15	10.08	10.6	9.21	9.46	10.8	10.04	9.6	10.65	9.36	9.71	10.07	10.13	8.86	10.66	10.36	9.15	9.81	10.26	10.51	11.06	13.6	9.41	10.34	9.62	9.77	9.83	10.55	9.97	9.87	9.59	10.24	9.44	9.55	9.42	11	11	10.34	9.9
ADGRG1	11.06	7.51	12.08	12.13	11.53	11.92	11.93	10.69	11.14	11.63	12.71	12.45	11.9	10.68	11.99	12.58	12.05	11.91	10.57	12.66	11.83	11.78	11.37	10.88	11.92	11.8	11.28	11.83	12.32	11.55	12	10.64	11.96	11.58	12.33	12.02	11.05	12.43	11.97	12.06	11.79	11.23	11.66	11.58	11.99	12.4	12.06	12.05	11.68
ADGRG2	7.35	7.48	7.32	7.36	7.28	7.4	7.14	7.12	7.41	7.38	7.45	7.34	7.3	7.55	7.37	8.25	7.35	7.31	7.33	7.33	7.18	7.25	7.45	7.31	7.32	7.41	7.38	7.36	7.44	7.39	7.3	7.42	7.46	7.24	7.47	7.3	7.59	7.22	6.95	7.34	7.38	7.22	7.34	7.06	7.26	7.32	7.43	7.18	7.21
ADGRG3	6.95	6.93	7.01	7	7.02	7.09	6.92	7.02	7.08	6.93	7.13	7.05	7.02	7.03	7.01	6.98	7.02	6.98	7.03	6.91	7.12	7.13	7.04	7.07	6.99	7.01	7.07	7.04	7.05	7.05	7.11	7.07	7.03	7.03	7.1	7.07	7.08	7	6.94	7.07	7.07	7.09	7.05	6.98	6.96	7.1	7.08	6.99	7.06
ADGRG4	7.31	7.37	7.24	7.49	7.16	7.4	7.34	7.44	7.48	7.19	7.31	7.23	7.19	7.26	7.42	7.34	7.07	7.35	7.22	7.1	7.41	7.28	7.24	7.43	7.24	7.33	7.34	7.25	7.32	7.33	7.24	7.21	7.29	7.17	7.29	7.23	7.16	7.28	7.21	7.16	7.21	7.07	7.31	7.26	7.17	7.17	7.23	7.16	7.37
ADGRG5	6.96	6.97	8.29	7.37	7	7.24	7.14	7.12	6.87	7.24	7.51	7.89	7.39	7.34	6.84	7.02	7.17	7.23	6.98	7.32	6.8	7.07	6.86	7.21	7.43	7.01	6.99	7.13	7.07	7.1	7.26	7.48	7.77	6.9	7.36	7.12	6.87	7.17	6.89	7.34	7.27	7.03	7.02	7.31	7.42	7.2	7.19	6.95	7.24
ADGRG6	7.12	7.26	10.6	9.7	10.1	8.98	8.8	9.28	7.54	7.97	9.7	9.15	10.14	9.73	8.05	9.19	9.63	10.28	8.53	9.91	8.95	9.34	8.73	8.25	9.93	9.14	9.53	10.27	10.94	9.03	10.55	8.49	10.9	9.36	11.28	11.02	8.76	11.14	9.01	9.74	9.82	10.13	9.04	9.8	10.26	8.35	10.87	10.15	9.57
ADGRG7	6.73	6.99	7.12	6.96	6.95	6.95	7.1	6.76	6.94	6.76	6.97	7	7.05	6.8	6.89	6.8	7.14	6.93	6.86	7.01	6.98	6.87	6.98	6.95	6.98	7.03	6.85	6.88	6.96	6.9	6.94	7.13	6.95	6.71	7.16	7.33	6.96	7.38	6.89	6.91	6.78	6.82	6.84	7.05	7.11	6.86	6.92	6.86	6.92
ADGRL1	8.8	7.7	9.04	8.98	8.18	10.17	8.61	9.09	7.37	9.98	10.79	8.47	9.57	9.31	7.39	9.08	7.75	8.29	8.1	8.51	7.83	8.71	9.38	8.6	8.46	8.47	7.8	7.68	8.62	8.41	9.31	9.58	9.55	8.54	8.73	8.93	9.8	9.16	8.65	8.51	9.51	9.2	9.05	8.12	8.9	8.76	8.99	7.58	9.3
ADGRL2	10.61	7.52	8.52	9.22	7.91	8.29	9.48	10.25	8.56	10.85	10.81	8.8	9.13	9.82	7.79	8.95	9.05	8.37	7.84	10.51	10.84	8.49	9.51	8.71	9.53	10.22	9.8	8.14	9.4	9.78	10.2	7.77	11.5	10.83	8.01	7.77	7.94	8.86	10.68	9.86	8.06	7.97	11.04	8.15	7.88	9.7	8.52	8.56	8.47
ADGRL3	7.33	8.89	7.44	7.25	7.38	7.33	7.43	7.18	7.46	7.41	7.32	7.23	7.44	8.29	7.96	7.45	7.44	7.52	7.37	7.3	7.46	7.27	7.44	7.56	7.29	7.32	7.43	7.3	7.37	7.32	7.36	7.34	7.39	7.28	7.38	7.17	7.4	7.39	7.33	7.61	7.34	7.88	7.31	7.18	7.25	7.64	7.39	7.4	7.58
ADGRV1	8.99	6.81	10.48	11.92	10.59	10.81	8.58	7.67	7.8	10.49	11.64	10.95	9.97	10.71	10.4	9.8	10.1	9.93	9.68	11.25	10.82	9.24	9.34	8.53	10.66	10.04	10.15	9.77	10	8.76	10.45	7.27	11.16	9.42	8.81	7.53	9.47	10.51	10.53	11.55	10.94	9.46	12.62	10.37	9.03	11.99	9.35	10.28	10.3
ADH1A	7.16	7.35	9.74	10.18	7.04	7.64	9.54	10.98	11.09	9.56	8.73	7.9	11.65	7.75	7.65	10.83	9.87	10.33	7.47	8.25	7.49	7.24	7.33	7.1	10.37	7.38	7.6	7.74	7.89	9.75	10.61	9.34	10.29	7.26	10.83	10.83	8.74	9.71	7.87	12.38	8.06	9.33	10.66	12.68	10.95	7.74	8.07	7.9	8.72
ADH1B	7.07	8.05	7.18	7.07	7.31	7.08	7.1	7.5	7.01	6.93	7.06	6.98	7.17	7.03	6.99	7.47	7.03	6.88	6.99	6.88	7.17	6.98	6.91	6.98	7.71	7.02	6.99	6.88	7.07	7	7.25	6.9	6.94	7.04	7.04	7.11	7.01	7.01	6.87	7.03	7.12	7.43	6.88	7.16	6.95	6.96	6.96	6.89	6.95
ADH1C	7.27	6.91	9.3	9.5	7.05	7.3	9.32	9.4	9.36	8.87	8.17	7.44	10.76	7.78	7.26	9.81	9.46	9.86	7.1	7.63	7.26	6.89	7.05	7.06	8.33	7.16	7.24	7.29	7.38	9.46	9.19	8.57	10.05	7.15	10.21	10.14	8.25	9.62	7.12	11.8	7.94	8.53	9.7	12.17	10.16	7.57	7.69	7.33	8.21
ADH4	7.26	7.14	6.77	7.39	6.98	7.08	7.12	6.91	7.01	7.49	6.94	6.91	6.98	7.03	6.82	6.91	6.92	7.07	7.14	7	6.93	7.01	7.1	6.98	7.17	6.95	7.08	6.96	6.85	7.16	6.97	7.07	7.33	7.02	6.91	7	7.19	7.04	6.92	7.15	7	7.03	7.04	6.91	6.95	7.05	7.01	7.04	7.11
ADH5	7.58	8.44	10	10.07	9.29	9.53	11.58	10.18	9.26	9.53	9.03	10.11	9.36	9.86	8.72	9.97	10.53	9.63	8.18	9.6	9.28	8.26	8.88	10.04	9.61	8.6	9.01	9.57	9.24	11.33	8.97	8.13	10.56	8.33	10.21	9.98	9.35	10.01	8.98	10.62	9.62	9.9	9.61	10.3	9.92	10.03	9.35	9.71	10.72
ADH6	7.68	8.73	7.29	7.23	7.37	7.5	7.35	7.49	7.6	7.25	7.44	7.6	7.28	7.28	7.27	7.4	7.44	7.44	7.36	7.38	7.21	7.65	7.53	7.24	7.49	7.51	7.29	7.46	7.45	7.44	7.46	7.33	7.26	8.11	7.4	7.77	7.27	7.47	7.24	7.21	7.32	7.37	7.51	8.26	7.4	7.34	7.37	7.23	7.42
ADHFE1	10.05	10.19	9.27	10.6	11.18	9.35	9.46	11.72	9.34	10.77	9.47	9.89	11.18	8.1	10.74	10.29	9.85	9.48	8.17	10.51	11.34	11.41	10.94	8	10.74	11.29	11.39	10.71	10.7	9.45	11.78	7.88	10.61	10.22	10.11	10.12	7.79	9.74	10.36	10.35	9.84	10.19	9.83	9.52	9.39	9.39	8.98	9.99	10.34
ADI1	11.46	7.61	12.63	12.64	12.08	12.43	12.31	12.25	12.45	13.81	12.47	12.31	11.94	12.84	12.36	12.62	12.23	12.07	12.25	12.15	12.54	12.4	12.25	11.47	12.22	12.07	12.54	12.78	12.87	12.46	11.69	11.72	12.53	11.79	12.7	12.88	12.41	12.47	12.33	12.42	12.48	11.89	12.23	12.48	12.89	11.51	12.71	12.26	12.56
ADIG	7.03	7.53	7.03	7.39	7.37	7.13	7.16	7.1	7.3	7.25	7.18	7.34	7.18	7.04	7.15	7.27	7.15	7.17	7.15	6.95	7.17	7.3	7.01	7.24	7.18	7.16	7.17	7.13	7.16	7.29	7.15	7.19	7.32	7.22	7.26	7.3	7.1	7.27	7.23	7.04	7.17	7.19	7.22	7.24	7.25	7.11	7.14	7.18	6.93
ADIPOQ	6.98	6.81	6.99	6.98	6.93	6.96	6.9	7	6.98	7.11	7.14	7.18	7.21	7.07	7.05	6.93	6.98	7.03	7.03	7.02	7.13	7.12	7.42	6.98	6.99	7.11	7.04	7.1	6.99	7.08	7.26	6.97	7.08	7.03	7.14	7.15	7.17	7.05	6.99	7.03	7.02	7.22	7.1	6.85	6.95	7.2	7.05	7.04	7.12
ADIPOR1	8.79	7.06	11.33	11.4	10.96	11	10.53	10.73	9.55	10.69	11.41	11.29	10.81	10.94	11.21	10.44	11.52	11.16	10.66	10.92	11.35	11.14	10.88	10.61	11.29	10.62	10.07	11.13	11.64	10.31	10.71	11.6	11.28	10.46	11.65	11.05	10.75	11.16	10.24	11.25	11.14	11.36	11.14	10.95	11.37	11.77	11.22	11.11	10.72
ADIPOR2	11.46	10.56	12.45	11.72	12.34	11.74	11.8	11.3	12.21	12.2	11.71	11.92	11.59	12.38	11.65	12.06	11.81	11.57	12.5	11.46	11.61	11.63	11.94	12.38	11.86	11.82	11.61	11.16	11.57	11.93	11.72	11.93	11.46	12.01	11.96	11.71	11.96	12.03	11.76	11.73	12.13	12.28	11.81	12.02	12.07	12.02	12.09	11.73	12.04
ADIRF	15.4	14.51	15.3	15.45	15.61	15.1	14.75	15.63	15.6	15.28	15.28	15.2	15.52	15.2	15.53	15.42	14.93	15.33	15.64	15.28	15.6	15.51	15.4	11.72	15.06	15.53	15.4	15.17	15.56	14.65	15.46	15.39	14.18	15.47	15.18	15.15	15.63	15.3	15.43	14.57	14.97	15.57	14.42	15.46	15.4	15.42	15.43	15.71	14.63
ADK	7.1	6.98	8.28	8.16	8.46	7.94	8.31	7.59	7.3	7.29	7.69	7.99	7.87	7.97	7.47	7.5	7.8	8.26	7.47	7.72	7.72	7.22	7.84	8.2	7.78	7.43	7.46	7.96	7.67	8.29	7.57	7.4	8.14	7.62	7.74	8.4	8.36	8.13	7.65	8.38	8.07	8.01	7.93	8.1	8.09	8.04	8.06	8.07	8.15
ADM	11.81	7.07	11.15	12.87	12.56	12.9	12.68	12.21	11.91	10.97	11.06	10.81	11.04	11.61	12.89	11.92	12.74	13.1	12.75	11.78	11.58	11.25	13.85	13.85	13.39	11.53	11.63	11.41	10.65	12.59	11.46	12.77	10.47	13.31	10.46	12.16	11.93	11.85	13.19	10.88	13.23	12.66	11.54	12.36	9.99	13.02	12.08	12.88	11.8
ADM2	7.17	7.39	7.42	7.47	7.87	7.37	8.42	7.18	8.09	8.09	7.41	7.63	7.56	8.96	7.46	7.8	7.32	7.4	8.32	7.2	9.31	7.66	7.34	7.7	7.39	7.24	8.17	7.25	7.25	8	7.28	7.68	7.65	7.56	7.24	7.32	8.42	7.28	7.34	7.21	8.44	7.63	7.3	7.17	7.34	8.2	7.26	7.36	7.53
ADM5	9.37	7.17	8.15	7.93	8.3	8.3	8.65	7.87	8.89	9.72	8.38	8.05	9.09	9.26	8.9	10.17	7.99	8.7	10.17	8.53	8.62	8.71	9.04	8.91	8.44	9.24	9.22	8.46	8.58	8.51	9.21	7.66	8.26	11.08	8.02	7.99	9.25	7.93	8.98	8.1	8.36	7.71	7.79	7.76	8.14	7.58	8.14	8.07	9.2
ADNP	6.93	6.78	9.93	9.96	9.95	9.05	10.58	9.19	7.3	8.63	8.84	9.39	9.22	10.11	8.86	8.93	10.05	9.35	9.29	9.31	9.58	9.57	9.92	9.43	9.73	8.9	9.4	9.83	9.11	10.78	9.62	8.77	10.45	9.4	9.64	10.33	10.44	10.61	9.55	10.05	10.06	11.4	9.64	10.34	9.68	9.22	10.04	9.81	10.28
ADNP2	9.39	11.35	10.78	10.73	10.01	10.14	11.05	10.75	9.02	10.01	9.63	10.11	10.54	10.6	10.23	9.72	10.77	10.26	10.27	10.28	10.42	10.26	9.56	10.57	10.7	10.11	10.26	10.43	10.48	10.87	10.42	10.13	11.03	10.47	10.85	10.6	10.14	10.66	10.6	10.95	10.44	10.6	10.62	10.55	10.67	10.48	10.33	10.52	11.03
ADO	9.38	6.84	10.69	10.39	9.87	10.34	10.68	10.35	8.92	9.67	10.6	10.68	9.72	10.22	9.72	9.12	9.39	9.91	8.9	10.24	9.77	8.52	9.47	9.91	9.8	9.99	9.83	10.13	10.03	11.18	9.44	9.17	10.66	9.49	10.18	10.36	10.21	10.23	9.93	10.12	10.38	9.62	10.39	10.45	10.33	9.7	10.47	10.17	10.29
ADORA1	7.56	7.27	7.45	7.11	7.15	7.53	7.35	7.41	7.57	7.39	7.61	7.42	7.46	7.38	7.31	7.47	7.46	7.42	7.63	7.42	7.09	7.47	7.38	7.42	7.42	7.71	7.73	7.59	7.46	7.59	7.46	7.5	7.44	7.41	7.47	7.45	7.45	7.39	7.57	7.51	7.5	7.16	7.56	7.39	7.36	7.35	7.35	7.29	7.42
ADORA2A	7.56	7.26	8.03	7.6	8.07	7.51	7.65	8.04	9.18	7.95	7.48	7.76	7.66	7.36	7.96	7.96	7.38	7.86	7.75	7.46	7.81	7.75	7.88	8.16	7.97	8.1	7.54	7.52	7.58	8.01	8.07	8.68	7.57	7.68	7.53	7.67	8.27	7.79	7.64	7.53	7.66	7.58	7.47	7.71	7.63	8.21	7.83	7.74	8
ADORA2A-AS1	7.11	7.06	6.86	6.97	6.99	6.87	6.81	6.79	6.96	7.01	7.02	7.07	7.14	6.9	7.03	6.95	6.99	7.05	7	7.04	7.22	6.94	7.12	7.16	6.9	7.03	7.01	6.97	7.13	6.96	6.92	7.03	7.03	6.97	6.85	7.04	7.08	6.9	6.96	7.08	6.97	7.19	6.98	7.07	7.07	7.19	7.02	6.97	6.91
ADORA2B	7.53	7.37	9.66	10.05	8.99	10.8	9.7	8.2	7.79	7.6	9.71	10	8.71	8.12	7.93	8.05	9.36	8.83	7.53	8.94	8.38	7.35	9.21	10.42	10.15	8.2	7.46	8.57	9.58	9.57	8.38	8.71	8.88	7.68	9.42	9.47	9.35	8.71	9.17	9.15	9.77	9.26	10.78	8.77	9.1	9.91	8.73	8.28	9.6
ADPGK	10.02	6.92	10.14	10.43	10.25	10.05	10.39	10.5	10.29	11.08	9.64	9.77	11.4	10.4	10.78	10.83	10.51	10.9	10.74	10.39	11.06	11.5	11.01	10.01	10.48	11.35	11.29	10.69	11.04	10.2	11.54	9.92	10.69	11.16	10.63	10.9	10.5	10.27	11.34	10.65	10.44	10.21	9.61	9.7	10.06	10.06	10.38	10.8	10.14
ADPRH	7.72	7.19	7.91	8.02	7.06	7.78	7.86	8.26	7.44	8.47	8.18	7.76	7.81	7.58	7.35	8.05	7.89	7.96	8.5	8.1	7.76	7.99	7.42	8.26	7.93	7.48	7.42	7.83	7.76	7.51	7.66	8.9	7.84	7.38	7.92	7.9	8.88	7.59	7.34	7.91	7.7	7.36	7.66	7.85	7.9	8.13	8	7.49	7.77
ADPRHL1	7.06	7.07	7.32	7.88	7.12	7.46	7.15	7.31	7.14	7.45	7.98	7.91	7.54	7.22	7.5	7.13	7.54	7.25	7.3	7.77	7.78	7.35	7.13	7.19	7.39	7.22	7.36	7.45	7.42	7.13	7.34	8.09	7.6	7.23	7.62	7.33	7.44	7.36	7.15	7.41	7.35	7.42	7.95	7.47	7.77	7.53	7.66	7.42	7.31
ADPRM	8.42	7.64	8.82	8.71	8.19	8.56	8.55	8.98	7.91	7.48	9.13	8.85	9.1	8.29	8.39	8.5	8.57	8.29	8.04	8.53	8.29	8.55	8.99	9.33	8.25	8.44	8.5	8.62	8.49	8.44	8.33	8.28	8.78	7.38	9.02	8.9	8.64	8.5	8.35	8.84	8.32	8.56	8.89	8.75	8.8	8.73	8.88	8.64	8.35
ADPRS	9.81	7.97	10.25	10.73	9.78	10.89	10.62	9.59	10.13	11.35	10.91	10.31	10.47	10.27	10.74	10.84	10.72	11.2	10.59	10.41	10.38	10.33	10.65	10.78	9.84	10.3	10.86	10.43	10.54	10.06	10.09	11.29	10.46	10.15	10.6	10.76	11.11	9.71	10.58	10.83	10.34	9.76	10.56	10.2	10.55	11.05	10.78	10.85	11.43
ADRA1A	9.48	9.99	7.66	7.98	7.53	8.15	7.96	8.1	8.74	7.97	8.31	7.85	7.68	7.7	8.27	8.24	7.83	8.06	7.67	8	8.08	8.38	7.64	7.94	7.96	8.19	8.03	7.86	8.2	7.84	7.61	7.94	7.83	8.34	7.96	7.86	7.58	7.69	7.68	7.92	7.62	7.59	8.18	7.77	7.8	7.67	7.54	7.75	7.85
ADRA1B	6.81	6.87	6.86	6.93	6.61	7.04	6.98	6.82	6.96	7.1	7	7.05	7.03	6.98	6.9	6.89	6.81	6.92	7.16	6.97	7.03	7.05	7.32	6.84	6.97	6.92	6.92	6.99	6.93	7.02	6.97	6.62	6.69	6.87	7.02	6.93	6.91	6.93	6.83	6.87	7.02	6.9	6.99	6.86	7.08	7.05	7.18	7.06	6.91
ADRA1D	7.37	7.18	7.41	7.62	8.02	7.24	7.38	7.37	7.24	7.31	7.31	7.7	7.55	7.3	7.42	7.43	7.38	7.4	7.44	7.39	7.66	7.73	7.65	7.38	7.33	7.49	7.27	7.47	7.37	7.63	7.54	7.6	7.6	7.55	7.2	7.74	7.55	7.24	7.28	7.48	7.25	7.78	7.46	7.69	7.45	7.54	7.38	7.42	7.5
ADRA2A	7.48	7.31	7.85	8.01	7.81	7.74	7.8	7.87	7.32	7.58	8.03	8.34	8	7.64	8.19	7.8	7.75	7.92	7.72	7.88	7.88	8.25	7.78	8.01	8	7.46	7.73	7.71	7.65	7.69	8.16	7.92	7.95	7.62	8.1	8.15	8.11	7.8	7.79	7.93	7.48	7.93	7.97	7.86	8.23	7.71	7.82	8.16	7.98
ADRA2B	9.24	8.64	7.71	7.66	7.57	7.87	7.78	7.81	8.5	7.86	7.87	7.72	7.55	7.65	7.97	7.95	7.84	7.96	8.1	8.03	7.8	8.18	7.52	7.71	7.64	7.91	7.95	7.69	7.79	7.61	7.62	8.06	7.71	7.97	7.86	7.65	7.57	7.43	7.85	7.85	7.72	7.48	7.83	7.8	7.69	7.56	7.48	7.73	7.71
ADRA2C	6.95	6.94	6.92	7.01	7.11	7.04	6.98	7	7	7.14	6.96	7.06	7.09	6.97	7.02	7.12	6.97	7.01	7	7.03	7.03	7.09	7.07	7.01	6.94	6.99	7	7.1	7.03	7.02	7.01	7.07	7.03	7.14	7.05	7.1	6.99	7.01	7.02	6.96	7	6.92	6.98	7.15	7.07	7.09	7.04	7.04	7.03
ADRB1	7.43	7.02	7.17	7.11	8.15	7.13	7.91	7.41	8.66	7.61	7.12	7.43	7.21	7.25	7.31	7.22	7.34	7.16	7.23	7	7.21	7.26	7.2	7.17	7.31	7.63	7.21	7.31	7.42	7.43	7.02	7.02	7.26	8.35	7.17	7.04	7.22	7.35	7.08	7.33	7.12	7.35	7.34	7.85	7.39	7.12	7.23	7.18	8.13
ADRB2	8.73	7.24	8.45	9.36	9.87	9.12	7.84	9.68	9.44	9.35	8.77	9.21	8.89	8.87	8.72	9.22	8.59	9.53	7.96	8.06	8.44	7.9	8.56	10.25	8.67	8.21	9.12	9.42	9.82	7.92	9.06	10.21	8.5	9.01	8.23	7.61	7.72	8.26	9.13	8.9	9.41	9.97	9.13	8.82	8.62	9.31	8.29	7.67	7.6
ADRB3	7.11	6.95	7.07	7	7.23	7.09	7.22	8.15	7.29	7.01	6.96	7.02	6.94	6.98	7.02	6.96	6.95	6.98	6.88	7.02	7.06	7.11	6.94	7.08	7.02	7.03	6.95	6.96	7.01	7.04	7.07	7.11	7.06	7.11	7	7.02	7.1	7.05	7.03	6.97	6.95	7.1	7.07	7.02	7.09	7.13	7.16	7.06	6.96
ADRM1	12.77	7.18	12.98	11.82	12.36	12.73	11.97	11.68	12.36	13.48	13.01	12.15	11.75	13.2	12.63	11.82	12.09	12.49	12.43	12.34	12.18	12.54	12.03	13.03	12.26	12.22	12.3	12.4	12.24	11.85	12.22	11.84	11.84	12.42	12.2	12.09	11.76	12.63	12.15	12.39	12.93	11.87	12.53	12.89	12.2	12.3	12.68	12.16	12.33
ADSL	11.22	6.91	11.3	11.61	10.92	11.98	11.9	11.48	10.96	11.65	11.56	11.28	11.73	12.08	11.64	11.07	11.47	11.84	10.76	11.58	11.6	11.28	11.51	11.61	11.23	11.47	11.13	11.39	12.1	11.74	11.36	10.62	11.29	11.1	11.49	11.15	11.25	11.76	11.14	11.78	11.46	10.64	11.86	11.18	11.16	11.7	11.66	11.41	11.83
ADSS1	8.24	6.99	8.18	9.08	8.11	9.24	8.87	7.59	8.9	9.47	9.27	9	9.07	8.58	8.69	8.58	9.55	9.38	7.55	8.93	8.06	8.57	8.7	8.84	8.61	8.11	8.43	9.17	8.39	8.57	8.93	9.48	8.46	8.78	8.37	7.79	8.12	7.39	9.68	8.38	9.29	7.18	8.41	8.67	8.47	8.62	8.11	8.43	8.55
ADSS2	7.1	6.93	8.64	8.71	9.25	7.62	9.14	7.77	7.16	7.97	7.37	8	8.19	9.27	7.4	7.56	9.06	7.95	7.59	8.06	7.88	8.07	8.84	8.14	8.43	7.48	7.46	8.29	7.79	8.79	8.32	7.82	9.78	8.16	8.4	8.65	9.32	9.29	8.05	8.51	8.76	9.67	7.75	8.54	8.29	8.47	8.36	8.17	8.71
ADTRP	7.81	7.5	10.24	7.52	7.46	7.81	7.37	7.34	7.46	7.98	7.66	8.83	8.34	7.45	7.27	7.36	9.89	9.06	7.94	7.34	7.51	7.98	7.43	8.6	8.11	7.99	7.3	8.34	7.85	7.45	7.56	9.6	7.41	10.39	10.28	9.92	10.59	9.56	7.64	7.66	7.49	9.84	9.07	9.26	11.06	7.99	8.03	7.92	8.1
AEBP1	8.08	6.89	9.16	7.52	7.69	8.69	8.25	12.8	11.76	8.87	8.87	9.62	8.75	8.49	8.89	10.28	8.22	9.06	9.11	8.76	8.23	9.2	8.54	11.11	9.52	9.35	8.49	9.23	9.47	8.54	10.39	8.18	8.43	8.91	9.28	8.25	7.95	9.53	7.47	7.87	9.12	8.13	8.61	8.79	9.13	10.28	9.11	8.25	9.88
AEBP2	6.97	7.45	9.41	9.18	10.6	8.84	9.29	9.16	8.61	8.78	8.99	9.12	9	9.9	8.91	8.65	9.49	9	8.95	8.59	9.07	8.49	9.17	8.74	8.71	8.87	8.73	8.58	9.12	9.38	8.99	8.33	9.29	8.79	9.76	9.8	9.86	9.52	9.27	9.42	8.84	8.76	8.79	8.94	9.83	8.82	9.54	9.15	9.17
AEN	10.26	11.13	10.92	9.82	9.74	10.84	10.54	9.93	10.13	10.79	10.59	10.35	10.46	10.2	10.28	10.21	10.04	10.89	10.53	10.21	9.78	9.33	10.21	11.84	10.4	10.12	10.61	10.06	10.4	10.26	10.43	9.28	10.06	10.53	10.64	10.51	10.22	10.13	10.64	10.73	10.8	9.14	10.45	10.61	10.4	10.29	10.77	9.69	10.08
AFAP1	8.5	7.2	8.05	8.13	7.14	7.64	8.39	9.33	9.74	8.15	8.82	8.68	8.25	8.28	9.36	8.86	8.11	8.39	9.09	8.81	8.62	9.54	9.31	9.03	8.38	7.31	8.51	8.34	8.59	8.29	8.7	7.21	7.85	8.45	8.43	8.04	8.12	8.41	8.71	8.25	7.88	7.05	8.52	8.37	7.99	8.99	8.73	9.1	8.56
AFAP1L1	6.91	7.03	7.71	7.49	7.6	7.57	7.53	7.48	6.96	7.42	7.43	7.54	7.4	7.62	6.97	7.6	7.58	7.15	7.56	7.45	7.27	7.22	7.03	8.15	7.64	7.32	7.38	7.32	8.27	7.44	7.75	7.83	7.77	7.46	7.55	7.01	7.33	7.71	7.55	7.61	7.59	7.99	7.65	7.76	7.88	8.31	7.78	7.63	7.75
AFAP1L2	7.28	7.54	10.43	8.77	9.24	9.01	9.56	8.86	9.78	10.03	9.72	11.32	9.87	9.2	9.13	10.32	8.84	8.34	9.65	10.19	9.54	9.56	8.63	10.38	10.54	9.81	8.81	9.66	10.36	9.78	9.57	8.37	9.61	8.53	10.35	9.09	8.75	10.72	8.41	8.66	9.18	8.39	9.16	9.79	10.91	9.97	10.05	9.26	10.18
AFDN	6.98	6.98	6.94	7.05	7.02	6.87	6.96	7.04	6.99	6.9	7.04	6.89	6.89	6.86	7.04	6.94	6.89	6.82	6.9	6.9	7.02	7	6.9	6.99	7.1	7.1	7.01	6.89	6.96	6.98	7.01	7.1	6.99	7.09	6.92	6.9	7.11	6.89	6.97	6.94	6.97	7.03	6.96	6.94	6.96	7	6.97	6.93	6.94
AFDN-DT	7.01	6.89	7.46	7.23	7.6	7.12	7.36	7.51	7.21	7.26	7.2	7.4	7.33	7.57	7.28	7.14	7.05	7.13	7.15	7.38	7.9	7.25	6.89	7.33	7.29	7.23	7.09	7.28	8.02	7.41	7.46	7.46	7.25	7.16	7.43	7.52	7.56	7.66	7.11	7.05	7.33	7.61	7.15	7.1	7.41	7.03	7.52	7.45	7.63
AFF1	7.42	7.43	7.33	7.41	7.87	7.22	7.5	7.44	7.5	7.27	7.19	7.33	7.56	7.36	7.35	7.34	7.47	7.39	7.59	7.21	7.42	7.28	7.69	7.35	7.19	7.31	7.29	7.36	7.49	7.39	7.53	7.42	7.65	7.48	7.32	7.61	7.53	7.8	7.24	7.46	7.3	8.28	7.25	7.4	7.42	7.5	7.43	7.28	7.37
AFF2	6.91	6.98	7.14	6.94	6.91	6.96	6.83	6.83	6.96	7.17	6.94	7.06	6.81	7.16	6.8	6.95	6.74	6.86	6.95	6.77	6.94	6.77	6.96	7.18	7.02	6.95	6.86	6.98	6.94	6.85	7.04	6.87	6.89	7.06	7.04	6.99	6.81	7.29	6.87	6.91	6.89	6.83	7.07	7.13	6.93	7.3	7.12	6.81	6.92
AFF3	7.1	7.09	7.56	7.05	7.13	7.07	7.34	8.14	7.02	7.13	7.28	7.3	7.06	7.07	7.12	7.12	6.99	6.96	7.03	7.16	7.07	7.09	7.07	6.98	7.41	7.14	7.1	7.31	6.96	7.39	7.68	6.96	7.22	7.08	7.15	6.97	7.11	7.25	7.05	6.96	7.09	6.99	7.07	7.07	7.17	7.3	7.13	7.21	7.03
AFF4	7.31	6.99	9.55	10.1	10.32	8.84	10.58	10.07	7.04	9.33	8.75	8.73	9.41	10.27	8.94	8.76	10.53	9.92	8.46	9.44	10.14	9.13	9.34	8.93	10.13	9.04	8.95	9.81	9.84	10.61	9.79	8.45	10.56	9.3	10.36	10.23	9.62	10.84	9.85	10.03	10.1	10.13	8.8	9.33	9.31	9.36	9.88	9.84	9.95
AFG1L	9.08	9.77	8.31	8.29	8.67	8.43	8.07	8.15	8.54	8.29	8.53	8.12	8.44	8.64	8.45	9.08	8.18	8.52	8.63	8.06	8.16	8.61	9.18	8.69	8.1	8.66	8.79	8.63	8.57	8.09	8.24	8.16	7.89	9.12	8.34	8.22	8.1	8.27	8.37	8.28	8.87	8.63	8.43	8.64	8.15	8.44	8.37	8.35	8.17
AFG3L1P	9.75	6.93	9.41	9.59	11.05	9.37	9.76	9.58	9.54	10.04	8.83	9.43	10.22	10.67	9.42	10.27	9.91	9.45	10.07	9.18	10.15	10.53	10.29	9.66	10.2	10.5	10.7	10.19	9.69	9.88	10.84	8.92	9.96	10.78	9.6	9.7	9.91	9.96	10.63	9.72	10.17	9.7	9.13	9.74	8.89	9.19	9.66	9.78	9.31
AFG3L2	9.88	7.34	9.86	10.29	9.96	10.24	10.24	9.94	11.82	10.47	10.05	10.25	10.42	10.74	10.54	10.68	10.15	11.21	10.16	10.4	10.12	10.21	10.14	10.9	10.36	10.14	10.04	10.19	11.07	9.92	9.64	11.49	10.06	10.16	10.39	10.1	10.69	10.15	9.81	10.01	10.14	10.21	10.35	9.81	10.44	10.43	9.62	10.14	10.7
AFM	6.77	6.7	6.96	6.71	6.77	6.97	6.79	6.88	6.71	6.57	7.05	6.87	6.87	6.84	6.85	6.57	6.94	6.62	6.96	6.85	6.84	6.65	6.95	7.04	6.7	6.76	6.73	6.72	6.88	6.9	6.87	6.86	6.94	6.83	6.87	6.9	6.89	6.8	6.84	6.68	6.9	6.88	6.84	6.86	6.83	6.88	6.86	6.57	6.93
AFMID	7.04	7.23	9.53	9.4	8.46	8.7	9.33	8.41	7.25	8.83	9.73	9.04	8.41	8.71	8.24	9.22	9.69	9.03	9.02	8.27	9.27	8.39	7.57	8.55	8.36	7.59	8.07	9.25	9.54	9.02	8.83	8.16	7.65	7.75	8.41	8.4	9.47	8.76	8.35	10.11	9.75	8.8	9.03	8.99	9.27	9.26	8.95	9.01	9.85
AFP	7.11	6.92	7.32	7.37	7.16	7.44	7.21	7.31	7.19	7.15	7.2	7.42	7.01	7.11	7.18	7.18	7.2	7.11	7.1	7.14	7.45	7.22	7.1	7.36	7.26	7.1	7.17	7.05	7.08	7.17	7.06	7.16	7.08	7.34	7.18	7.04	7.26	7.14	7.07	7.04	7.1	7.11	7.17	7.23	7.28	7.19	7.15	7.15	7.12
AFTPH	10.23	6.86	10.36	9.63	11.09	9.31	9.7	9.46	9.86	9.15	9.46	10.5	9.93	9.84	9.7	9.04	10.2	10.04	9.93	9.63	9.97	9.57	10.52	9.72	10.12	9.42	10.71	9.9	8.5	10.57	10.32	9.83	10.47	10.29	9.21	10.93	10.81	9.9	10.81	10.12	10.16	11.66	10.26	10.99	10.35	9.81	10.07	10.83	9.28
AGA	9.62	7.42	9.85	10.3	9.69	9.6	9.75	9.61	7.91	8.87	10.36	10.24	9.38	9.67	10.57	9.8	10.29	10.07	8.75	9.83	10.45	9.61	9.82	10.26	9.58	10.37	10.32	10.88	9.84	10	10.27	9.95	10.17	9.02	9.64	10.37	9.7	10.65	10.35	10.1	10.29	9.58	10.75	10.94	9.83	9.55	10.32	10.27	9.79
AGAP1	7.67	8.97	9.26	8.25	9	8.16	8.86	8.24	7.34	8.16	8.63	8.44	7.81	9.06	8.2	8.25	8.34	8.62	8.2	8.37	8.46	7.96	8.08	8.01	8.31	7.9	7.29	8.2	8.04	8.94	7.96	8.41	8.7	7.94	8.44	8.78	8.69	9.06	8.01	8.29	8.71	9.09	8.66	9.08	8.5	8.29	8.78	8.49	8.12
AGAP1-IT1	7.24	7.58	7.15	6.99	6.83	7.02	7.75	7.03	7.06	7.1	7.03	7.07	7.18	7.01	7.09	6.92	7.04	7.26	7.01	7.4	6.78	6.89	6.89	7.07	7.11	7.03	7.03	7.05	7.15	7.4	7.16	7.54	6.87	7.07	7.29	7.15	7.06	7.1	6.93	7.33	7.01	7.01	7.05	6.95	7.29	6.94	7.23	7.19	7.06
AGAP11	11.13	7.65	8.25	9.79	10.44	8.33	8.3	10.2	11.23	9.17	8.45	8.41	9.56	8.97	8.75	8.22	8.51	8.74	9.82	8.98	11.03	9.63	9.27	8.28	8.28	11.23	10.13	8.99	9.56	8.15	9.88	9.07	9.24	9.11	8.28	7.81	9.03	8.88	9.7	8.86	7.49	8.25	8.48	8.03	8.34	8.16	8.07	9.08	8.11
AGAP2	7.2	7.22	7.22	7.19	7.16	7.31	7.25	7.47	7.22	6.97	7.34	7.17	7.29	7.22	7.17	7.33	7.27	7.29	7.65	7.29	7.44	7.45	7.44	7.38	6.98	7.46	7.25	7.1	7.38	7.18	7.29	7.33	7.48	7.36	7.25	7.42	7.13	7.29	7.06	6.93	7.32	7.21	7.21	7.18	7.22	7.21	7.4	7.47	7.25
AGAP3	11.54	6.73	11.44	11.16	11.72	10.77	10.77	11.52	11.4	12.02	11.77	11.15	11.51	11	12.46	12	11	11.49	11.34	11.78	11.74	12.33	11.64	10.28	11.14	12.61	12.16	11.72	12.46	10.63	11.73	10.33	10.91	11.99	11.42	10.92	11.13	11.76	11.64	10.61	11.18	9.8	10.57	11.26	10.75	11.43	11.19	11.77	11.3
AGBL2	7.04	6.96	7.14	7.55	7.17	7.06	7.08	7.07	6.94	7.08	7.07	7.11	7.29	7.15	7.1	7.22	7.2	7.24	7.22	7.53	7.81	8.14	7.32	7.27	7.47	7.5	7.64	7.44	7.19	7.22	7.91	7.42	7.53	7.09	7.31	7.28	7.26	7.24	7.16	7.21	7.11	7.04	7.05	7.04	7.22	7.1	7.36	7.51	7.13
AGBL3	7.55	7.38	7	7.07	7	7.04	6.79	7.05	7.3	7.26	7.01	7.01	6.91	6.91	7	7.11	7.11	6.89	6.9	7.05	7.18	7.29	7.08	6.97	7.06	7.19	7.11	7.09	6.9	7.14	7.26	7.39	7.08	7.1	7.05	7.05	6.96	7.02	6.92	6.89	7	7.06	7	7.02	6.86	6.97	6.91	6.82	6.87
AGER	8.12	7.45	7.42	7.4	7.47	7.45	7.31	7.5	9.3	7.45	7.36	7.54	7.65	7.45	7.66	7.58	7.49	7.45	8.46	7.55	7.67	8.25	7.86	7.77	7.42	8.43	8.44	7.62	7.73	7.32	7.7	7.37	7.5	8.75	7.58	7.41	7.32	7.34	7.62	7.33	7.47	7.32	7.31	7.32	7.29	7.54	7.4	7.29	7.55
AGFG1	9.01	6.79	8.22	8.48	9.41	8.39	8.59	8.19	10.62	7.88	8.26	8.82	8.53	9.53	9.05	9.13	9.77	8.25	8.38	8.14	9.39	9.73	9.42	8.39	7.33	9.58	8.88	8.23	9.92	8.14	9.14	8.28	8.61	9.15	7.38	8.38	8.99	8.56	11.04	9.67	7.95	7.85	9.35	8.4	8.76	10.17	8.97	9.06	7.7
AGFG2	8.33	10.61	8.24	8.3	8.34	8.22	7.91	8.17	7.92	7.69	8.19	8.22	7.95	7.87	8.24	7.98	8.15	8.72	7.97	8.2	7.89	7.86	7.68	7.69	8.25	7.92	7.82	7.76	8.3	7.72	7.78	8.4	7.96	7.73	8.45	8.43	8.3	7.91	7.98	8.03	8.13	8.22	7.95	8.19	8.56	8.31	8.08	7.94	7.79
AGGF1	6.97	6.92	7.73	8.46	7.55	8.02	8.18	8.1	6.97	7.81	8.28	7.89	8.05	8.37	7.78	7.46	8.17	8.23	7.33	8.08	8.36	8.05	7.83	7.67	8.1	7.59	7.86	8.33	8.42	8.11	7.72	7.69	8.47	7.97	8.57	8.35	8.03	8.23	7.96	8.05	8.39	8.09	8.02	7.86	7.98	7.81	8.35	8.15	8.52
AGK	7.5	7.13	9.65	9.84	9.86	9.52	10.45	9.84	8.47	10.25	9.82	9.45	9.75	9.97	9.44	9.8	9.95	9.61	9.87	9.66	10.27	9.82	9.87	10.81	9.66	9.54	9.63	9.67	9.98	10.44	9.88	9.66	9.99	9.66	9.77	10.01	10.45	9.9	9.77	9.79	10.17	9.65	9.88	9.5	9.45	10.1	9.81	9.82	10.09
AGL	7.26	7.36	7.96	7.98	8.1	7.73	8.31	7.83	7.24	7.41	7.76	8.07	7.65	7.86	7.9	7.41	8.01	7.96	7.35	7.82	8	7.89	7.77	7.6	7.7	7.52	7.63	8.04	7.49	8.66	7.93	7.69	8.09	7.34	8	8.3	7.63	7.99	7.96	7.9	7.95	8.22	7.55	7.64	7.7	7.47	7.79	7.99	7.96
AGMAT	7.06	9.97	8.75	7.9	9.03	8.54	8.09	7.57	7.05	8.47	9.14	8.1	7.89	7.8	8.17	8.27	8.2	8.6	9.8	7.96	7.75	7.83	8	8.57	7.49	7.33	8.09	8.27	8.6	7.9	7.57	8.5	7.69	7.48	8.01	8.27	8.84	7.98	7.35	8.44	8.24	8.53	8	8.18	8.35	7.45	8.54	8.38	9.31
AGMO	7.01	6.87	7.53	7.68	6.86	7.03	6.81	6.8	6.69	6.91	8.42	6.97	7.23	7.35	6.59	6.98	8.03	7.19	7.14	7.03	7.19	6.77	6.92	7.21	6.77	7.26	7.37	7.6	6.84	7.18	6.93	6.69	7.45	7.3	7.55	7.33	7	8.09	8.05	7.56	6.91	6.88	8.68	6.99	7.29	7.2	7.44	6.74	6.9
AGO1	8.14	7.66	9.95	9.63	8.94	9.24	9.52	9.27	8.8	10.25	9.42	9.38	9.18	9.67	9.04	9.33	9.67	9.37	9.33	9.14	9.33	9.48	8.8	9.45	9.17	9.38	9.4	9.55	9.57	9.48	8.84	10.18	9.55	8.66	9.75	9.58	9.82	9.56	8.97	9.37	9.6	9.29	9.67	9.71	9.59	9.36	9.81	9.08	10.19
AGO2	13.27	10.69	11.73	11.23	13.15	11.6	11.82	12.41	13.8	12.61	11.82	11.41	12.42	11.6	13.59	13.19	10.99	12.25	13.09	12.02	12.58	13.21	13.45	13.22	12.07	13.61	12.96	12.97	12.48	11.57	12.58	12.96	10.66	13.8	11.63	11.29	12.26	12.06	12.22	11.31	12.27	11.25	12.02	12.1	11.44	12.24	12.32	12.62	12.94
AGO3	7.16	7.32	7.89	7.85	7.78	7.68	8.16	7.84	7.47	8.32	7.77	7.75	7.64	8.15	7.79	7.82	7.96	7.88	7.79	7.72	8.07	8.07	7.55	8.3	7.82	7.68	7.93	7.97	8.04	8.07	7.82	8.17	7.83	7.76	7.93	7.84	7.95	7.9	7.67	7.9	7.81	7.55	7.77	7.81	7.84	7.66	7.95	7.8	8.35
AGO4	7.43	7.02	7.96	8.53	8.01	8.13	8.24	8.37	7.32	8.34	8.05	8.28	8.48	8.2	8.26	8.36	8.43	8.32	7.96	8.55	8.69	8.83	8.58	7.82	7.92	8.57	8.78	8.61	8.47	8.26	8.12	8.96	8.34	8.76	8.59	8.51	8.34	7.97	8.37	7.97	8.24	8.34	8.02	8.15	8.46	8.46	8.27	8.75	7.88
AGPAT1	7.15	7.15	7.9	8.08	7.36	8.04	7.81	7.97	7.5	7.65	8.49	8.01	8.18	7.9	8.24	7.73	7.94	8.22	8.25	8.05	8.01	8.08	8.43	7.91	7.6	7.5	7.77	7.79	7.98	7.8	7.8	8.03	7.62	7.63	7.9	7.84	8.02	7.69	7.72	8.02	7.88	7.39	8.14	7.97	7.99	8.67	8.36	7.94	8.04
AGPAT2	9.12	7.25	10.65	9.8	8.79	9.9	10.4	8.18	9.09	9.01	11.23	10.12	9.68	9.32	10.32	10.69	10.13	9.57	9.35	11.23	10.1	10.11	8.94	10	9.21	8.77	9.31	9.48	8.99	9.83	9.4	9.34	9.86	9.15	10.25	8.57	9.32	10.44	9.04	9.75	9.43	9.78	9.56	10.52	10.51	10.83	9.84	10.04	9.78
AGPAT3	10.21	11.47	10.12	9.63	9.55	10.04	9.57	9.26	9.55	9.5	9.72	9.74	9.63	10.44	9.43	9.27	9.9	9.78	9.82	9.66	9.54	9.48	9.14	9.02	9.49	9.2	9.25	9.01	9.88	9.24	9.11	9.75	10.32	9.99	10.09	9.79	10.17	10.26	9.02	9.99	9.12	9.43	10.06	10	10.48	10.04	9.9	9.35	9.56
AGPAT4-IT1	6.7	7.03	7.62	8.22	6.86	7.6	7.83	7.93	6.9	7.33	7.39	7.61	7.82	8.08	7.32	7.04	8.32	7.01	8.43	8.35	7.43	6.98	7.47	9.29	7.33	7.12	7.12	8.05	8.65	7.68	8.32	7.19	8.32	6.96	8.22	6.97	7.47	7.62	8.78	8.99	7.57	6.77	9.01	7.5	8.09	7.75	8.1	6.86	7.55
AGPAT5	11.38	7.34	11.29	10.91	12.42	11.6	11.08	11.61	11.69	10.93	11.22	11.47	10.82	10.86	10.65	11.83	11.17	11.45	11.03	10.71	10.86	10.84	12.61	11.68	10.76	11.6	11.74	10.55	10.04	11.54	11.49	10.24	11.42	11.61	10.55	11.69	10.83	11.52	11.81	11.06	12.16	12.18	11.69	11.93	11.21	10.29	11.6	11.43	11.48
AGPS	7.19	6.75	8.45	8.37	8.43	8.58	9.43	8.21	8.14	9.28	8.39	8.53	8.12	8.99	8.11	8.03	8.98	8.57	7.4	8.48	8.16	8.21	8.22	9.86	8.62	8.17	7.98	8.48	8.23	9.49	7.91	9.11	8.74	7.52	8.69	8.69	8.53	8.78	8	8.41	8.65	8.22	8.26	8.6	8.56	9.03	8.61	8.36	9.27
AGR3	7.41	10.09	6.96	8.8	6.82	7.21	7.08	7.06	7.02	7	7.03	8.33	7.08	8.46	7.18	7.12	7.5	7.05	6.94	7.18	7.1	7.02	7.25	6.91	10.79	7.12	7.35	6.81	6.88	7.14	7.41	7.16	7.16	7.36	6.93	6.86	7.15	6.97	7.2	6.99	6.96	6.86	8.08	7.06	7.36	6.86	6.99	7.28	7.74
AGRN	12.5	10.42	11.99	11.96	11.46	11.86	11.07	11.75	12.24	11.21	12.43	12.18	12.26	11.4	12.44	12.39	12.15	12.65	11.96	12.8	12.04	13.14	11.76	11.87	12.28	12.47	12.4	11.58	12.25	10.85	12.31	13.15	12.88	13.25	12.45	11.91	11.5	12.18	12.16	11.42	12.07	11.25	11.48	12.14	12.09	12.85	12.19	12.14	10.85
AGRP	6.95	6.77	7.19	6.97	6.96	7.12	7.05	7.09	7.07	7.08	7.37	7.07	7	7.1	6.99	6.94	7.05	7.05	7.12	6.88	6.84	7.09	6.94	6.96	7.13	6.93	7.14	7.07	6.97	7.09	6.99	7.14	7.12	7.03	7.08	6.84	7.03	7	6.88	7.22	7.06	6.88	7.15	7.16	7.15	6.96	7.17	7	7.12
AGT	7.58	8.88	8.13	7.42	8	7.5	7.55	7.66	7.7	7.42	8	8.15	7.62	7.61	7.7	7.69	7.37	7.59	7.63	7.76	7.66	7.72	7.7	7.25	8.28	7.51	7.36	7.45	7.37	7.37	8.23	7.39	7.56	8	7.71	7.67	7.53	7.87	7.35	7.47	7.64	7.3	7.34	7.8	7.6	8.33	7.92	7.56	7.95
AGTPBP1	8.39	7.22	8.05	9.13	8.94	8.64	8.79	9.34	9.24	9.62	8.42	8.64	8.84	9.18	8.97	8.57	8.98	8.39	9.39	9.06	9.45	9.4	8.14	9.93	9.12	8.55	8.6	8.99	8.78	8.98	9.37	9.6	9.4	9.08	8.96	8.52	8.83	8.99	8.78	8.62	8.32	9.03	8.2	8.17	8.58	8.67	8.36	8.74	8.69
AGTR1	8.29	11.14	7.74	7.5	7.8	7.73	7.83	9.9	8.33	7.94	7.65	7.54	8	7.61	8	7.81	8.05	7.67	7.83	7.76	7.28	7.49	7.85	7.57	8.01	7.6	7.6	7.59	7.86	7.72	8.2	7.5	7.71	7.77	7.83	7.66	7.9	8.05	7.55	7.67	7.48	7.92	7.48	7.63	7.78	8.12	7.79	7.62	7.94
AGTR2	9.08	9.48	7.6	7.43	7.24	7.71	7.58	7.52	8.48	7.73	7.71	7.47	7.92	7.58	7.87	7.76	7.61	7.71	8	7.69	7.65	7.77	7.91	7.61	7.66	7.93	7.74	7.74	7.79	7.59	7.95	7.55	7.45	7.94	7.89	7.51	7.66	7.36	7.65	7.82	7.68	7.49	7.64	7.66	7.67	7.67	7.69	7.68	7.66
AGTRAP	7.84	6.76	8.86	9.06	7.59	9.41	8.51	8.25	9.5	8.5	9.57	9.38	8.9	8.41	8.27	8.95	8.39	8.94	8.77	9.17	8.6	8.62	8.17	10.08	8.66	8.17	8.69	8.48	9.13	8.37	8.24	9.76	8.6	8.28	8.86	8.37	9	8.22	8.72	8.86	8.4	8.81	8.54	8.06	8.6	9.07	8.6	8.44	8.96
AGXT	6.98	6.87	7.03	7.14	6.72	6.99	6.97	7.17	6.9	6.9	6.84	7.02	7.01	6.72	7.02	7.05	6.97	7.13	6.64	6.82	7.11	7.08	7.08	7.08	6.96	6.94	7.08	6.91	6.87	7.02	6.92	7.15	6.97	6.94	6.99	7.35	7.13	6.86	6.63	6.95	7	7.13	6.92	10.63	6.79	6.85	6.99	6.76	6.96
AGXT2	6.99	6.79	6.86	7.03	7.04	6.91	7.12	6.87	6.63	6.87	7.01	7.06	7.08	6.74	6.84	6.88	6.84	6.94	7.1	6.88	7.14	6.91	6.87	6.91	6.78	6.8	7	6.89	6.87	7.02	7.12	7.04	6.9	7.07	6.94	7.02	6.92	6.92	6.92	6.95	6.94	7.17	6.89	6.98	6.97	7.1	7.14	6.74	6.9
AHCTF1	9.17	9.32	8.65	8.69	9.64	8.55	9.33	9.3	9.67	9.74	8.84	8.53	8.85	9.89	9.18	8.96	8.97	8.6	8.91	8.58	9.31	9.64	9.75	9.6	8.94	9.01	9.21	9.05	8.94	9.5	9.05	8.8	8.97	9.71	8.82	9.27	8.94	9.39	9.09	8.68	9.5	9.41	9.13	8.67	8.73	8.73	8.81	8.89	8.9
AHCY	10.96	12.49	12.26	12.48	11.83	12.49	11.84	11.38	11.04	12.5	12.68	11.96	12.54	12.36	11.18	12.08	11.97	12.49	11.93	12.16	11.54	10.58	12.22	12.78	11.69	11.03	10.72	11.7	12.47	11.66	11.16	11.76	12.25	11.47	12.09	12.71	12.83	12.12	11.23	12.71	12.52	12.02	12.76	11.83	12.06	11.83	12.6	11.86	12.64
AHCYL1	11.79	11.95	13.17	12.98	12.76	12.83	12.8	12.98	12.2	14.24	13.02	12.86	13.3	12.97	13.02	13.1	13.01	13.13	13.02	12.64	12.72	13.2	13.03	12.33	12.88	12.75	12.72	13.18	12.94	12.92	13.1	13.32	12.86	12.8	13.05	13.11	12.63	13.05	13.02	13.38	13.22	12.61	12.81	12.92	13.14	13.03	13.52	12.94	12.92
AHCYL2	6.87	6.98	8.46	9.18	7.92	8.57	8.85	8.44	7.37	8.51	8.66	8.94	8.54	8.22	7.34	8.11	8.76	8.49	8.87	8.68	9.12	8.32	7.72	8.12	9.5	8.25	8.42	8.73	9.29	8.87	8.78	8.41	9.36	7.85	8.92	8.73	8.73	8.65	8.92	8.77	9.01	8.3	8.33	7.93	8.81	9.38	8.77	8.41	8.57
AHDC1	11.08	6.79	9.73	9.58	9.51	10.09	8.86	9.6	8.59	9.34	10.39	9.38	9.58	8.79	10.5	10.24	9.83	10.29	9.84	9.79	9.09	10.74	10.18	9.35	9.64	10.22	9.82	9.73	9.28	8.64	10.08	9.75	8.8	10.75	9.06	8.54	8.45	9.12	9.78	9.91	9.15	8.28	10.08	10.25	9.3	10.05	9.92	9.77	9.27
AHI1	10.73	7.6	9.79	10.31	10.48	9.42	10.26	10.65	8.66	9.99	9.62	9.77	10.38	9.55	10.07	9.55	10.02	9.74	9.8	10.39	10.61	10.89	10.15	9.32	10.5	10.88	11.63	10.61	10.28	10.43	11.07	8.3	10.22	10.56	9.77	9.43	9	10.54	11.06	9.63	10.32	10.15	9.45	9.62	9.21	9.25	10.01	10.25	8.74
AHNAK	10.85	7.49	11.3	11.98	12.08	11.71	11.59	12.82	10.57	11.42	11.71	12.49	12.42	11.88	11.95	11.04	12.04	11.08	11.43	12.53	12.55	11.63	12.08	11.93	12.47	11.77	10.94	11.93	12.28	11.26	12.4	11.92	12.31	12.18	12.2	10.77	11.79	12.1	11.37	11.3	11.97	11.43	11.17	11.01	11.37	13.12	11.88	12.52	11.46
AHNAK2	9.39	9.82	7.57	7.54	8.4	7.51	9.09	11.92	10.42	8.21	9.23	9.7	7.58	7.5	12.3	9.54	7.5	7.67	9.4	9.03	8.5	9.53	10.2	13.28	8.5	8.68	8.34	8.82	7.99	9	9.83	7.59	7.5	10.28	7.61	7.61	7.69	9.12	9.03	7.55	9.67	7.57	7.57	8.68	7.52	10.83	8.48	8.67	10.41
AHR	15.69	15.69	14.82	14.84	15.63	14.61	14.86	15.43	15.61	15.42	14.44	15.05	15.23	14.95	15.5	15.51	15.28	15.09	15.63	14.94	15.35	15.45	15.39	15.18	15.52	15.5	15.34	15.24	14.91	15.01	15.56	15.34	14.93	15.56	14.72	15.31	15.1	15.18	15.53	14.94	15.19	15.15	14.38	15.29	14.98	15.14	15.03	15.4	15.03
AHRR	6.74	6.73	6.7	6.85	6.88	6.96	6.94	6.99	6.82	6.86	6.88	6.91	6.84	6.99	6.85	7.07	6.86	6.77	7.13	6.73	6.9	6.9	6.86	7.09	6.9	6.9	6.87	6.94	6.91	7	6.95	6.8	6.93	6.75	6.78	6.76	6.99	7.08	6.97	6.82	6.9	6.97	6.77	6.76	6.82	6.79	6.9	6.73	6.82
AHSA1	8.65	7.01	11.23	11.01	10.39	11.5	11.16	10.42	9.75	11.07	11.93	11.27	11.03	10.74	10.91	11.05	11.07	11.53	11.01	11.35	10.6	10.42	10.85	11.73	10.39	10.55	10.43	10.81	11.2	11.18	10.49	11.24	10.98	9.86	11.12	10.77	11.36	10.2	9.52	11.1	11.21	10.77	11.18	11.01	11.46	11.48	10.71	10.8	11.59
AHSA2P	12.19	6.83	10.98	11.28	12.18	10.41	10.9	11.75	12.06	11.78	10.47	11.25	12	12.43	11.6	11.41	11.29	10.1	11.76	10.68	12.76	12.49	11.66	10.09	12.27	11.48	13.07	12	10.93	11.31	12.96	11.28	12.08	12.91	11.08	11.95	11.88	11.58	12.53	11.43	12.02	11.56	10.08	10.6	9.98	10.65	11.35	11.74	10.25
AHSG	7.03	7.07	7.18	7.29	6.94	7.16	7.27	7.06	6.99	7.01	7.21	7.38	7.11	7.08	7.06	6.98	6.98	7.08	7.19	7.11	7.19	7.17	7.1	7.16	7.28	7.07	7.01	7.09	7.18	7.12	7.09	7.04	7.13	7.09	7.26	6.92	7.21	7.03	7.07	6.97	7.2	7.07	7.11	7.12	7.07	7.24	7.08	7.05	7.11
AHSP	6.87	6.81	6.99	6.89	7.11	7.01	6.94	7.12	6.93	6.76	7.14	7.13	7.04	6.75	6.79	7.02	6.83	6.83	7	6.98	6.87	6.97	7.04	7	6.89	6.95	6.89	6.82	6.98	6.94	7.05	6.92	6.99	6.99	7.03	6.85	6.94	6.93	6.87	6.79	6.96	7	6.91	6.93	6.9	6.9	7.06	6.74	7
AICDA	7.34	7.23	7.21	7.23	7.13	7.07	7.12	7.35	7.22	7.09	7.17	7.12	7.27	7.02	7.22	7.22	7.05	7.17	7.01	7.05	7.53	7.15	7.14	7.24	7.04	7.14	7.11	7.12	7.16	7.22	7.05	7.02	7.25	7.32	7.05	7.16	7.14	7.2	7.38	7.1	7.15	7.23	7.05	7.33	7.09	7.07	6.95	7	7.35
AIDA	8.17	7.36	8.19	8	8.19	7.74	8.38	8.3	7.46	7.52	7.38	7.64	7.32	8.45	7.15	7.05	8.51	7.92	7.14	7.73	7.7	7.47	8.05	8.16	8.23	7.26	7.35	7.83	7.2	8.65	7.67	7.47	9.5	7.39	7.43	8.47	7.5	8.35	7.17	8.04	8.2	9.23	7.51	8.03	7.99	7.93	8.07	7.9	7.97
AIF1	7.23	7.15	10.19	7.96	7.51	8.4	8.1	9.71	8.73	7.48	8.84	9.25	8.49	7.96	7.41	8.33	7.54	7.69	8.33	8.07	7.51	7.74	7.77	8.53	10.09	7.5	7.48	8.22	7.83	8.67	8.33	8.68	9.04	7.69	8.61	8.2	7.25	8.2	7.38	8.49	8.25	8.09	7.61	8.53	9.33	9.37	8.07	7.63	8.61
AIF1L	10.67	11.83	11.5	10.26	13.31	12.09	10.67	10.41	12.87	12.85	10.08	11.15	10.59	10.37	9.47	12.39	9.2	10.11	11.91	10.22	9.88	9.83	11.09	9.56	11.75	9.83	9.9	9.55	10.22	10.6	10.56	12.18	10.77	10.02	10.85	9.98	11.72	10.25	9.3	10.39	10.94	10.76	10.86	9.26	11.09	10.53	9.43	10.7	12.86
AIFM1	8.29	7.87	8.46	8.66	8.64	8.67	8.79	8.4	8.52	8.89	8.84	8.65	8.62	8.4	8.46	8.64	8.84	8.9	8.77	8.65	8.4	8.5	8.43	9.07	8.34	8.77	8.5	8.75	8.92	8.77	8.28	8.53	8.36	8.54	8.91	8.62	9.26	8.44	8.6	8.76	8.34	8.29	8.8	8.71	8.83	8.72	8.68	8.62	8.81
AIFM2	7.49	7.25	8.21	8.27	7.94	8.51	8.35	7.9	7.63	7.51	8.82	8.28	8.61	7.68	8.14	7.58	7.49	8.49	7.82	9.12	8.3	7.81	8.22	7.69	7.7	8.18	8.45	8.02	8.43	8.18	8.38	7.78	8.43	8.14	8.55	8.31	7.67	8.04	8.15	8.72	7.9	7.54	8.08	7.88	8.23	7.97	8.4	8.6	8.42
AIFM3	8.01	7.36	7.92	7.78	9.25	7.82	7.47	7.79	7.46	8.2	8.21	7.88	8.13	7.71	7.76	7.91	8.27	8.62	8.84	7.65	7.7	9.03	8.88	7.6	7.44	9.4	8.41	8.22	8.52	7.56	8.32	7.7	7.91	9.24	8.25	8.37	8.7	8.41	7.77	7.43	7.64	7.66	7.88	8.38	8.21	7.74	7.99	8.5	7.32
AIG1	9.29	9.48	9.72	9.98	10.28	9.7	9.69	9.53	9.43	9.26	10.07	10.18	10.56	9.31	10.07	9.25	10.49	10.42	9.11	10.45	9.87	10.6	11.32	9.34	9.57	10.1	10.6	10.37	9.85	9.95	10.96	8.53	9.65	9.83	9.92	10.01	9.58	9.89	10.04	9.65	9.59	9.21	9.66	10.47	10.36	9.86	10.75	10.31	8.51
AIM2	11.29	8.03	9.01	9.43	11.65	12.41	10.53	7.86	12.3	9.15	10.44	10.71	8.73	8.93	9.82	10.12	10.72	7.68	9.15	10.7	10.37	10.56	8.66	11.78	9.96	10.54	12.1	9.7	9.29	10.91	10.75	7.89	11.89	11.37	7.85	9.05	7.17	11.42	12.85	10.79	11.98	7.84	7.39	10.56	7.77	11.73	9.5	7.53	7.47
AIMP1	6.88	6.93	7.82	6.91	8.35	7.17	7.18	7.12	6.85	7.13	7.22	7.88	7.41	7.89	7.08	6.93	7.82	7.31	7.51	7.1	7.04	7.02	7.49	7.76	7.53	6.91	7.38	7.24	6.73	7.79	7.37	7.17	7.97	7.25	7.06	8	7.53	7.65	7.29	7.51	8.04	8.98	7.31	7.96	7.59	7.39	7.54	8.17	7.15
AIMP2	10.22	6.9	11.78	11.4	10.57	11.51	11.64	10.63	8.82	11.23	10.67	11	10.89	11.94	10.64	10.61	11.21	11.32	10.32	11.13	10.6	9.66	10.81	12.13	11.04	10.34	10.45	11.36	11.47	11.5	10.31	10.43	11.01	10.58	11.52	11.39	11.98	11.56	10.29	10.94	11.44	11.86	10.99	11.35	11.55	11.35	11.04	10.74	12.04
AIP	10.52	6.69	10.83	10.98	10.82	11.66	10.83	11.08	12.27	10.46	12.11	11.51	10.6	10.15	11.38	10.55	10.9	11.25	11.08	11.47	10.97	10.85	10.76	11.62	10.72	11.49	10.5	10.96	11.7	10.46	10.67	11.6	10.89	11.16	10.88	10.57	10.94	9.89	10.47	11.37	10.77	10.09	11.61	10.89	11.38	11.57	11.62	10.52	11.46
AIPL1	7.27	8.81	7.35	7.41	7.5	7.48	7.4	7.43	7.6	7.48	7.51	7.44	7.45	7.36	7.71	7.54	7.39	7.36	7.57	7.68	7.18	7.33	7.58	7.41	7.28	7.37	7.43	7.29	7.32	7.35	7.46	7.35	7.51	7.48	7.45	7.53	7.72	7.37	7.15	7.4	7.41	7.58	7.53	7.38	7.37	7.67	7.52	7.57	7.27
AIRE	6.87	7.1	7	7.03	7.08	6.97	7.07	6.97	6.96	7.62	7	6.97	6.9	6.99	7.07	7.03	6.97	6.8	7.32	7.07	7	7.07	7.15	7.04	6.94	6.93	7.03	6.99	6.87	7	6.88	6.95	7.01	7.06	6.9	6.97	6.98	6.89	6.95	6.98	7.01	7.12	7.07	6.98	7.08	6.94	6.99	7.02	7.01
AJAP1	6.79	6.66	6.87	7.99	6.9	6.95	6.86	7.26	6.82	7.05	7.57	7.76	8.14	6.83	6.76	7.02	8.21	6.56	7.21	7.33	6.75	8.57	6.9	6.92	6.78	6.93	6.89	8.92	7.14	6.77	7.57	6.67	7.62	7.53	7.43	6.86	6.92	8.03	6.78	6.74	7.09	6.9	6.96	7.76	7.4	7.42	7.12	6.73	7.79
AJM1	7.41	6.92	7.01	6.94	7.03	7.03	7	7.1	7.13	7.03	7.06	7.12	7.05	6.95	6.97	7.25	6.96	7.02	7.33	6.97	7.35	7.12	7.24	7.09	6.97	7	7.07	6.86	7.01	7.16	7.08	7.13	6.96	7.1	6.89	7	7.29	7.22	7.01	7.08	6.94	7.1	7.02	7.05	6.86	7.16	7.06	7.08	7.09
AJUBA	7.41	7.43	8.18	8.16	7.89	7.95	7.8	7.84	7.76	7.56	7.88	8.09	7.86	7.84	7.62	7.6	7.93	7.88	7.6	7.68	7.96	7.95	7.97	8.23	7.72	7.96	8.17	8.02	7.92	7.9	7.85	7.61	7.82	8.08	8.05	7.78	7.73	7.92	7.73	7.7	8.24	7.96	8.08	8.12	7.9	7.76	8.07	7.72	7.57
AK1	8.19	6.65	9.38	8.55	8.46	9.18	8.33	8.5	7.84	9.91	9.62	8.59	9.18	8.66	7.85	9.04	8.02	8.49	9.73	9.27	8.14	8.24	7.49	10.42	8.81	7.54	9.1	8.81	8.1	8.2	9.25	9.48	11.02	8.44	8.61	7.91	8.62	8.73	7.55	8.81	8.71	8.07	8.23	8.98	8.21	8.78	8.52	7.48	7.97
AK2	9.79	7.31	11.69	11.31	10.99	11.71	11.58	10.94	10.56	11.56	11.59	11.45	11.08	11.4	11.26	10.62	11.77	11.49	10.35	11.31	10.82	10.43	11.01	11.29	11.38	11.01	11.04	11.43	11.68	11.61	10.49	11.61	10.66	11.04	11.35	11.66	11.93	11.4	11.09	11.25	11.3	13	11.52	11.62	11.31	11.1	11.47	11.21	11.55
AK3	11.73	11.88	11.17	12.17	11.63	11.42	11.21	11.73	11.96	10.36	11.23	11.52	12.15	11.56	12.01	11.41	11.68	10.65	11.72	11.85	12.33	12.2	12.16	10.41	11.91	12.12	11.96	11.82	11.62	11.31	12.3	11.6	12.12	11.48	12.11	11.92	10.52	11.82	12.05	11.72	11.15	11.73	10.99	11.42	12.22	11.91	11	12.04	11.61
AK4	9.05	9.34	10.2	10.63	8.1	11.05	10.14	11.1	9.77	8.69	9.21	9.53	9.8	11.4	8.34	9.99	11.43	9.76	8	9.09	8.8	8.62	10.51	11.15	10.58	8.31	8.35	8.09	8.12	10.37	9.32	8.36	10.18	9.32	10.47	10.23	9.76	8.49	9.79	10.09	11.01	7.96	11.47	9.95	9.83	10.02	10.34	9.22	9.51
AK5	7.11	7.29	7.09	7.14	7.5	7.13	7.22	7.17	7.13	7.16	7.09	7.35	7.3	7.22	7.39	7.28	7.27	7.34	7.36	7.22	7.48	7.26	7.46	7.2	7.4	7.4	7.72	7.31	7.14	7.2	7.57	7.2	7.36	7.33	7.21	7.1	7.63	7.07	7.3	7.17	7.19	7.69	7.17	7.21	7.19	7.21	7.22	7.33	8.25
AK7	8.03	9.6	7.4	7.54	7.18	7.6	7.44	7.42	8.19	7.48	7.71	7.67	7.24	7.47	7.6	7.45	7.42	7.55	7.39	7.76	7.62	7.57	7.4	7.6	7.57	7.44	7.51	7.5	7.5	7.62	7.33	7.7	7.66	7.77	7.45	7.47	7.4	7.47	7.52	7.41	7.4	7.42	7.62	7.43	7.67	7.54	7.39	7.6	7.44
AK8	7.99	7.84	7.46	7.57	7.13	7.4	7.29	7.36	7.46	7.4	7.75	7.44	7.32	7.36	7.26	7.27	7.4	7.43	7.18	7.38	7.08	7.31	7.22	7.44	7.29	7.41	7.42	7.61	7.29	7.31	7.36	7.53	7.26	7.41	7.45	7.16	7.72	7.27	7.21	7.47	7.35	7.31	7.54	7.17	7.59	7.18	7.41	7.39	7.26
AK9	6.92	7.33	7.55	7.52	7.98	7.43	8.07	7.74	7.03	7.33	7.41	7.61	7.46	7.84	7.51	7.24	7.7	7.73	7.27	7.6	8.1	8.04	7.41	7.2	7.45	7.36	7.84	7.82	7.89	8	7.75	7.53	7.7	7.21	7.71	7.93	8.51	8.44	7.41	7.47	7.8	7.77	7.29	7.65	7.77	7.77	7.98	7.83	7.81
AKAIN1	6.94	7.06	7.12	7.05	7.08	6.94	7	7.05	7.07	7.15	7.14	7.08	6.87	7.01	7.13	7.28	7.02	7.18	7.08	7	7.12	7.06	7.1	7.09	7.17	7.02	7.05	7.14	7.14	6.96	7.1	7.14	6.94	7.11	7.22	7.05	6.9	7.04	6.93	7	7.13	7.14	7.11	7.09	7.08	7.12	7.13	6.94	7.11
AKAP10	6.97	6.74	8.06	8.79	7.68	7.46	7.96	8.6	7.38	7.36	7.77	7.63	8.08	7.83	8.07	8.48	8.35	7.71	8.18	8.03	8.76	8.53	8.34	8.16	7.9	8.41	7.87	8.12	8.77	7.81	8.5	7.68	8.61	7.73	8.8	8.35	9.16	9.02	8.16	8.35	7.4	8.18	8.49	7.54	7.99	8.26	7.92	8.47	8.81
AKAP11	7.45	8.01	8.89	9.02	9.46	8.24	9.03	9.07	7.35	8.33	8.22	8.38	8.68	9.58	8.78	8.29	9.33	8.37	8.34	8.67	9.17	8.46	8.36	7.99	8.63	8.35	8.44	8.55	9.31	9.21	9.06	8.38	9.65	8.49	9.04	9.01	8.64	9.77	9.32	8.95	9.37	9.08	8.5	8.8	8.88	9.02	8.43	9.3	8.56
AKAP12	7.61	8.41	7.42	7.28	7.13	7.42	8.35	8.18	7.68	7.39	7.37	7.31	7.24	7.91	8.07	7.42	7.36	7.65	7.35	7.41	7.48	7.45	7.46	8.15	7.62	7.43	7.52	7.44	7.37	8.38	7.44	7.52	7.32	7.47	7.68	7.59	7.76	7.4	7.28	7.35	7.43	8.86	7.42	7.46	7.9	7.46	7.49	7.6	8.08
AKAP13	7.54	7.11	8.55	9.16	8.38	8.41	8.91	10.2	8.25	8.29	8.8	9.3	9.15	8.73	9.16	8.61	9.16	8.92	9	9.17	9.4	9.28	8.92	8.72	9.09	9.14	9.25	9.38	9.76	8.73	9.54	8.42	9.16	9.07	8.83	8.96	8.32	9.33	9.63	9.4	9.06	8.49	8.86	8.89	9.27	9.67	9.45	9.5	8.89
AKAP14	7.07	7.25	7.16	7.48	7.41	7.27	7.25	7.2	7.24	7.23	7.31	7.26	7.36	7.31	7.21	7.39	7.25	7.33	7.23	7.24	7.1	7.15	7.25	7.37	7.14	7.3	7.33	7.2	7.3	7.16	7.36	7.24	7.2	7.33	7.22	7.32	7.36	7.27	7.14	7.28	7.27	7.3	7.23	7.15	7.21	7.29	7.25	7.37	7.28
AKAP17A	8.05	7.02	9.42	8.98	10.43	8.71	9.84	9.97	7.86	10.02	8.64	9.05	10.37	10.04	10.32	9.78	9.96	10.02	10.6	8.97	10.6	10.87	10.46	8.84	10.14	10.62	10.54	10.01	9.99	9.59	10.28	9.42	10.07	11.11	9.84	10.22	10.93	9.87	9.82	8.87	10.17	10.2	9.12	9.54	9.33	9.03	9.91	10.15	9.37
AKAP3	8.57	9.71	7.58	7.53	7.42	7.48	7.23	7.64	8.29	7.6	7.72	7.42	7.4	7.6	7.67	7.74	7.45	7.79	7.49	7.68	7.45	7.49	7.51	7.57	7.39	7.87	7.72	7.46	7.56	7.46	7.44	7.48	7.52	7.49	7.56	7.54	7.61	7.53	7.33	7.37	7.56	7.62	7.62	7.5	7.63	7.38	7.69	7.47	7.5
AKAP4	7.29	7.51	7.26	7.16	7.42	7.19	7.26	7.23	7.27	7.21	7.26	7.14	7.17	7.23	7.2	7.25	7.32	7.15	7.27	7.16	7.23	7.24	7.15	7.17	7.16	7.29	7.29	7.26	7.28	7.09	7.12	7.22	7.11	7.29	7.27	7.28	7.27	7.24	7.19	7.27	7.2	7.31	7.19	7.16	7.19	7.26	7.17	7.24	7.23
AKAP5	7.27	7.36	6.91	6.9	6.96	6.93	6.93	6.89	6.95	7	7	7.02	7.09	7.04	7.04	6.85	6.8	7.04	7.1	7.13	6.92	7.13	7.08	6.99	6.87	6.98	6.98	6.98	6.93	7.1	6.79	7.05	7.05	7.07	6.97	6.93	7.03	7	6.86	7.01	6.98	6.83	6.88	6.91	6.94	7.03	6.99	6.97	6.93
AKAP6	6.83	6.9	7.02	7.02	7.03	7.1	7.04	8	6.96	7.03	7.11	6.92	7.09	6.88	7.01	6.9	6.92	7.03	6.93	7.21	7.02	6.93	7.09	7	7.02	6.8	7.07	6.98	7.11	7.11	7.13	7.01	7.07	6.91	7	7.19	6.91	7.09	6.82	6.98	6.93	6.86	6.98	6.89	7.07	7.1	7.06	6.97	7.03
AKAP7	7.31	7.05	8.63	9.24	9.46	9.3	8.24	8.39	7.19	7.99	8.8	9.22	8.74	8.31	7.52	7.45	9.28	9.17	7.5	8.38	7.95	7.79	9.38	8	10.02	8.56	9.11	8.54	7.37	8.41	8.75	7.53	8.98	8.44	8.7	8.79	8.04	9.57	9.06	8.65	8.36	8.25	8.84	9.48	8.36	8.68	8.95	8.99	7.71
AKAP8	10.75	6.93	10.24	10.54	10.24	10.47	10.23	10.59	9.01	10.94	10.12	10.39	11.34	10.28	11.01	11.47	10.26	10.49	10.83	10.28	11.25	11.74	10.98	10.12	10.73	11.3	11.58	10.91	11.21	10.34	11.37	9.75	10.23	11.57	10.59	10.37	10.7	10.39	11.23	10.57	10.79	9.91	10.54	10.16	9.8	10.21	10.59	10.67	10.23
AKAP8L	13.2	6.72	10.04	10.38	10.41	10.41	9.92	10.75	12.51	11.64	10.91	10.91	11.42	10.6	11.33	12.55	10.61	10.91	11.45	11.1	11.19	12.11	11.01	11.23	10.94	12.48	12.18	11	11.09	9.77	11.31	10.53	9.87	12.85	10.32	9.84	10.91	10.16	11.71	10.18	11.03	9.54	10.43	10.29	10.22	10.45	10.54	10.23	9.95
AKAP9	7.26	7.19	7.27	7.55	9.61	7.39	8.16	7.44	8.94	8.04	7.36	7.75	7.58	8.39	7.13	7.81	8.51	7.45	8.19	7.44	8.31	8.71	7.77	7.57	7.44	7.61	7.59	7.77	7.89	8.24	7.91	7.77	8.32	7.6	7.43	7.28	7.91	8.45	8.24	8.14	7.55	7.73	7.58	7.6	7.67	8.04	8.01	8.12	7.71
AKIP1	9.57	7.27	9.95	10.36	9.11	10.29	9.8	10.31	8.83	9.35	10.34	10.05	10.02	9.33	10.27	9.07	10.45	10.15	9.53	10.1	9.63	9.78	10.05	10.29	10.26	10.05	9.95	10.08	9.64	9.69	10.01	10.05	10.05	9.57	10.1	9.82	9.29	9.64	10.16	10.42	9.69	8.93	10.45	9.64	9.78	10.58	9.89	9.77	9.36
AKIRIN1	7.7	8.56	9.11	9.38	8.7	8.99	9.68	8.95	8.03	9.82	9.36	8.58	8.75	8.62	8.95	9.23	9.43	9.65	9.42	9.25	8.92	8.73	8.82	9.35	8.9	8.73	8.86	9.15	9.48	9.22	8.83	9.45	8.59	9.14	9.41	8.66	9.27	8.87	9.23	9.5	8.45	8.21	10.04	9.05	9.65	9.6	9.22	9.21	9.75
AKIRIN2	7.64	7.3	10.91	10.53	9.94	10.86	10.86	10.12	9.02	9.79	10.67	10.51	10.18	10.81	9.88	9.96	10.98	10.5	9.82	10.41	9.83	8.92	9.96	9.97	10.47	9.71	9.38	10.39	10.1	10.72	9.65	9.43	11.36	9.88	10.87	10.43	9.59	10.64	9.92	11.24	10.94	9.97	10.24	10.56	10.52	10.74	10.63	10.29	10.48
AKNA	11.44	9.18	10.64	9.78	9.77	9.92	9.04	9.59	9.25	9.12	10.82	10.26	10.41	8.78	9.31	9.49	10.4	9.51	10.81	10.43	10.01	10.6	9.22	9.3	10.49	9.88	10.86	9.53	9.23	8.86	10.71	10.81	10.53	9.76	10.43	9.54	9.74	10.25	10.08	9.79	8.68	9.77	10.48	10.02	10.02	10.62	9.5	10.81	9.13
AKR1A1	11.23	9.04	11.37	11.32	11.41	11.99	11.83	11.22	10.85	11.73	11.63	11.55	11.45	11.31	11.82	11.78	11.24	11.63	11.86	11.66	11.74	11.37	11.3	11.06	11.49	11.55	11.26	11.37	11.93	11.7	11.12	12.21	11.21	11.56	11.66	11	11.74	11.32	11.23	11.72	11.03	12.15	11.66	11.43	11.75	11.29	11.4	11.7	12.46
AKR1B1	9.01	8.89	12.48	10	10.11	12.65	12.71	11.19	11.45	11.83	10.39	12.25	11.3	10.75	8.74	10.76	11.78	13.07	11.01	10.98	9.83	8.88	9.53	10.84	11.15	10.9	9.63	11.48	12.07	12.52	10.86	9.73	11.64	10.41	12.78	12.83	12.63	12.23	9.87	10.95	11.61	9.72	10.55	10.12	12.55	10.82	12.92	9.2	10.91
AKR1B10	7.21	8.13	7.69	8.1	7.78	13.07	10.73	8.54	9.93	8.72	8.35	10.65	7.63	7.88	7.34	7.53	9.75	7.88	7.35	7.47	7.22	7.27	7.58	7.43	10.59	7.63	7.33	9.91	10.42	10.75	8.86	7.29	7.35	7.44	7.92	8.16	8.48	8.66	9.09	7.28	12.54	9.07	7.54	7.36	7.73	12	8.45	7.43	7.54
AKR1B15	7.06	7.21	6.97	6.88	6.92	7.92	7.32	6.89	6.91	6.96	7.01	7.55	7.04	6.86	6.86	6.78	7.16	6.75	6.9	6.97	6.96	6.87	6.84	6.8	6.99	6.9	7.04	7.01	6.9	7.49	6.88	6.82	6.84	7.05	6.89	7.72	6.98	7.06	6.83	7.02	8.12	6.93	6.55	6.76	6.9	7.54	7.08	6.87	6.98
AKR1C1	6.97	6.86	6.99	6.93	7.11	6.85	7.09	6.9	6.79	6.88	6.92	7.11	6.85	6.89	6.96	6.8	7.26	7.27	6.83	7.05	7.07	6.92	6.99	6.82	6.94	6.9	6.99	6.94	6.93	6.76	6.95	6.66	6.91	6.85	6.91	7.74	7.08	6.62	6.99	7.02	7.12	7.2	6.73	8.11	7.18	7.05	7.09	7.2	6.86
AKR1C3	11.73	7.32	13.74	14.28	14.04	14.54	13.87	13.57	13.34	15.16	13.53	14.02	13.79	11.54	10.96	13.28	14.62	15.28	13.2	13.43	12.15	12.53	14.01	11.9	13.1	13.94	13.09	14.58	13.61	13.93	13.01	12.69	12.69	12.79	14.5	15.14	14.1	13.91	13.77	13.9	13.53	14.7	13.24	14.42	14.18	13.53	14.22	13.81	13.71
AKR1C4	6.85	6.96	7.05	7.04	6.9	7.04	6.98	6.78	7.01	7.03	7.11	7.28	7.13	7.15	7.05	6.86	7.08	7.1	7.08	6.97	6.96	7.04	6.86	6.82	6.7	7.01	6.87	7.04	6.97	7.05	7.23	6.96	6.97	7	6.88	7.2	7.37	6.99	7.04	6.98	6.94	6.89	6.9	7.33	7.17	7.07	6.91	7.02	6.95
AKR1C6P	7.09	7.48	6.9	6.91	6.92	6.95	6.92	6.91	6.97	6.98	6.92	6.84	7.01	6.93	7.01	7.03	6.97	6.94	6.93	7.04	6.92	6.93	6.91	6.97	7.1	7.03	6.98	6.92	7.07	6.9	7.02	6.97	6.86	7	6.74	6.99	7.06	6.89	7.1	6.95	6.92	6.89	6.98	6.88	6.92	6.96	6.96	6.95	6.93
AKR1C8	6.94	7.64	6.91	7.25	6.88	7.07	7.12	7.07	7.17	7.17	7.07	7.05	6.97	7.12	7	7.11	7.08	7.01	7.11	7.08	7.04	7.03	7.17	7.08	7.08	7	7	7.18	7	7.18	7.12	7.11	7.09	6.97	7.05	7.12	7.06	7.16	7.17	7.03	7.01	7.08	7.21	7.26	7.09	7.03	7.11	6.96	7.32
AKR1D1	6.92	7.23	6.75	6.77	6.77	6.76	6.99	6.81	6.83	6.84	6.99	6.95	6.86	6.89	6.77	6.97	6.92	6.72	6.6	6.75	6.86	6.72	6.79	6.84	6.87	6.77	6.77	6.9	6.65	6.84	6.87	6.78	6.83	6.64	6.85	6.64	6.82	6.95	6.77	6.76	6.88	6.87	6.9	6.91	6.78	6.69	7.01	6.87	6.72
AKR1E2	8.71	9.6	7.72	8.1	8.09	7.58	8.15	7.73	8.69	8.25	7.56	7.62	8.12	8.27	8.06	7.78	7.71	8.56	8.13	7.78	7.84	7.93	7.91	8.41	7.66	8	7.72	7.82	7.97	8.11	7.69	8.16	7.67	7.71	7.96	7.94	8.35	7.81	7.82	7.78	7.69	7.77	7.6	7.86	7.75	8.12	7.59	7.64	7.55
AKR7A2	11.18	11.67	12.19	12.31	11.7	12.62	12.26	11.5	11.06	11.35	12.08	12.73	11.88	11.95	11.8	12.56	12.15	12.19	11.14	12.26	11.34	10.72	11.84	11.58	12.11	11.63	11.04	12.16	11.93	12.22	10.99	12.14	11.8	11.03	12.18	12.22	12.48	12.02	11.04	12.24	12.32	12.36	12.36	12.12	12.49	12.02	12.49	11.54	12.9
AKR7A2P1	7.44	8.32	7.02	7.06	7.22	6.91	7.09	7.07	7.18	7.21	7.02	7.08	7.17	7.08	7.2	7.2	7.07	6.93	7.13	7.01	7.14	7.14	7.02	7.01	7.2	7.05	7	7.16	7.05	7.05	7.14	7.16	7.03	7.06	6.93	7.21	7.18	6.99	6.94	7.11	6.96	7.36	7.05	7.16	7.11	7.03	7.06	6.93	6.98
AKR7A3	7.21	6.88	7.35	7.64	7.36	7.52	7.7	7.88	7.63	8.11	7.55	7.55	7.54	7.51	7.97	8.43	7.46	7.66	8.25	7.56	8.51	8.7	7.9	7.89	7.84	8.12	8.45	7.84	7.36	7.6	7.91	7.86	7.42	8.15	7.59	7.93	7.41	7.18	8.04	8.18	7.99	7.66	7.8	7.52	7.49	7.35	7.64	7.58	8.59
AKR7L	7.36	7.16	7.17	7.25	7.11	6.99	7.2	7.43	7.82	7.78	7.07	7.29	7.39	7.11	7.48	7.45	7.09	7.44	7.92	7.18	8.13	7.34	7.23	7.18	7.04	7.27	7.39	7.28	7.09	7.01	7.54	7.66	7.11	7.29	7.2	7.73	7.14	7.13	7.59	7.3	7.48	6.98	7.11	7.03	7.26	7.09	7.16	7.41	8.04
AKT1	9.99	10.8	9.32	9.14	9.06	9.82	9.23	9.2	10.09	9.65	10.3	9.64	9.79	9.29	9.96	9.54	9.46	9.68	9.81	9.53	9.85	10.19	9.83	10.06	9.9	9.69	9.83	9.2	9.12	9.26	9.93	10.11	9.88	10.15	9.3	9.44	9.35	8.67	9.51	9.72	9.45	8.66	9.95	9.51	9.6	9.73	9.18	9.67	8.9
AKT1S1	10.08	10.94	9.35	9.42	9.35	9.66	9.23	9.08	10.49	9.44	10.07	9.78	9.95	8.87	10.26	10.13	9.4	10.04	10.46	9.86	9.62	9.69	10.37	10.07	9.24	9.71	10.04	9.12	9.48	9.1	9.86	9.46	8.57	11.05	9.17	9.8	10.36	8.97	10.29	9.51	9.07	9.12	9.77	9.41	9.47	9.92	9.54	9.71	9.5
AKT2	7.35	7.13	7.46	7.3	7.14	7.39	7.53	7.12	7.08	7.43	7.38	7.17	7.18	7.55	7.19	7.24	7.52	7.43	7.32	7.51	7.23	7.09	7.19	7.38	7.02	7.04	7.31	7.26	7.43	7.31	7.3	7.33	7.19	7.1	7.53	7.3	7.74	7.65	7.12	7.68	7.5	7.44	7.3	7.37	7.29	7.48	7.47	7.41	7.32
AKT3	7.16	7.07	7.31	7.21	7.13	7.28	7.2	7.25	7.35	7.38	7.32	7.31	7.2	7.27	7.19	7.22	7.26	7.29	7.39	7.2	7.15	7.35	7.29	7.19	7.34	7.32	7.3	7.25	7.3	7.27	7.37	7.35	7.25	7.23	7.46	7.22	7.16	7.17	7.04	7.1	7.27	7.3	7.3	7.3	7.2	7.32	7.29	7.1	7.33
AKTIP	7.41	7.36	9.9	9.54	9.55	9.48	10.3	10.01	7.63	8.77	9.04	10.02	9.3	9.45	8.76	9.43	9.75	9.29	8.66	9.45	9.34	8.91	9.54	9.25	9.63	9.28	9.23	9.72	8.8	10.84	9.21	9.15	9.59	9.13	9.74	10.45	9.79	10.43	9.01	8.76	10.06	10.47	8.78	9.88	9.96	9.35	9.83	9.55	9.34
ALAD	7	7.14	8.81	9.17	8.46	8.45	8.39	9.19	7.37	8.58	8.82	8.75	8.91	8.37	8.58	8.35	9.28	8.19	8.66	8.56	8.65	9.05	7.69	8.5	8.94	8.34	8.36	8.92	9.03	8.06	8.61	9.4	8.59	7.71	9.58	8.89	8.88	8.38	7.69	8.8	8.13	9.35	8.57	8.27	8.67	9.1	8.4	8.9	8.61
ALAS1	7.62	6.92	8.19	7.99	7.54	8.47	8.18	7.59	7.32	7.4	8.16	8.31	8.23	7.88	7.44	7.54	8.17	8.11	8.07	7.7	7.83	8.11	7.53	7.71	8.18	7.88	7.52	8.02	8.12	8.25	7.7	7.8	7.51	7.41	8.57	9.06	8.95	7.72	7.43	8.32	7.63	8.89	7.95	8.27	8.46	8.18	8.05	8.22	7.97
ALAS2	7.15	7.02	7.28	7.33	7.19	7.09	7.27	7.27	7.19	7.06	7.3	7.25	7.48	7.24	7.08	7.26	7.12	7.29	7.27	7.25	7.34	7.18	7.33	7.22	7.01	7.29	7.18	7.06	7.23	7.19	7.27	7.24	7.51	7.2	7.25	7.28	7.13	7.16	7.27	7.13	7.11	7.43	7.13	7.33	7.22	7.29	7.18	7.5	7.02
ALB	7.1	7.05	7.11	7.22	7.46	7.08	7.13	7.06	7.17	7.66	7.14	7.19	7.45	7.17	7.08	7.24	7.34	7.17	7.32	6.81	7.18	7.23	7.4	7.18	7.28	7.25	7.21	7.09	7.29	7.22	7.34	7.1	7.25	7.33	7.04	7.14	7.18	7.09	7.15	7.05	7.15	7.56	7.13	7.21	7.15	7.3	7.18	7.18	7.17
ALCAM	12.55	9.06	10.4	11.87	9.08	10.57	10.05	11.42	12.03	11.49	10.32	10.56	10.7	11.38	10.88	10.7	11.03	10.1	7.85	10.69	11.55	10.66	10.72	9.08	10.36	10.8	11.08	10.18	9.8	10.73	10.74	11.15	11.93	11.36	9.03	10.96	10.46	8.39	11.56	10.45	11.35	13.44	10.7	11.29	10	10.79	9.24	10.23	9.96
ALDH16A1	12.66	9.18	11.78	11.49	11.54	12.14	11.06	10.91	11.61	11.77	11.86	11.76	10.83	11.29	12.25	13.13	10.67	11.77	12.18	11.66	11.44	12.44	12.06	12.16	11.56	11.64	11.64	11.66	11.77	10.5	11.56	10.92	11.04	11.68	10.94	10.9	12.34	10.98	11.9	11.24	11.28	11.14	11.22	11.57	11.4	11.06	11.28	11.86	12.12
ALDH1A1	6.87	6.82	8.19	8.86	6.87	7.26	9.72	9.06	7.19	8.75	7.33	7.78	7.68	7.35	6.97	7.11	10.76	7.09	7.46	7.06	7.22	7.28	7.06	7.24	10.49	7.03	7.15	8.01	7.94	9.75	8.02	7.91	8.2	6.87	7.56	7.32	8.35	7.63	6.92	7.24	7.62	7.46	8.47	7.27	7.85	7.55	7.1	7.29	8.27
ALDH1A2	7.09	6.96	8.01	7.87	8.08	7.92	9.18	9.43	10.99	10.9	7.65	8.1	8.25	7.68	8.53	10.58	7.54	9.9	8.67	7.13	7.17	8.69	8.44	7.25	9.13	9.64	7.58	8.34	10.91	9.26	8.51	8.93	7.94	7.26	7.24	8.63	8.21	7.47	7.22	7.1	9.32	8.63	7.18	8.32	7.16	7.19	7.92	7.15	9.24
ALDH1A3	7.06	8.87	10.26	8.17	9.99	10.16	10.54	10.5	7.47	8.33	8.55	10.36	8.55	9.12	6.88	8.36	8.28	11.72	7.15	9.02	8.66	7.67	8.32	10.27	11.16	8.2	7.4	8.72	8.65	10.67	9.17	8.94	9.56	6.84	11.74	11.97	6.83	10.81	8.14	8.57	9.96	8.29	7.61	11.83	9.94	8.23	8.89	8.25	9.28
ALDH1B1	6.75	6.62	8.2	7.44	7.4	7.89	7.82	9.88	6.88	7.03	7.94	7.92	7.28	7.88	6.83	6.84	7.74	7.3	7.29	7.47	7.08	6.87	7.33	8.5	7.25	6.92	6.95	7.37	7.04	8.06	7.39	7.25	8.28	6.78	7.21	7.77	7.44	8.06	6.79	8.27	8.04	8.22	8.12	8.21	8.02	7.56	7.39	7.43	7.94
ALDH1L1	10.6	8.58	12.83	11.88	11.51	12.9	11.4	11.24	11.59	9.25	13.25	13.73	12.47	13.09	12.38	11.63	12.82	12.77	9.7	12.98	9.24	12.1	10.36	7.21	12.43	9.97	12.56	13.19	11.05	11.14	12.73	10.66	12.66	10.96	13.43	11.16	9.86	11.66	11.84	11.96	11.06	9.21	11.84	11.8	13.16	11.98	13.06	11.19	10.6
ALDH1L2	7.01	7.17	6.96	6.88	6.99	7.14	7.08	7.8	6.92	7.16	6.94	7.01	6.86	7.23	6.99	6.9	6.87	6.9	6.98	6.76	6.87	6.84	6.85	7.89	7.27	6.83	6.91	7.18	6.99	7.35	7.32	6.92	6.95	6.82	6.86	6.93	7.23	7.21	6.9	6.82	7.02	7.05	6.97	7.06	6.8	6.96	7.01	6.86	6.98
ALDH2	7.66	6.87	9.25	11.34	7.56	8.57	9.89	11.26	10.3	9.74	10.85	9.91	10.85	7.74	7.2	9.18	8.06	7.93	8.28	7.97	8.16	7.42	8.25	9.94	10.49	7.89	8.1	8.53	8.34	9.7	8.98	8.2	9.97	7.7	8.66	7.72	8.35	8.39	9.84	10.34	9.24	8.76	10.1	7.89	8.87	8.02	7.9	7.4	9.35
ALDH3A1	7.51	6.74	9.18	9.36	8.3	11.81	8.77	12.48	9.47	9.35	10.01	9.18	8.66	7.63	7.16	8.95	10.84	10.1	7.66	7.79	10.1	7.7	7.53	9.95	8.93	7.8	8.37	12.4	7.24	8.66	7.81	10	8.88	10.43	8.78	8.02	7.47	8.56	7.21	7.05	9.37	8.5	7.28	8.7	8.48	7.34	8.28	9.81	8.55
ALDH3A2	7.46	7.13	9.93	10.66	9.02	10.47	10.04	10.54	10.07	9.45	9.53	10.43	9.83	9.46	9.48	9.72	10.63	9.25	8.38	10.05	10.37	10.05	9.37	10.73	9.82	9.63	9.86	10.42	9.71	10.04	9.97	10.07	9.97	8.72	10.21	10.22	10.68	9.85	9.98	9.58	9.18	10.58	9.27	9.66	10.2	9.66	10.18	10.18	9.67
ALDH3B1	7.6	6.98	8.95	8.76	10.45	8.14	7.39	8.74	11.12	7.54	9.47	9.39	9.11	7.95	9.88	7.71	8.16	8.69	7.61	9.77	8.86	9.87	7.42	7.76	9.4	9.51	9.02	8.66	8.68	7.45	9.08	10.53	7.37	8.7	9.37	8.76	7.31	7.89	8.49	7.33	7.35	8.26	7.13	8.46	9.68	9.76	7.92	9.52	7.83
ALDH3B2	9.61	7.16	10.67	8.42	11.15	9.45	12.01	8.58	12.37	9.25	9.2	10.45	8.59	9.88	9.88	11.78	9.44	9.93	9.29	8.87	10.63	9.78	8.07	10.94	9.81	10.77	8.62	9.62	11.89	11.73	8.13	12.41	7.79	10.34	10.88	11.28	9.44	10.56	9.58	7.66	9.61	13.17	8.6	10.15	11.28	10.27	10.42	9.73	11.88
ALDH4A1	10.59	6.89	11.36	11.21	10.48	11.99	10.41	10.25	10.79	9.87	12.18	12.02	11.36	9.76	10.19	11.52	12.12	11.7	10.22	11.55	10.24	9.86	10.96	9.8	10.83	10.96	11.01	10.95	11.29	10.01	11.4	9.94	11.71	10.11	11.82	11.23	10.56	11.56	11.71	12.2	10.28	9.73	12.23	11.32	11.63	11.58	10.79	11.68	10.52
ALDH5A1	7.31	6.82	9.71	10.34	10.69	9.9	10.08	9.2	7.85	10.24	9.72	10.16	9.83	10.78	8.87	8.82	10.65	9.21	10.49	9.55	10.13	9.72	9.06	8.8	10.06	9.24	9.13	10.25	10.21	10.23	9.36	9.72	11.19	8.76	10.21	10.15	10.53	10.84	9.4	10.57	10.3	10.87	10.11	9.62	9.7	9.97	9.54	9.83	9.54
ALDH6A1	7.67	8.74	10.35	10.54	9.78	9.95	10.17	10.31	9.46	9.82	10.52	10.23	9.62	10.77	9.35	9.03	9.99	9.6	10.86	10.37	9.48	9.32	9.01	8.72	10.08	9.26	9.7	10.11	9.21	10.27	9.13	10.21	11.12	8.48	10	10.5	9.46	9.49	9.08	10.06	10.39	10.87	10.64	10.43	10.01	9.03	8.79	9.26	10.04
ALDH7A1	11.73	10.06	11.73	12.41	10.97	8.36	11.91	11.48	10.87	12	11.56	11.74	11.44	7.84	7.67	11.17	12.08	11.72	7.82	11.14	12.69	11.54	9.49	7.6	11.61	8.64	11.29	12.81	11.49	11.84	12.37	10.45	11.94	10.36	12.43	11.36	11.74	12.23	12	12.06	10.76	8.44	12.31	11.69	12.83	12.3	10.68	13.09	9.17
ALDH8A1	7.15	7.19	7.03	7.13	7.38	7.09	7.22	7.26	7.02	7.05	6.97	7.03	7.15	7.07	7.23	7.1	7.22	6.95	7.11	7.08	8.26	7	7.28	7.23	7.15	7.26	7.25	7.12	7.46	6.89	7.41	7.09	7.07	7.12	7.18	7.2	7.07	7.15	7.17	7.31	7.09	7.08	7.12	7.15	7.17	7.32	7.09	7.29	7
ALDH9A1	11.96	6.92	12.66	13.25	12.49	12.63	13.17	13.06	11.66	14.05	13.14	12.88	12.82	12.8	12.91	12.75	13.02	12.78	12.03	12.93	12.96	13.16	12.68	12.38	12.98	12.41	12.5	13.19	12.87	13.07	12.84	13.27	13.03	12.2	12.88	12.92	14.73	12.85	12.51	13	12.5	12.62	12.9	12.75	12.93	12.68	12.95	12.72	12.9
ALDOA	10.76	7.72	11.76	12.53	11.46	12.71	12.51	11.39	9.68	12.06	12.06	12.28	11.62	11.8	11.99	12.53	12.85	12.65	10.25	12.33	11.52	10.89	11.39	11.58	11.82	11.03	10.25	11.47	12.36	11.85	10.72	11.45	11.92	10.88	12.43	12.05	11.88	11.54	10.83	12.44	12.12	11.29	12.35	12.01	12.57	12.68	12.27	12.27	12.11
ALDOB	7.33	7.36	7.16	7.02	7.29	7.16	7.2	7.11	6.99	6.93	7.24	7.28	6.89	7.22	7.28	7.06	6.95	7.07	7.18	7.19	7.29	7.19	7.37	7.21	7.13	7.16	7.17	7.15	7.13	7.5	7.09	7.2	7.16	7.18	6.84	6.9	7.33	7.08	6.92	7.16	7.08	7.18	7.18	7.15	7.39	7.13	7.11	7.17	7.39
ALDOC	9.78	7.11	9.38	11.07	10.58	11.67	10.46	9.31	11.21	10.78	11.17	9.91	10.15	10.96	10.15	10.71	10.34	12.38	10	10.23	10.48	9.78	10.96	10.16	9.77	10.67	9.61	9.68	10.81	9.81	9.72	8.97	9.4	10.38	9.78	11.45	10.67	9.13	10.27	10.22	10.3	8.23	10.82	9.89	9.91	10.89	10.5	11.53	10.8
ALG1	11.37	12.57	8.41	8.24	7.94	8.14	7.88	9.07	10.36	8.4	7.97	8.13	7.85	7.97	7.55	9.29	8.27	7.99	7.32	8.14	8.4	8.28	8.3	7.65	7.56	9.31	9.96	8.32	8.17	7.74	8.27	7.73	8.27	9.54	8.14	8.07	8.62	8.13	9.19	8.18	8.07	7.99	8.45	8.24	8.27	7.99	7.92	7.97	7.82
ALG10B	6.81	7.03	7.35	7.31	7.07	7.07	7.52	6.7	6.82	7.15	7.1	7.36	7.02	7.44	7	7.35	7.21	7.15	7.04	6.9	7.03	6.76	7.11	7.06	6.99	7.07	7.02	7.12	7.04	7.65	7.04	6.9	7.43	6.94	7.68	7.46	7.51	7.4	6.81	7.16	7.1	7.6	7.14	7.08	7.39	6.71	6.95	6.93	7.26
ALG11	7.16	6.9	8.36	8.14	8.21	8.16	8.44	7.98	7.23	8.04	8.05	7.93	8.24	8.95	8.23	7.6	8.41	8.18	7.63	7.91	8.05	8.39	7.78	8.26	7.88	8.19	9.05	8.42	8.96	8.37	7.96	7.82	8.15	8.93	8.09	8.14	7.92	8.61	7.97	8.13	8.25	8.01	7.86	8.21	7.72	7.98	8.98	7.83	7.95
ALG12	8.68	8.77	8.33	8.17	8.06	8.7	7.83	8	10.54	8	9.15	8.32	8.36	8.2	8.88	8.18	8.03	8.67	8.23	8.43	8.18	8.62	8.37	8.33	8.02	8.49	8.54	8.21	8.45	7.83	8.32	8.47	7.94	8.26	8.21	8.08	8.34	7.76	8.3	8.3	8.22	7.74	8.7	8.3	8.27	8.47	8.37	8.29	7.84
ALG13	7.4	7.21	8.72	9.43	9.16	9.86	10.33	9.58	7.32	9.55	9.05	8.76	9.58	9.39	9.29	8.88	9.38	9.66	9.29	9.08	10.39	10.31	9.85	9.16	9.92	9.2	9.3	9.03	9.95	10.3	10.61	9.29	9.75	9.5	9.72	9.97	9.96	9.31	10.27	9.28	9.14	8.99	9.11	8.83	9.42	9.33	9.21	9.84	10.07
ALG14	7.07	6.84	8.99	8.84	7.77	8.85	8.84	7.63	7.04	7.46	8.6	8.65	8.41	8.94	7.48	7.54	8.76	8.33	7.35	8.62	7.87	7.31	7.47	8.25	8.04	7.33	7.32	8.22	8.39	8.91	7.35	7.85	8.67	7.23	9	8.63	8.28	8.68	7.27	8.52	8.65	8.49	8.52	8.47	8.68	8.09	8.29	7.94	8.52
ALG1L1P	9.69	7.06	9.89	11.37	8.62	10.95	10.32	7.79	7.51	8.58	10.69	10.85	10.44	10.67	10.44	10.86	11.12	10.29	8.49	11.22	10.18	9.67	9.12	9.92	10.18	9.45	9.92	10.06	9.55	10.16	9.17	9.43	8.46	9.26	10.84	10.15	10.26	9.99	9.66	11.22	9.88	9.06	10.05	9.02	10.49	11.29	10.27	10.06	10.18
ALG2	7.04	7.09	7.56	7.35	7.39	7.27	7.51	7.23	6.88	7.34	7.37	7.56	7.19	7.56	7.15	7.1	7.66	7.28	7.2	7.29	7.27	7.03	7.05	7.6	7.31	7.12	7.18	7.36	7.37	7.37	7.11	7.49	7.64	7.06	7.58	7.47	7.66	7.76	7.12	7.48	7.47	7.86	7.42	7.63	7.75	7.35	7.29	7.36	7.53
ALG3	9.61	7.06	10.23	10.28	9.73	10.42	10.41	9.41	10.37	10.2	10.2	10.31	9.98	9.79	10.57	10.38	9.89	9.78	9.88	10.35	9.97	9.85	9.97	10.87	9.31	9.66	10.06	9.74	10.67	9.96	9.42	9.99	9.2	10.08	9.93	9.46	10.84	9.64	10.14	10.13	9.86	10.44	10.5	10.32	10.1	10.15	9.98	9.99	10.28
ALG5	10	7.02	11.54	10.7	11.79	10.86	10.76	10.33	9.64	10.35	10.77	10.91	10.98	11.87	10.64	10.28	11.18	10.64	10.25	10.38	10.29	10.07	11.07	10.35	10.72	10.42	10.6	10.41	10.26	11.11	10.73	10.59	10.86	10.35	10.68	10.97	10.41	11.67	10.84	10.88	11.82	10.83	10.92	11.79	11.06	11.34	11.87	11.2	10.34
ALG6	7.2	6.84	9.63	9.72	10.25	10.14	9.94	9.2	9.4	9.8	9.41	9.84	9.6	10.83	9.82	9.59	9.7	9.38	9.66	9.59	9.87	9.49	9.52	9.59	10.03	9.5	9.66	10.03	9.82	10.26	9.83	10.15	10.03	10.01	9.79	9.75	9.79	10.41	9.85	9.52	10.36	10.79	9.08	9.6	9.32	9.09	9.68	9.71	10.39
ALG8	10.11	7.69	11.09	10.71	10.88	11.16	11.15	10.41	10.08	11.05	10.77	10.79	10.98	11.81	10.71	10.26	11.09	10.94	11	10.73	10.82	10.88	10.69	10.87	10.39	9.82	10.9	11.14	11.04	11.17	10.75	10.68	10.76	10.56	10.94	10.6	11.81	11.31	11.11	10.7	11.18	10.76	10.97	10.87	10.66	10.32	11.25	11.07	11.06
ALG9	10.5	6.83	10.56	10.71	9.9	11.22	10.03	10.59	10.13	10.71	11.17	10.57	10.88	10.37	10.68	9.16	10.96	10.69	10.63	10.64	10.7	10.83	10.64	10.54	10.31	9.97	10.89	11.03	10.43	10.19	10.65	10.89	10.46	10.94	10.37	10.36	9.94	10.26	10.77	11.08	10.28	9.9	11.27	10.65	10.47	11.06	10.96	10.68	9.32
ALK	8.93	10.04	7.41	7.38	7.15	8.23	7.21	7.29	7.67	7.43	7.34	7.18	7.4	7.36	7.58	8.02	7.25	7.34	7.41	7.29	7.3	7.22	7.45	7.29	7.52	7.3	7.36	7.4	7.21	7.41	7.34	7.43	7.14	7.38	7.27	7.22	7.41	7.25	7.25	7.71	7.32	7.14	8.93	7.19	7.01	7.34	7.29	7.19	7.3
ALKAL1	8.1	8.53	9	8.84	8.72	8.57	9.09	8.48	10.6	8.18	8.45	8.79	8.11	8.69	8.5	8.31	9	8.31	7.06	8.77	8.48	8.87	8.13	6.98	7.65	8.63	8.58	8.19	8.5	8.84	7.97	9.06	9.08	7.77	8.84	8.86	7.52	8.3	8.19	9	8.78	9.88	8.14	8.94	8.45	9	8.06	8.11	8.68
ALKAL2	8.12	9.8	8.26	7.63	7.77	7.58	7.53	7.98	8.97	7.83	8.01	8.57	7.42	7.97	7.58	8.76	7.46	7.33	8.24	7.75	8.15	8.07	7.32	7.33	8.12	8.01	8.26	8.02	7.6	7.82	8.53	7.32	8.04	7.99	8.61	7.4	7.57	7.79	7.54	7.89	7.36	7.39	7.64	7.66	8.21	7.85	7.68	7.43	7.91
ALKBH1	7.34	7.58	8.96	8.98	8.34	8.61	8.89	8.57	7.47	8.3	8.4	8.51	8.87	9.3	7.84	8.11	8.96	8.68	8.57	8.61	8.56	8.2	8.36	8.78	8.65	8.28	8.34	8.39	8.7	8.77	8.45	8.78	8.96	8.47	8.92	8.79	8.52	8.29	8.47	9.09	9.12	8.57	8.66	8.66	8.89	8.62	8.4	8.66	8.85
ALKBH2	11.04	7.09	9.28	10.13	9.63	10.33	10.2	12.77	10.29	10.21	10.97	10.03	10.68	9.44	10.97	9.42	9.88	10.44	10.73	10.52	10.87	10.95	11.04	10.99	9.71	10.74	10.53	10.04	10.88	9.99	10.48	9.88	9.62	10.88	10.02	10.06	10.78	9.24	10.57	10.57	9.81	9.62	10.71	9.63	10.21	9.83	10.43	10.08	10.29
ALKBH3	11.02	9.74	10.92	11.46	9.98	11.34	11.21	11.23	10.86	11.3	11.09	11.29	11.38	10.68	11.47	11.44	11.44	10.95	10.73	11.39	11.45	11.2	11.2	11.06	11.38	11.24	11.6	11.38	10.65	11.26	11.49	11.56	10.9	10.9	11.57	11.37	11.69	10.72	11.22	11.15	10.7	10.14	11.65	10.6	11.57	10.92	11.09	11.12	11.1
ALKBH3-AS1	6.78	6.84	7.09	7.03	6.94	7.07	6.88	6.95	6.87	6.96	6.93	7.07	6.98	7.18	6.98	6.82	7.11	7.01	6.87	6.86	7.17	7.1	6.84	6.78	6.96	7.01	7.01	7.13	7.03	7	6.82	7.18	7.09	7.16	7.05	7.03	6.81	7.05	6.83	6.93	6.96	7.06	7.1	7.09	7.01	6.72	6.9	7.08	7.17
ALKBH4	9.65	9.31	8.7	8.92	8.2	9.1	8.76	8.44	9.16	8.98	9.62	9.05	9.11	8.16	9.4	8.84	8.68	9.26	8.72	9.11	8.91	9.27	9.34	8.62	8.53	9.21	9.23	8.97	9.28	8.56	8.78	8.88	8.29	9.35	8.82	8.64	8.5	8.19	8.98	9.05	8.7	8.04	9.35	8.69	8.89	8.87	8.95	8.72	8.75
ALKBH5	11.49	12.54	13.12	13.26	12.44	13.39	12.44	13.1	12.38	11.92	13.16	13.09	12.56	12.69	12.31	12.49	13.1	12.81	11.87	12.92	12.37	11.76	12.41	13.48	12.91	11.77	12.21	12.57	12.62	12.54	12.18	13.03	13.8	11.51	12.98	13.12	12.53	12.86	12.66	13.19	12.6	13.55	13.44	12.79	13	13.09	13.03	12.8	12.95
ALKBH6	10.87	7.33	9.9	10.07	10.11	10.3	10.11	10.12	10.6	10.98	10.24	9.8	10.3	9.99	10.6	10.54	10.01	10.65	10.71	10.47	10.36	10.74	9.9	10.91	9.99	10.6	11.23	10.1	10.5	9.75	10.56	11.27	9.44	10.77	9.7	9.76	10.4	9.34	10.81	10.12	9.89	10.25	9.94	9.65	9.81	9.75	10.11	10.14	9.58
ALKBH7	11.89	7.09	12.17	12.52	11.53	12.73	11.84	11.38	12.4	11.36	12.52	12.75	11.94	11.61	12.1	11.47	11.86	11.67	11.36	12.49	11.9	11.52	12.74	12.12	11.67	11.07	11.49	11.68	12.05	11.66	11.16	11.7	11.61	12.1	11.87	11.81	11.19	11.62	11.5	12.63	11.86	12.64	13.06	12.22	12.42	11.82	11.79	11.87	12.44
ALKBH8	11.6	10.24	9.33	9.05	9.54	9.03	8.41	9.62	9.81	8.67	9.14	9.17	9.17	8.99	9.54	8.23	8.98	9.11	8.99	9.27	9.08	10.03	9.23	9.09	9.34	9.75	10.45	9.84	8.55	8.68	9.56	9.08	9.01	10.62	8.55	8.42	8.73	9.24	9.66	9.12	8.69	9	10.25	9.83	9.19	9.36	9.06	9.04	8.18
ALMS1	9.87	10.66	8.35	8.37	8.76	8.52	8.44	8.58	9.34	8.59	8.44	8.84	8.54	9.28	9.11	8.54	8.66	8.66	9.13	8.71	8.87	8.72	8.94	8.69	8.67	8.64	8.69	8.89	8.25	8.76	8.69	8.7	8.63	8.92	8.44	8.75	8.98	9.2	8.6	8.39	8.74	9.32	8.54	9.21	8.43	8.44	8.69	8.45	8.41
ALMS1P1	8.57	10.96	7.21	7.33	8.01	7.37	7.42	7.46	7.76	7.42	7.44	7.58	7.6	7.4	8.14	7.73	7.48	7.69	7.92	7.56	8.65	7.61	8.58	7.81	7.32	8.13	8.7	7.96	7.39	7.23	7.82	7.52	7.8	8.31	7.39	7.78	7.86	7.55	8.81	8.1	7.65	7.03	7.63	7.96	7.34	7.71	7.64	7.35	7.67
ALOX12	7.04	7.53	7.65	7.39	9	7.69	9.24	6.99	7.61	10.84	7.25	7.81	7.87	9.82	7.42	9.87	8.11	7.11	9.87	7.48	9.12	6.98	7.04	10.23	7.38	7.45	7.27	7.87	9.86	9.16	7.28	6.97	7.2	7.13	7.2	6.98	10.64	8.06	9.12	9.36	8.44	7.56	9.3	7.29	7.34	8.58	7.71	7.94	8.93
ALOX12B	7.31	9.18	7.17	7.17	7.27	7.63	7.1	7.25	8.7	8.13	7.29	7.48	7.32	7.02	7	7.36	7.27	7.19	7.04	7.08	7.36	7.58	7.22	9.51	6.94	7.34	7.17	7.21	9.01	7.45	7.28	7.35	7.54	7.31	7.34	7.29	7.01	7.16	7.23	7.29	7.15	7.12	7.12	7.2	7.42	7.27	7.16	7.58	7.43
ALOX15B	7.35	8.24	7.41	7.37	7.48	7.21	7.58	7.07	9.01	7.36	8.07	8.25	7.26	7.31	7.19	7.28	7.23	7.23	7.43	7.4	7.15	7.14	7.22	9.67	7.52	7.48	7.29	7.77	7.77	7.4	7.44	7.21	7.23	7.41	7.17	7.25	7.37	7.17	7.13	7.16	7.85	7.23	7.26	7.37	7.35	7.41	7.63	7.24	7.19
ALOX5AP	8.27	7.37	11.52	9.05	7.8	10.1	8.71	10.47	9.18	7.57	9.77	10.93	9.35	8.85	7.96	9.06	8.34	9	8.16	8.98	8.12	7.78	8.76	10.34	10.67	7.9	8.02	9.04	8.23	9.45	9.01	9.26	10.04	8.31	10.34	9.78	7.22	9.95	8.47	9.68	9.65	8.84	8.38	9.31	11.53	11.24	9.18	8	9.84
ALOXE3	7.29	7.32	7.75	7.29	7.33	7.37	7.43	7.17	7.37	7.55	7.62	7.43	7.08	7.32	7.34	7.29	7.24	7.32	7.6	7.71	7.47	7.44	7.4	8.22	7.28	7.34	7.35	7.29	7.57	7.29	7.51	7.36	7.27	7.32	7.57	7.62	7.95	7.76	7.21	7.17	7.45	7.45	7.3	7.37	7.63	7.4	7.41	7.21	7.78
ALPG	6.89	7.05	7.07	6.94	6.99	6.97	7.26	7.09	6.94	6.87	7.05	7.08	6.99	7.06	7.07	7.01	7.15	7.04	7.18	7.14	7.02	7.1	7.04	6.98	6.93	6.99	6.95	6.86	7	6.96	7.17	6.96	6.99	7.21	7	7.1	7.05	7.01	6.93	7.08	7.03	7.04	7.05	6.98	7.2	7.08	7.11	7.12	7.03
ALPI	7.07	7.03	7.23	7.29	7.17	7.09	7.32	7.16	7.21	7.18	7.3	7.45	7.21	7.19	7.24	7.19	7.29	7.22	7.28	7.41	7.56	7.4	7.24	7.38	7.02	7.14	7.17	7.2	7.2	7.34	7.19	7.36	7.19	6.93	7.34	7.75	8.01	7.23	7.25	7.3	7.17	7.12	7.35	7.12	7.43	7.4	7.37	7.25	7.26
ALPK2	6.96	6.81	7.3	7.2	7.03	7.05	7.05	8.09	7.24	7.01	7.17	7.13	6.83	7.2	7.05	7.2	7.03	7.08	7.9	7.03	6.98	7.26	6.96	7.75	7.59	7.2	7.15	7.11	7.15	7.23	7.17	7.11	7.12	6.97	7	7.03	7.2	7.76	6.88	7.08	7.2	7	7.11	7.32	7.11	7.06	7.18	7.02	7.25
ALPK3	6.79	6.94	7.26	7.26	6.94	7.1	7.07	7.24	6.97	7.12	7.12	7.4	7.12	7.15	6.99	6.89	7.18	7.43	7	7.23	7.19	7.25	6.97	7	7.4	7.14	7.07	7.24	7.01	7.15	7.09	7.07	7	7	7.32	7.4	7.22	7.07	7.11	7.03	7.11	7	7.02	7.09	7.35	6.94	7	7.16	7.13
ALPL	8.54	6.92	8.43	8.51	8.03	9.1	9.47	8.53	9.96	8.86	10.16	9.73	8.82	7.63	8.72	9.68	8.84	8.32	8.07	9.89	8.66	9.41	7.26	7.73	9.25	8.75	9.08	8.22	8.91	9.11	9.85	8.56	8.99	9.07	9.3	8.22	8.12	9.15	8.39	9.52	8.44	7.62	9.51	9.25	9.23	10.77	8.79	9.3	11.65
ALPP	15.57	15.61	14.69	14.54	15.57	14.34	14.47	15.35	15.56	15.26	14.03	14.95	15.05	14.85	15.3	15.43	15.12	14.76	15.42	14.75	15.17	15.44	15.22	15.1	15.31	15.46	15.02	15.1	14.33	14.69	15.51	15.13	14.85	15.44	14.45	14.9	14.9	15.08	15.56	14.65	15	15.05	14.24	15.3	14.76	14.95	14.63	15.35	14.75
ALS2	9.16	6.92	9.9	9.91	10.09	9.73	10.51	9.87	9.7	10.08	9.12	9.46	9.72	10.09	9.37	9.44	9.82	9.74	10.12	9.84	10.15	10.06	9.21	10.04	9.57	9.89	10.46	10.12	9.89	10.63	10.36	10.31	10.09	9.87	10.15	10.1	9.8	10.89	10.23	9.35	10.49	10.25	9.06	9.56	9.76	9.54	10.17	9.98	9.35
ALS2CL	10.74	7.15	8.14	8.48	8.09	7.77	7.57	8.51	8.72	8.18	8.44	8.51	9.39	7.98	9.54	9.23	8.3	8.17	8.53	9.07	9.48	10.54	8.19	8.57	9.24	10.38	9.26	9.06	9.17	7.55	9.3	8.98	7.92	10.51	8.77	7.81	7.66	8.04	9.03	7.72	8.09	8.53	7.59	7.83	7.94	8.82	7.84	8.81	7.51
ALX1	6.88	6.93	7.07	6.98	7.1	7.03	7.1	6.83	6.93	7.82	7.07	6.91	6.95	7.82	6.88	7.11	6.74	7.13	6.99	6.81	6.92	7.1	7.09	7.06	7.05	7	6.8	6.75	6.89	7.05	6.82	7.51	6.94	6.91	6.83	6.84	8.54	6.77	6.87	7.01	6.97	8.34	7	6.93	6.94	6.64	6.91	6.79	6.73
ALX4	6.85	6.7	7	6.99	6.87	6.79	6.9	7.02	6.96	6.86	6.87	6.81	7.01	6.9	6.94	6.94	6.92	6.93	6.91	6.97	6.89	7	6.85	6.93	6.88	6.98	7.01	6.91	7	7	6.97	6.85	6.91	7.03	6.76	6.8	6.81	6.95	6.91	6.9	6.91	6.99	6.82	6.86	6.98	6.94	6.9	6.78	6.85
AMACR	6.87	6.92	7.44	7.67	7.58	7.35	9.16	7.33	6.85	8.75	7.21	7.38	7.15	7.64	6.96	7.93	8.76	8.63	7.5	7.56	7.6	7.29	7.36	7.26	7.4	6.99	7.05	7.57	7.53	8.68	7.31	7.63	8.11	6.93	7.59	9.03	8.42	7.99	6.99	7.57	7.5	8.89	7.36	7.66	7.86	7.52	7.54	7.65	8.61
AMBN	7.03	7.15	7.03	6.99	7.02	6.97	7.04	7.02	7.04	7.01	7.09	7.06	6.97	7.01	7.05	7	7.03	7.01	7.05	6.93	7.07	7.08	6.94	6.96	7.16	6.99	7.09	6.99	6.99	7.02	6.95	7.01	6.98	7.03	7.05	7.08	7.04	7.03	7.02	7.03	7.04	6.95	6.96	6.96	7.04	6.96	7.04	7.07	7.03
AMBP	7.83	9.34	7.51	7.37	7.31	7.52	7.55	7.38	7.67	7.35	7.41	7.21	7.24	7.41	7.27	7.51	7.33	7.78	7.41	7.42	7.25	7.37	7.21	7.4	7.09	7.49	7.44	7.4	7.21	7.3	7.27	7.23	7.35	7.22	7.4	8.73	7.47	7.44	7.51	7.34	7.46	7.64	7.3	7.35	7.41	7.45	7.39	7.26	7.21
AMBRA1	7.76	7.89	8.03	8.07	7.68	7.83	7.84	7.74	8.1	8.3	8.18	7.84	8.41	7.77	8.23	8.18	7.91	8.18	8.24	8	8.11	8.4	8.06	8.17	8	8.06	8.16	8.11	7.87	7.83	8.21	7.96	7.77	7.86	8.11	8.16	8.05	7.95	8.01	7.92	7.64	7.72	7.68	8.14	8.1	8.4	8.23	8.13	7.67
AMD1	7.43	7.68	9.79	9.92	10.06	10.06	10.67	10.07	7.5	8.83	9.52	9.44	9.52	10.32	9.1	9.23	9.62	9.78	9.14	9.54	9.02	7.93	9.9	10.21	9.52	8.94	8.89	9.32	9.42	10.91	9.24	8.85	10.37	9.29	9.43	10.14	10.22	10.03	9.28	9.81	10.33	10.32	9.86	9.56	9.73	9.18	9.84	9.31	10.33
AMDHD1	7.81	7.68	7.53	7.9	7.52	8.12	7.23	7.53	7.59	7.8	7.84	7.44	7.56	8.36	7.12	7.19	7.39	7.31	7.35	7.88	8.01	7.71	7.13	7.67	7.33	7.64	8.21	7.52	7.59	7.46	7.6	8.16	7.79	7.76	7.32	7.34	7.61	7.38	7.69	7.63	7.86	8.19	7.5	7.31	7.45	7.17	7.24	7.29	7.48
AMDHD2	8.33	10	8.19	7.92	7.87	8.33	7.68	7.8	9.06	7.74	8.29	8.1	7.84	7.74	8.13	8.25	8.25	8.48	8.01	8.19	8.38	8.36	7.9	8.03	7.9	8.43	8.25	8.02	8.02	7.8	7.95	7.98	7.85	8.37	8.35	8.51	7.67	7.92	8.14	8.05	7.89	7.88	8.27	7.89	8.43	7.82	7.87	8.11	7.75
AMELX	6.99	7.07	7.1	7.08	7.23	6.99	7.28	7.14	7.05	7.05	6.98	7.15	7.37	7.13	7.09	7.05	6.97	7.1	7.1	6.9	7.29	7.06	6.96	7.16	7.13	7.03	7.11	6.89	7.02	7.12	7.04	7.06	7.16	7.01	7.05	6.97	7.3	7.14	6.97	7.1	7.12	7	6.92	7.17	6.97	7.06	7.15	6.81	7.2
AMELY	6.91	6.99	6.82	7.01	6.8	6.76	6.93	6.79	6.79	6.88	6.86	6.97	6.79	6.97	6.96	7.05	6.95	6.92	6.79	6.96	6.78	6.92	6.87	6.87	7.23	7.05	6.85	6.96	6.93	7.04	7.03	6.99	6.85	7.08	6.98	6.66	6.86	6.63	6.83	6.9	6.81	7.06	6.93	6.9	6.77	6.91	6.97	6.88	6.79
AMER1	9.61	9.24	8.53	8.85	8.43	8.9	9.27	9.17	9.29	9.78	8.96	8.82	9.13	9.2	8.92	10.08	8.61	8.62	9.47	8.83	8.65	8.96	9.05	9.96	8.74	9.03	8.94	8.49	9.17	9.12	8.91	9.13	9.24	9.33	8.76	8.6	9.62	8.49	8.62	8.73	9.09	8.7	9.48	8.57	8.62	9.07	8.68	8.61	9.12
AMER2	7.47	8.96	7.3	7.26	7.43	7.23	7.26	7.29	7.42	7.33	7.35	7.29	7.16	7.22	7.34	7.35	7.27	7.29	7.3	7.23	7.3	7.3	7.33	7.21	7.38	7.32	7.23	7.25	7.3	7.31	7.33	7.46	7.17	7.44	7.28	7.22	7.38	7.23	7.17	7.3	7.27	7.3	7.33	7.19	7.21	7.43	7.23	7.24	7.31
AMER3	7.65	8.93	7.41	7.44	7.5	7.44	7.34	7.43	7.55	7.37	7.44	7.33	7.24	7.38	7.66	7.46	7.39	7.38	7.53	7.47	7.53	7.54	7.58	7.38	7.52	7.6	7.6	7.48	7.47	7.27	7.47	7.27	7.3	7.42	7.58	7.45	7.38	7.28	7.63	7.35	7.52	7.57	7.41	7.48	7.46	7.62	7.45	7.29	7.44
AMFR	7.35	8.77	9.25	9.1	8.92	9.32	9.94	9.4	8.62	9.83	9.78	9.91	8.78	9.02	9	9.62	9.73	8.99	8.86	9.21	9.02	8.85	8.83	9.01	8.2	8.82	8.78	8.95	9.68	9.77	8.79	9.28	9.34	8.92	9.75	9.66	8.44	8.85	8.7	9.71	8.7	9.25	9.62	9.27	9.31	9.52	9.33	8.92	9.42
AMH	7.34	7.39	7.34	7.73	8.17	7.75	7.46	7.34	7.24	9.18	7.42	7.37	8.69	9.14	7.26	7.82	7.33	7.54	9.58	7.75	7.64	7.4	7.31	8.32	8.02	7.56	8.62	7.31	7.49	7.3	7.88	8.84	7.33	8.35	7.46	7.57	9.92	7.58	7.64	7.2	7.89	9.27	7.34	7.51	7.39	7.27	7.35	7.28	8.07
AMHR2	7.14	7.1	7.15	7.17	7.53	7.03	7.45	7.18	6.94	7.13	7	7.15	7.26	7.22	6.97	7.15	7.14	7.21	7.24	7.3	7.22	7.07	7.25	7.26	7	7.33	7.14	7.11	7.37	7.11	7.24	7.2	7.06	7.08	7.34	7.3	7.57	7.14	7.25	7.23	7.07	7.34	6.99	7.26	7.25	7.32	7.14	7.2	7.26
AMIGO1	8.04	7.11	7.75	7.55	8.1	7.78	7.55	7.43	8	7.58	7.82	7.91	7.72	7.47	7.48	7.68	7.44	7.32	7.67	7.49	7.77	7.74	7.53	7.54	7.33	7.56	7.96	7.91	7.57	7.64	7.46	7.53	7.56	7.42	7.57	7.67	7.61	7.6	7.49	7.42	7.67	7.52	7.61	7.7	7.69	7.34	7.65	7.41	7.49
AMIGO2	7.55	8.5	7.4	7.54	7.4	7.49	7.5	7.4	7.42	7.45	7.36	7.59	7.27	7.37	7.66	7.46	7.36	7.43	7.4	7.49	7.69	7.68	7.39	7.43	7.51	7.42	7.46	7.51	7.39	7.45	7.24	7.6	7.42	7.63	7.37	7.23	7.54	7.4	7.5	7.37	7.5	7.6	7.4	7.49	7.33	7.46	7.45	7.39	7.55
AMIGO3	6.79	6.7	6.97	6.83	6.98	7.07	7.14	6.83	6.72	6.88	7.19	7.04	6.82	7.13	6.82	6.78	7.01	7.33	7.42	7.04	6.98	7.17	6.82	7	6.86	7	6.82	6.91	6.96	7.06	6.77	7.37	7.37	7.22	6.94	7.38	6.84	6.71	6.91	6.95	6.89	7.24	7.23	6.88	7.01	7	7.11	6.86	7.22
AMMECR1	9.62	7.77	9.11	9.34	10.16	9.61	9.99	8.68	9.17	9.07	9.03	9.42	8.87	9.5	9.17	8.65	9.73	9.31	9.95	8.86	9.33	10	10.32	9.33	9.25	9.93	9.65	9.36	9.09	9.73	9.04	9.13	9.1	10.41	8.92	9.14	9.88	9.33	10.24	9.02	9.3	9.22	9.59	9.79	9.05	9.39	9.4	9.33	9.15
AMMECR1L	10	7.14	10.36	9.77	10.15	10.01	9.76	9.78	10.03	9.02	10.03	10.21	9.8	9.28	10.31	9.89	9.78	9.65	10.06	9.89	10.45	10.94	10.21	10.8	9.62	10.35	10.85	10.49	9.31	10.24	10.32	10.25	9.84	10.36	9.51	10.05	9.32	10.13	10.19	9.79	10.28	9.84	10.1	10.68	9.89	9.76	10.26	10.24	10.27
AMN1	7.12	6.97	8.62	8.3	8.43	8.08	8.55	8.77	7.11	7.79	8.34	8.71	8.11	8.26	8.15	8.08	8.36	8.32	7.68	8.14	8.34	8.05	8.82	7.95	7.93	7.97	7.75	8.59	7.41	9.03	8.08	7.8	8.1	7.35	8.08	8.83	8.33	8.56	7.75	8.26	8.7	8.18	8.35	8.33	8.68	8.33	8.66	8.23	8.54
AMOT	6.97	6.99	9.55	8.16	8.19	8.64	8.46	8.51	7.02	8.01	7.48	8.94	7.29	8.23	6.91	8.39	8.86	8.05	9.26	7.39	7.31	7.69	7.39	7.04	8.76	7.83	6.99	8.38	7.2	8.83	7.67	8.76	7.78	7.02	9.41	10.02	10.03	9.26	7.3	7.28	7.8	9.53	8.04	9.33	9.53	7.75	8.3	7.25	8.8
AMOTL2	7.27	7.16	7.17	7.1	7.13	7.26	7.16	7.2	7.24	7.12	7.2	6.95	7.35	7.14	7.3	7.25	7.29	7.26	7.28	7.19	7.14	7.1	7.11	7.15	7.09	7.18	7.2	7.18	7.15	7.1	7.29	7.18	7.09	7.23	7.3	7.08	7.12	7.09	7.43	7.19	7.22	6.98	7.27	7.13	7.34	7.39	7.22	7.39	7.41
AMPD1	7.8	7.29	6.98	6.88	6.94	7.42	6.84	7.09	7.15	6.7	7.02	7.04	6.85	6.91	6.85	6.73	6.89	6.88	6.88	7.04	6.89	6.99	6.96	7.11	8.03	6.93	7.02	6.98	7.01	7	6.89	7.07	7.01	6.83	7.1	6.85	7.01	6.83	6.69	6.69	6.84	6.86	6.82	6.93	6.96	6.99	7.04	6.72	6.96
AMPD2	6.92	6.91	6.95	6.9	6.85	6.89	6.88	6.98	6.97	6.91	7	6.9	7	6.87	7.02	6.91	6.79	6.91	6.87	6.86	6.85	6.95	6.98	6.79	6.93	6.95	6.99	6.99	7.02	6.85	6.97	7	6.97	6.94	6.97	6.91	7.01	6.89	6.87	6.86	6.99	6.93	6.92	6.9	6.87	6.86	6.98	7.04	6.88
AMPD3	7.03	6.81	7.31	7.27	7.16	7.25	7.15	7.24	7.03	7.09	7.18	7.49	7.26	7.05	7.2	6.94	7.25	7.15	7.17	7.11	7.26	7.59	7.21	7.31	7.28	7.31	7.28	7.28	7.14	7.16	7.23	7.23	7.35	7.18	7.34	7.35	7.12	7.24	7.05	7.08	7.2	7.19	7.2	7.23	7.3	7.13	7.34	7.35	7.01
AMPH	7.03	7.07	7.09	7.08	7.05	7.07	6.95	7.33	7.12	7.18	7.12	7.24	7.11	7.22	7.12	7.15	7.09	7.06	7	7.17	7.1	7.08	7.18	7.15	7.4	7	7.02	7.21	7.14	7.13	7.27	7.08	7.04	7.09	7.34	7.08	7.01	7.12	7	6.98	7.05	6.86	7.01	7.15	7.24	7.18	7.14	7.04	7.28
AMT	12.77	12.61	11.13	11.92	11.58	10.9	10.25	12.21	12.21	10.74	11.73	11.61	12.33	10.63	11.94	9.87	11.06	11.49	11.67	11.89	12.35	12.25	12.03	9.42	11.71	12.57	11.74	12.18	12.16	10.07	12.38	9.66	11.75	12.47	11.04	11.48	9.83	11.29	12.45	11.65	10.61	10.81	11.45	10.89	10.91	10.02	11.45	11.37	8.92
AMTN	6.71	6.79	6.88	6.84	6.93	6.82	6.75	6.75	7.17	7	6.83	6.75	6.73	7.04	6.79	7.01	6.91	6.95	7	6.78	6.9	6.8	6.93	7.77	6.89	6.85	6.84	6.75	6.74	6.92	6.83	6.74	6.85	6.81	6.83	7.01	6.97	6.91	6.84	7	6.89	7.02	6.82	7.04	6.84	6.89	6.96	6.95	6.65
AMY2A	11.37	7.88	8.84	9.95	10.19	8.56	8.04	9.79	9.46	8.94	8.63	9.4	10.06	8.52	9.39	9.88	10.32	8.17	8.93	9.81	10.2	11.59	10.68	10.36	10.54	11.18	11.17	10.53	8.97	8.21	12.19	9.03	10.9	9.47	9.24	9.5	7.25	10.37	10.57	9.27	9.17	11.13	8.7	9.12	8.84	8.14	9.19	10.6	7.48
AMY2B	6.88	6.93	7.17	7.92	7.8	6.91	7.19	7.41	6.99	7.16	7.05	6.81	7.2	7.23	6.95	7.21	8.04	6.91	7.17	7.13	7.4	7.62	8.05	7.33	7.67	7.11	7.1	7.53	8.01	7.05	9.16	7.21	8.99	7.04	7.41	7.29	7.04	8.82	7.25	7.33	7.17	8.84	6.96	6.98	6.97	7.17	7.26	8	6.89
AMZ1	6.93	7.18	7.09	7.3	7.35	7.14	7.08	7.2	7.24	7.06	6.99	7	7.22	7.1	7.08	7.08	7.12	6.99	7.21	7.04	7.33	6.99	7.32	7.15	7.14	7.15	7.02	7.01	7.22	7	7.19	6.96	6.95	7.1	7.12	7.16	7.24	7.14	7.26	7.17	7.01	7.23	7.12	7.01	7.11	7.32	7.09	7.12	7.04
AMZ2	10.55	7.36	11.09	12.15	10.84	11.82	12.43	11.68	11.08	11.85	11.29	11.86	11.83	11.43	11.17	11.8	11.78	12	11.26	11.55	11.65	11.48	11.59	11.59	11.56	11.61	11.48	11.43	11.87	12.47	11.6	11.79	11.96	11.18	11.95	11.86	13.28	11.82	11.5	11.65	12.1	11.51	11.66	11.28	11.57	11.58	11.79	11.32	12.11
AMZ2P1	7.09	8.12	7.23	7.31	7.26	7.29	7.13	7.17	7.2	7.17	7.31	7.3	7.27	7.3	7.2	7.06	7.32	7.13	7.08	7.28	7.13	7.32	7.32	7.07	7.18	7.26	7.29	7.19	7.38	7.21	7.21	7.12	7.26	7.32	7.25	7.04	7.38	7.22	7.08	7.35	7.26	7.26	7.24	7.33	7.1	7.29	7.26	6.99	7.19
ANAPC1	8.91	11.37	9.74	9.79	9.44	9.64	10.04	9.38	8.88	9.63	9.28	9.3	9.71	9.77	9.41	9.61	9.86	9.71	9.27	9.74	9.77	9.59	10.12	10.45	9.18	9.43	10.13	9.69	9.89	9.96	9.39	9.82	9.64	10.08	10.01	9.76	10.08	9.78	9.55	9.68	10.19	9.52	9.91	9.63	9.4	9.4	9.69	9.59	10.07
ANAPC10	7	6.78	9.22	9.02	9.09	8.84	9.4	8.87	7.66	8.88	8.76	8.57	8.27	9.61	8.14	7.75	9.06	8.73	8.17	8.51	8.5	7.73	8.71	9.25	8.82	8.47	8.02	8.82	8.48	9.63	8.1	8.43	9.39	8.08	8.96	9.16	8.8	9.43	8.21	8.99	9.86	9.88	8.77	9.2	8.95	8.62	9.03	8.91	9.27
ANAPC11	9.06	7.7	9.76	9.8	8.72	10.38	10.36	9.14	9.38	9.43	10.05	9.86	9.49	10.06	9.96	10.19	9.62	10.51	9.46	10.06	9.49	8.89	9.33	10.32	9.35	9.42	9.06	9.52	10.1	9.98	8.78	10.57	8.96	8.54	9.73	9.49	10.32	9.15	9.03	9.65	10.05	9.98	10.06	9.31	9.89	9.79	9.56	9.42	10.5
ANAPC13	10.48	7.94	11.76	12.59	11.76	11.63	12.17	12.02	10.2	12.52	11.86	11.98	11.58	11.93	11.29	12.01	12.36	11.87	10.82	11.72	11.79	11.51	11.14	11.86	12.09	11.11	11.24	12.09	11.69	12.53	11.64	11.68	12.36	10.22	12.17	11.75	12.07	12.45	11.01	11.79	12.05	12.1	11.97	12.11	12.1	11.58	12.1	11.55	12.37
ANAPC15	7.62	7.05	8.96	9.13	7.84	9.38	9.15	8.69	7.83	8.87	9.48	8.97	9.14	8.63	9.04	7.97	9.08	9.21	8.7	9.17	8.74	8.55	8.67	8.87	8.77	8.93	8.58	8.69	9.47	8.89	8.6	8.54	8.55	8.77	9.21	9.21	9.8	8.56	8.31	9	8.47	8.44	9.52	8.67	9.34	9.09	8.92	8.52	8.95
ANAPC16	7.65	6.61	10.36	10.44	10.51	9.83	8.94	9.88	8.92	8.94	10.5	10.45	9.49	9.63	9.78	8.74	9.35	9.41	9.13	10.09	10.19	8.52	9.73	8.71	9.74	9.59	10.02	10.02	9.07	9.18	9.58	9.27	10.88	9.4	9.4	10.13	9.66	10.2	9.5	10.08	10.25	9.45	10.34	10.29	9.99	9.64	10.12	9.86	9.85
ANAPC1P2	10.34	9.38	8.3	8.39	9.02	8.35	8.21	9.21	10.67	8.1	8.26	8.27	8.4	8.55	8.94	9.48	8.46	8.06	8.53	8.35	8.56	8.88	8.53	8.37	8.57	9.27	8.56	8.47	8.19	8.19	8.37	8.65	8.46	9.04	7.67	8.75	8.42	8.33	8.7	8.4	8.4	8.71	8.28	8.35	8.36	8.14	8.48	8.64	8.2
ANAPC2	10.74	8.21	9.15	9.23	9.08	9.57	8.29	8.93	10.61	9.68	9.78	9.46	9.89	8.94	10.25	9.7	9.28	9	10.1	9.6	9.58	10.3	8.98	9.98	9.76	10.41	10.33	9.55	9.17	8.2	9.7	10.07	9.05	10.32	9.21	8.31	9.39	8.89	9.78	9.19	9.02	9.12	9.34	9.08	9.17	9.27	8.92	9.15	8.69
ANAPC4	12.37	7.31	10.77	12	11.75	11.34	11.05	12.29	12.39	12.23	12.22	11.24	12.7	11.47	11.75	11.57	11.82	12.3	12.38	12.05	12.51	12.66	11.79	10.89	11.56	12.85	13.7	12.21	12.35	11.4	13.12	11.68	12.28	12.45	12.25	12.41	10.94	11.76	12.2	11.5	11.54	11.17	11.07	11.09	11.1	10.73	12.13	12.38	11.16
ANAPC5	12.27	9.69	12.81	12.6	12.68	12.28	12.49	12.2	12.58	12.78	12.22	12.32	13.03	12.81	12.42	13.57	12.43	12.26	12.9	12.49	13.68	13.38	12.34	12.16	12.61	13.06	13.33	12.54	12.07	12.36	13.27	12.26	12.4	12.95	12.96	12.59	12.96	12.51	12.88	12.45	12.91	12.84	12.12	12.09	12.53	12.16	12.26	12.49	12.65
ANAPC7	8.33	8.97	8.62	9.46	8.75	8.92	9.48	10.73	8.57	9.41	8.85	8.59	9.44	9.55	9.35	9.97	9.33	9.34	9.47	9.46	9.88	9.78	9.84	9.34	9.37	9.4	9.69	9.35	10.25	9.01	9.85	9.03	9.35	9.75	9.63	8.77	9.4	9.1	9.65	9.58	8.91	8.8	8.98	8.47	9.46	9.34	9.25	9.14	9.39
ANG	8.79	7.25	8.47	9.79	7.49	10.08	9.18	10.45	10.11	8.71	9.39	9.83	9.91	8.66	8.5	7.75	8.76	8.51	8	10.21	9	7.47	7.47	10.51	9.74	8.42	8.09	8.8	8.71	8.99	8.87	10.95	8.33	8.14	9.36	9.28	8.99	8.31	8.56	8.28	8.86	10.15	8.6	7.93	9.22	9.9	9.09	8.54	8.51
ANGEL1	9.31	7.52	9.58	9.31	9.45	8.93	9.08	9.66	8.68	8.97	9.12	9.46	9.92	9.73	9.74	9.58	9.45	9.39	11.03	9.52	9.83	10.01	9.2	9.62	9.16	9.46	10.34	9.76	9.72	8.96	9.83	9.68	9.37	9.24	9.45	9.25	9.45	9.69	9.67	9.28	10.29	9.25	9.07	9.28	9.07	9.18	8.65	9.29	9.32
ANGEL2	12.15	7.28	10.02	10.09	11.11	9.91	9.6	10.66	10.85	10.08	10.04	10.36	10.88	11.74	11.16	10.36	10.31	9.67	10.62	9.96	10.86	11.94	11.78	10.12	10.59	10.77	11.49	11	9.72	10.2	11.13	10.01	9.92	11.52	9.93	10.22	9.71	10.58	10.94	10.13	11.07	10.71	10.13	10.64	10.1	9.65	10.43	10.58	9.72
ANGPT1	7.02	7.89	7.06	7.18	7.33	7.2	7.83	7.46	7.45	7.39	7.26	7.52	6.95	7.81	7.14	7.02	7.23	7.13	7.46	7.16	6.85	6.99	7.14	8.88	7.47	7.23	7.09	7.14	7.09	8.05	6.96	7.07	7.29	7.1	7.06	6.94	7.34	7.7	7.22	7.07	7.2	7.33	7.06	7.26	7.32	7.12	7.24	7.2	7.28
ANGPT2	9.12	11.36	7.74	8.73	8.69	9.07	8.98	8.07	7.54	9.76	8.19	8	8.16	9.02	8.9	9.85	9.41	9.36	9.18	8.47	8.79	8.6	9.03	8.8	7.9	8.98	7.57	8.33	9.4	9.09	8.72	9.23	7.95	9.2	8.18	8.44	8.43	9.44	8.7	8.46	8.72	7.99	9.56	8.88	8.15	10.28	9.84	9.02	8.81
ANGPT4	6.8	6.92	6.96	6.98	6.93	7	6.88	6.84	6.9	6.85	6.9	7.18	6.94	6.94	6.79	6.91	7.15	7.02	7.17	6.97	6.87	6.76	6.88	7	6.92	6.92	6.85	6.95	7.07	7	6.99	6.92	6.94	6.92	7.09	6.93	6.92	7.15	6.81	6.88	6.98	6.86	6.93	7.1	6.99	7	6.98	6.93	6.93
ANGPTL1	6.88	6.91	6.85	7.12	6.95	6.76	6.84	8.03	6.95	6.66	6.89	7.09	6.94	6.92	6.94	6.95	6.83	6.7	6.88	6.99	6.91	7.02	7.2	6.98	6.94	6.96	6.99	6.91	6.75	6.92	7.01	6.86	6.89	6.84	6.75	6.94	7.01	6.84	6.89	7.11	6.84	6.8	7.08	6.92	6.76	7.11	6.8	6.95	6.86
ANGPTL2	7.01	6.97	9.42	8.12	8.12	8.4	8.42	11.04	7.76	8.58	8.15	9.67	7.87	7.95	8.29	9.25	8.38	8.35	8.6	8.17	7.85	7.47	8.46	9.24	8.9	8.03	7.2	8.18	8.76	8.47	9.28	8.53	7.52	8.78	8.69	8.05	7.51	8.7	7.62	8.05	8.45	7.56	8.78	8.42	8.44	10.43	9.18	8.6	9.36
ANGPTL3	7.03	7	7.12	7.12	6.78	7.33	6.96	7.12	6.91	7.01	7.24	7.59	6.78	7.09	7.04	6.94	6.98	7.07	7.18	7.02	7.4	7.3	7.06	7.24	6.82	7.11	7.17	7.28	6.91	7.31	6.87	7.17	7.24	7.09	7.24	7.07	6.9	6.92	6.87	7.02	7.12	6.92	7.17	6.8	7.02	6.99	7.13	6.92	7.03
ANGPTL4	11.02	10.96	10.29	9.37	10.74	10.3	10.8	8.42	13.47	10.12	9.32	9.07	9.09	9.64	9.1	10.34	9.3	11.78	10.03	8.73	8.82	8.19	11.44	11.12	12.29	10.4	8.52	9.47	11.25	10.18	9.07	10.6	7.42	10.96	8.97	7.44	7.35	9.55	11.05	8.85	11.83	11.11	8.6	10.28	8.52	11.99	9.61	10.62	10.12
ANGPTL5	6.97	6.98	6.99	6.69	6.81	7.06	6.68	7.05	6.9	6.88	6.87	6.98	6.7	6.79	7.04	6.85	6.83	7.05	6.93	6.78	6.82	6.82	7.18	6.85	6.66	6.84	6.9	6.87	6.99	6.99	7.04	6.88	6.93	7.14	6.98	6.8	7	6.9	6.81	6.94	6.98	6.99	7.06	6.75	7.03	6.95	6.88	6.91	6.93
ANGPTL6	7.31	7.06	7.36	7.22	7.43	7.27	7.27	7.38	7.33	7.58	7.31	7.26	7.68	7.28	7.33	7.35	7.14	7.39	7.22	7.59	7.73	7.43	7.25	7.44	7.53	7.29	7.16	7.26	7.2	7.29	7.42	7.46	7.38	7.46	7.3	7.41	7.31	7.39	7.56	7.19	7.24	7.25	7.25	7.29	7.34	7.26	7.23	7.35	7.3
ANGPTL7	7.36	7.51	7.08	7.27	7.43	7.09	7.18	7.22	7.23	7.24	7.07	7.18	7.18	7.13	7.28	7.38	7.2	7.29	7.1	7.44	7.41	7.07	7	7.21	7.28	7.27	7.19	7.11	7.16	7.1	7.55	7.03	7.17	7.17	7.08	7.29	7.1	7.1	7.51	7.07	7.09	7.38	7.1	7.32	7.31	7.43	7.13	7.22	7.06
ANGPTL8	8.15	10.61	7.73	7.82	7.81	7.65	7.64	7.71	8.43	7.7	7.64	7.67	7.5	7.53	7.79	7.8	7.74	7.72	7.6	7.66	7.53	7.87	7.62	7.59	7.61	7.68	7.89	7.7	7.62	7.69	7.66	7.67	7.62	7.94	7.64	7.62	7.63	7.55	7.82	7.58	7.65	7.53	7.69	7.69	7.76	7.72	7.41	7.84	7.66
ANHX	7.49	8.13	7.53	7.45	7.55	7.55	7.49	7.41	7.59	7.38	7.38	7.44	7.56	7.37	7.33	7.3	7.46	7.58	7.57	7.51	7.62	7.39	7.61	7.43	7.38	7.5	7.47	7.49	7.49	7.37	7.65	7.43	7.39	7.6	7.3	7.41	7.59	7.34	7.48	7.35	7.42	7.23	7.47	7.32	7.42	7.44	7.47	7.54	7.3
ANK1	8.09	8.82	7.66	7.47	8.21	7.51	7.58	7.38	7.68	7.65	7.52	7.37	7.4	7.38	7.39	7.7	7.44	7.47	8.96	7.48	7.42	7.55	7.22	7.5	7.6	7.45	7.44	7.44	7.38	7.54	7.14	7.38	7.37	7.64	7.55	7.3	8.22	7.55	7.3	7.45	7.57	7.2	8.41	7.67	7.36	7.52	7.38	7.4	7.4
ANK2	7.57	7.66	7.32	7.39	7.32	7.56	7.45	7.56	7.4	7.3	7.67	7.54	7.27	7.36	7.4	7.43	7.28	7.39	7.2	7.38	7.55	7.44	7.34	7.46	7.56	7.39	7.39	7.28	7.28	7.59	7.2	7.34	7.41	7.46	7.51	7.23	7.45	7.32	7.33	7.54	7.16	7.54	7.56	7.48	7.5	7.32	7.19	7.46	7.26
ANK3	9.29	8.8	8.9	9.45	8.98	8.85	9.3	8.54	8.59	8.37	9.11	8.84	9.76	8.99	8.16	8.41	8.8	8.96	7.74	9.09	9.09	8.58	8.73	8	9.5	9.46	9.62	9.12	9.63	9.22	9.77	8.34	10.1	8.85	9.64	9.45	8.57	9.34	9.57	9.65	8.66	8.57	9.15	8.99	9.47	8.72	8.92	9.42	9.29
ANKAR	9.65	7.98	8.23	8.55	9.02	7.93	7.91	9.07	8.47	8.11	8.28	8.74	8.56	8.13	9.11	7.95	8.58	8.09	8.22	8.58	10.01	9.43	8.72	8.3	8.89	8.83	9.29	8.95	8.82	8.12	9.21	8.66	9.2	9.79	8.35	8.42	7.86	9.09	9.16	8.77	8.82	8.18	8.65	9.24	8.54	8.34	8.45	8.99	8.1
ANKDD1A	10.44	11.61	10.45	8.77	12.32	10.05	8.73	11.69	11.58	10.24	9.49	10.73	10.25	8.72	8.96	9.47	10.31	8.6	11.84	8.65	9.26	8.97	10.35	9.16	10.76	11.96	9.73	11.57	9.32	8.81	10.15	10.82	8.63	11.64	11.24	11.82	11.2	11.54	8.44	8.39	9.89	10.64	10.39	8.87	10.43	8.59	10.26	10.71	10.33
ANKEF1	8.08	7.21	8.63	8.86	8.51	9.12	8.43	7.66	9.1	9.05	9.03	8.43	8.73	9.42	8.95	8.75	8.61	8.53	8.24	8.56	8.69	8.71	8.68	9.23	8.21	8.71	9.11	8.62	8.82	8.42	8.52	9.72	8.42	8.84	8.68	8.81	9.66	8.63	8.67	8.28	8.79	8.9	8.92	8.63	8.59	8.9	8.71	8.88	8.4
ANKFN1	6.93	7.34	7.14	6.98	7.07	7.02	7.11	7.11	6.88	6.99	7.06	6.95	7.09	7.05	7.11	7.01	7.04	7.09	7.06	6.95	6.98	7.01	7.09	7.05	7.32	7.08	6.96	7.07	7.1	6.92	6.91	7.02	6.97	7.08	7.44	6.97	7.56	7.56	7.1	6.95	6.97	7.14	7.07	7.17	7.38	7.08	6.87	7.24	7.05
ANKFY1	9.06	9.14	9.78	10.02	9.38	9.71	9.14	9.96	9.74	10.23	9.45	9.71	10.11	9.38	10.49	9.98	9.93	9.53	9.57	9.97	10.38	10.5	10.18	9.95	9.73	10.31	10.8	9.93	10.21	8.96	10.43	9.35	10.22	9.77	10.1	9.81	9.26	9.65	10.76	10.14	9.47	9.38	9.87	9.9	9.9	9.92	9.67	9.83	10.06
ANKH	7.21	7.02	7.27	7.34	7.23	7.18	7.29	7.25	7.18	7.15	7.14	7.4	7.32	7.16	7.13	7.34	7.3	7.1	7.18	7.11	7.18	7.13	7.15	7.13	7.21	7.05	7.06	7.2	7.26	7.27	7.34	7.1	7.22	7.12	7.41	7.05	7.31	7.18	7.46	7.18	7.16	7.43	7.13	7.15	7.35	7.11	7.21	7.4	7.24
ANKHD1	7.1	7.03	8.52	9.16	9.52	8.69	8.73	8.98	7.26	8.9	8.45	8.6	8.89	8.86	8.42	8.94	8.9	8.73	9.85	8.77	9.21	9.15	9.22	8.6	8.99	8.95	9.14	8.91	9	8.74	9.25	8.27	9.11	9.52	8.81	9.01	8.88	8.74	9.59	9	9.18	8.83	8.7	8.69	8.17	8.59	8.84	8.9	9.18
ANKHD1-EIF4EBP3	8.08	7.11	9.4	9.53	8.69	9.29	8.47	8.91	7.27	8.32	9.73	9.31	9.64	8.62	9.6	9.27	9.37	9.45	10.46	9.69	10.27	9.87	8.78	8.4	9.15	9.23	9.84	9.43	9.54	8.38	9.4	8.81	9.41	9.69	9.7	8.97	8.85	9.1	9.78	9.59	9.09	8.53	9.76	9.23	9.6	9.21	9.43	9.61	8.89
ANKK1	8.02	6.87	8.4	7.82	7.54	8.21	8.65	7.66	7.52	8.63	8.16	8.22	7.89	7.25	8.1	9.16	7.8	9.01	9.31	7.77	9.1	8.09	8.13	8.22	8.19	8.57	7.88	8.14	7.72	8.41	7.75	7.53	7.51	8	8.81	8.74	7.76	8.22	8.35	7.49	7.79	7.17	7.82	8.43	8.44	8.83	8.67	8.67	7.89
ANKLE1	7.06	7.27	7.17	7.45	7.14	7.2	7.29	7.2	7	7.47	7.36	7.41	7.29	7.46	7.08	7.27	7.47	7.19	7.37	7.33	7.36	7.2	7.19	7.3	7.34	7.03	7.11	7.34	7.1	7.09	7.4	7.12	7.38	7.06	7.17	7.18	7.21	7.29	7.15	7.23	7.32	7.1	7.37	7.13	7.2	7.31	7.26	7.25	7.56
ANKMY1	9.67	7.58	9.51	9.36	8.88	9.67	8.69	9.37	10.6	8.89	9.47	9.87	9.59	8.85	10.85	10.53	9.5	9.13	9.76	9.51	9.86	10.89	10.43	8.61	9.6	10.21	9.87	9.88	9.75	8.5	9.14	9.77	8.53	8.85	10.06	9.69	8.92	8.88	9.64	8.96	9.26	9.77	8.99	9.17	9.06	9.2	8.97	9.86	9.12
ANKMY2	8.35	7.03	10.12	10.51	10.58	9.57	9.95	10.25	7.93	9.73	9.38	9.92	10.08	10.94	9.34	9.55	10.6	9.85	9.81	9.8	9.95	9.75	10.22	9.66	10.34	10.09	9.96	9.89	9.97	10.2	9.95	10.02	10.64	9.82	10.46	10.58	10.66	10.58	9.92	10.08	10.33	11.03	9.86	10.19	10.74	9.92	9.94	10.28	9.83
ANKRA2	7.13	6.97	9.13	9.21	9.25	8.32	8.81	8.57	7.02	7.82	8.24	8.73	8.54	8.9	8.76	8.15	9.33	8.68	8.16	8.72	8.87	8.5	8.88	7.79	8.47	8.42	8.15	8.92	8.96	8.79	8.89	8.14	9.7	8.18	9.53	9.23	8.44	9.38	8.37	9.1	9.2	9.08	8.41	8.88	8.67	8.25	8.9	9	8.61
ANKRD1	7.24	7.56	6.92	7	6.88	7.44	7.24	7.06	7.47	7.09	6.84	6.93	7.02	7.01	6.95	6.83	6.94	7.02	6.85	6.93	6.9	6.96	7	7.09	7.22	6.93	6.87	7.04	6.87	7.23	6.9	6.83	6.91	7.25	6.89	6.97	6.98	7.13	6.88	6.95	7.18	7.06	6.92	7	7.07	7.06	6.92	7.14	7.14
ANKRD10	7.61	7.76	9.43	9.82	10.78	9.46	10.13	10.45	8.47	10.22	8.67	8.91	10.11	10.51	10.46	10.33	10.41	9.62	11.62	9.55	10.41	11.01	10.36	8.91	10.33	10.04	10.23	10.45	9.99	10.17	11.3	10.87	10.67	10.54	9.59	9.45	10.19	10.34	10.62	9.98	10.34	10.91	9.21	9.69	8.71	10.36	10.11	11.04	9.8
ANKRD11	10.08	8.16	10.31	10.31	10.82	10.07	10.98	10.63	10.1	10.51	10.47	10.14	10.9	10.42	10.78	10.89	10.62	10.63	10.12	10.5	11.23	11.48	10.81	10.36	10.84	10.71	10.75	10.58	10.62	10.71	11.1	10.06	10.62	11.07	10.7	10.53	10.6	10.73	10.76	10.23	10.17	10.07	9.94	9.87	9.97	10.46	10.42	10.78	10.47
ANKRD12	7.32	6.97	8.97	9.77	11.02	8.98	9.44	9.85	7.64	9.28	8.94	8.8	9.28	9.75	9.14	9.2	9.59	10.07	9.13	9.43	9.92	9.43	9.56	8.99	9.49	9.5	9.36	9.75	9.6	9.49	9.65	10.4	9.95	9.55	9.58	9.68	9.3	9.92	9.57	8.97	9.77	10.33	8.82	9.21	8.81	8.89	9.36	9.55	9.51
ANKRD13A	10.17	6.85	11.63	11.12	11.16	10.52	10.84	12.48	11.33	10.91	10.01	10.24	10.77	11.16	10.39	10.39	10.19	10.13	10.68	10.32	10.79	11	9.76	10.3	10.95	10.71	10.76	10.61	10.86	10.86	10.9	11.94	11.07	10.7	11.25	11.88	11.48	10.98	10.71	10.43	11.38	12.16	10.09	10.58	11.14	10.75	10.32	10.38	10.27
ANKRD13B	8.19	6.95	7.45	7.13	7.67	7.52	8.09	7.47	7.39	8.18	7.94	7.82	7.55	7.74	7.71	7.89	7.26	7.43	8.57	7.68	7.73	7.71	7.5	8.23	7.16	7.87	7.78	7.65	7.69	7.96	7.73	7.59	7.84	7.16	7.42	7.71	8.4	7.73	7.78	7.65	7.88	7.79	7.56	7.61	7.47	7.62	7.5	7.71	7.62
ANKRD13C	6.84	7.06	8.18	8.04	8.93	7.7	8.21	7.96	6.9	7.77	7.73	7.66	7.36	8.89	7.56	7.22	7.7	7.89	7.5	7.63	7.88	7.62	7.41	7.51	7.82	7.37	7.71	7.81	7.63	8.39	7.54	7.98	8.29	7.42	7.81	8.09	7.92	8.35	7.31	7.64	8.35	8.82	7.27	7.71	7.37	7.58	7.86	7.92	7.8
ANKRD16	10.61	9.79	9.03	9.07	9.39	9.28	9.3	9.13	10.74	10.09	9.7	9.16	9.7	9.8	10.03	9.65	9.02	9.53	9.78	9.06	9.54	9.84	9.81	9.48	8.93	9.52	9.7	9.32	9.45	9.26	8.95	9.52	8.59	9.94	8.98	8.87	9.39	9.05	9.12	9.08	9.07	9.54	9.77	9.23	8.94	9.01	9.31	9.21	9.52
ANKRD17	7.5	7.5	9.27	9.51	9.68	8.87	9.54	9.29	8.04	9.22	8.89	8.96	9.34	10.27	8.84	9.01	9.52	8.91	8.96	9.01	9.64	9.3	9.49	9.36	9.46	9.09	9.42	9.42	9.34	9.74	9.35	9.63	9.79	9.21	9.43	9.32	9.02	10.06	9.56	9.27	9.53	10.27	9.04	9.41	9.21	9.12	9.57	9.54	9.35
ANKRD18DP	7.55	11.15	7.35	7.35	7.4	7.35	7.49	7.32	7.74	7.23	7.4	7.8	7.86	7.28	7.47	7.63	7.35	7.29	8.88	7.51	7.54	7.39	7.31	7.23	7.36	7.32	7.46	7.3	7.29	8.3	7.48	7.36	7.29	7.67	7.37	7.24	7.29	7.28	7.14	7.26	7.24	7.22	7.31	7.41	7.4	7.34	7.22	7.18	7.23
ANKRD19P	7.09	6.91	7.58	7.1	9.51	7.18	9.96	10.11	9.72	10.89	7.32	7.53	7.36	7.47	7.02	10.45	7	7.02	10.54	7.26	7.18	7.21	7.35	7.92	7.5	8.92	11.07	7.24	7.96	9.93	7.18	7.38	8.05	8.12	7.2	8.41	10.08	7.34	6.76	7	7.78	7.86	7.15	7.2	7.65	7.13	7.49	7.35	8.96
ANKRD2	7.12	7.31	6.91	7.25	7.01	6.95	7.06	7.06	6.92	6.94	7.12	7.01	6.93	6.96	6.94	6.86	6.88	7.44	7.11	6.98	7.01	6.96	6.86	7.05	6.95	7.15	7.05	6.96	7.25	7.04	7	7.08	7.03	6.88	7.09	7.23	7.1	7.08	7.01	6.96	6.99	6.9	7.07	6.98	7.05	6.94	6.87	7.15	7.5
ANKRD20A1	7.33	7.16	7.13	7.36	6.9	7.26	6.98	6.96	7.2	7.17	7.17	7.18	7.17	7.2	7.07	7.08	7.53	7.12	7.24	7.21	7.01	7.14	7.21	7.12	7.2	7.16	7.29	7.17	7.14	7.22	7.19	7.28	7.39	7.06	7.15	7.09	7.18	7.09	6.89	7.23	7.2	6.97	7.2	7.1	7.14	7.03	7.33	7.05	7
ANKRD20A11P	12.39	11.17	9.82	9.85	10.21	10.08	10.49	11.18	9.55	11.02	9.59	10.25	12.14	11.05	9.89	10.55	10.95	10.94	9.46	11.53	12.02	13.34	10.92	8.47	11.84	13.12	10.95	11.66	11.2	10.33	12.29	9.51	11.27	9.56	10.52	10.51	9.98	10.96	11.67	10.96	9.61	10.75	10.9	9.44	9.68	10.12	10.53	11.39	10.54
ANKRD20A3P	7.28	7.14	7.09	6.99	7.13	6.98	7.04	6.96	7.09	6.99	7	7.07	7.04	7.01	6.99	7.25	7.03	7.08	7.01	6.97	7.25	6.93	7.03	7.09	7.04	7.14	7.03	7.06	7.09	7.06	7.04	7.01	7.01	6.96	7.15	7.02	7.04	7.16	7.14	7	7.03	6.96	6.91	7.18	7.06	7.01	6.91	7.32	7.13
ANKRD20A9P	7.21	7.19	7.05	7.03	7.26	7.09	6.83	7.06	7.06	6.8	6.91	7.03	6.99	7	6.98	6.87	7.03	6.98	7	7	6.96	6.82	6.85	7.05	6.81	6.88	6.96	6.85	6.86	7.06	6.89	6.93	6.96	6.93	6.91	7.06	7.03	6.91	6.99	6.64	6.84	6.9	6.99	6.9	7.02	6.94	6.86	6.91	6.89
ANKRD22	7.03	6.98	9.86	8.04	9.28	10.36	11.01	7.88	7.09	8.47	8.43	10.31	8.35	7.32	8.31	8.52	9.86	9.71	7.34	8.18	8.76	7.21	9.04	7.51	9.78	9.39	9.04	10.05	9.54	11.1	7.51	8.32	8.1	9	10.3	10.29	10.28	10.7	8.16	7.96	7.48	7.08	9.38	10.02	10.45	9.88	11.05	10.34	10.79
ANKRD23	7.18	7.29	7.04	7.1	7.05	7.08	7.12	7.33	7.13	7.47	7.14	7.19	7.17	7.17	7.2	7.35	7.1	7.21	7.26	7.1	7.23	7.21	7.25	7.13	7.04	7.29	7.28	7.05	7.28	7.13	7.22	7.15	7.14	7.74	7.15	6.96	6.99	7.12	7.23	7.2	7.19	7.15	7.14	7.25	7.09	7.19	7.07	7.48	7.19
ANKRD24	10.33	6.99	8.25	8.67	7.42	7.65	7.31	8.37	9.54	9.47	9	9.06	10.19	8.65	8.75	8.67	8.88	8.19	8.57	8.38	8.35	8.74	7.52	8.39	8.83	8.35	10.03	8.7	8.34	7.27	9.67	8.43	8.53	8.9	8.23	8.5	8.53	7.22	8.97	8.1	8.61	8.01	8.62	8.33	8.2	7.51	7.52	8.4	7.6
ANKRD26	7.1	7.94	7.1	7.77	8.48	7.43	8.26	8.42	7.47	8.67	7.61	7.55	8.52	8.84	7.22	7.84	8.33	7.78	8.28	7.88	8.63	8.75	7.79	7.74	7.99	8.57	8.37	8.14	8.21	8.47	8.2	8.11	8.37	8.39	8.02	7.82	7.83	8.25	8.18	7.63	8.05	7.77	7.46	7.24	7.45	7.43	7.8	8.18	7.87
ANKRD26P1	7.35	7.49	7.18	7.37	7.54	7.12	7.38	7.42	7.29	7.19	7.14	7.14	7.24	7.21	7.19	7.4	7.33	7.21	7.42	7.24	7.31	7.2	7.67	7.21	7.43	7.17	7.19	7.14	7.53	7.09	7.25	7.26	7.26	7.58	7.29	7.34	7.45	7.26	7.31	7.48	7.23	7.58	7.17	7.41	7.32	7.28	7.19	7.49	7.5
ANKRD27	7	7.02	8.18	8.2	8.92	7.84	8.32	8.03	7.22	8.1	7.83	8.15	7.93	8.65	7.45	8.15	8.45	8.06	8.86	7.96	8.03	7.8	8.26	8.39	8.03	7.54	7.82	7.91	7.5	8.5	8.22	8.57	8.35	8.21	7.87	8.27	9.02	8.37	8.05	8	8.51	9.42	7.76	8.23	8.22	8.15	8.09	8.18	8.66
ANKRD28	7.22	6.78	7.8	7.76	8.06	7.52	7.6	7.88	7.24	8.21	7.41	7.67	8	8.34	7.32	7.41	7.81	7.42	7.71	7.68	8.31	7.46	7.55	7.22	7.62	7.44	7.4	7.73	7.62	7.58	8.05	7.73	7.96	7.47	7.84	8.02	7.69	8.12	7.8	7.83	7.9	8.41	7.45	7.4	7.55	7.9	7.92	7.96	7.89
ANKRD29	7.08	7.31	7.05	7.2	7.01	6.84	7.1	8.37	6.95	6.97	7.14	6.97	7.05	7.12	7.25	7.15	7.11	7.13	7.02	7.23	7.05	7.09	7.07	7.11	7.38	7.09	6.95	7.05	6.97	7.16	7.34	7.26	7.13	7.24	7.15	7.14	7.35	7.01	7.14	7.24	7.04	6.67	7.04	7.06	7.15	7.24	7.12	7.08	6.99
ANKRD30A	7.28	7.6	7.02	6.9	7.06	7.12	7.05	6.91	7.18	7.26	6.98	6.99	6.92	6.92	7	6.94	6.86	6.96	6.94	6.97	6.91	7.08	6.86	6.88	7.02	6.89	6.88	6.98	6.9	6.97	6.92	6.94	6.86	7.03	6.9	6.96	6.86	6.88	6.86	6.98	7.24	6.95	6.92	6.88	6.91	7.05	6.97	6.91	6.92
ANKRD30BL	7.38	6.9	7.21	7.16	7.28	7.38	7.27	7.44	7.27	7.14	7.17	7.46	7.2	7.13	7.24	8.06	7.12	7.09	7.42	7.08	7.59	7.65	7.84	7.19	7.12	7.33	7.24	7.29	7.24	7.41	7.4	7.16	7.25	7.35	6.96	7.47	7.86	7.01	7.09	7.12	7.16	7.32	7.43	7.53	7.36	7.22	7.11	7.38	7.39
ANKRD30BP3	7.32	8.37	7.07	6.93	6.94	7.05	7.03	7.07	7.15	7.09	7	6.95	7.12	6.94	6.94	7.13	6.99	7.02	7.15	7.14	6.94	6.89	6.98	7.08	7.28	6.96	6.94	7.05	7.01	7.05	7.07	6.98	7.09	7.07	6.8	7.02	6.93	7.02	7.15	7.01	6.85	6.99	7	7.1	7.05	7.08	7.16	7	6.95
ANKRD31	7.23	7.39	7.03	6.99	7.25	6.94	6.95	6.86	7.02	7.05	6.97	7.18	6.92	7.01	7.08	7.06	7	6.86	6.99	6.96	7.06	7.14	6.94	6.88	6.82	6.95	6.94	6.97	6.9	6.96	6.88	6.85	7	6.97	6.88	7.07	7.04	6.97	6.91	6.94	6.96	6.8	6.86	7.03	7.09	7.08	6.97	7.07	6.94
ANKRD33	12.08	9.06	12	12.49	10.15	12	10.37	11.56	11.74	10.2	12.34	12.89	12.42	9.77	11.92	11.06	12.32	11.97	11.66	11.97	11.24	11.78	11.92	11.03	12.24	11.49	11.55	11.61	11.28	10.04	11.48	11.72	11.34	11.23	12.59	12.94	10.39	9.37	12.13	11.33	9.64	10.52	11.69	11.08	12.61	12.55	10.97	12.05	10.99
ANKRD34B	7.03	7.39	8.29	7.07	7.35	7.06	7.31	6.99	7.19	7.07	7.08	7.13	6.92	7.28	7.26	7.27	7.15	7.05	6.94	7.24	6.97	6.93	7.04	7.11	7.19	7.11	6.98	7.43	7.17	7.33	7.16	7.11	7.26	7.13	7.42	7.12	7.12	7.27	7.09	7.18	7.69	9.18	7.07	7.25	7.53	7.32	6.99	7.05	7.82
ANKRD34C	6.75	7.08	6.78	6.95	6.72	6.97	6.81	6.98	6.95	6.94	6.76	6.86	7.04	6.82	6.98	6.87	6.8	6.89	6.79	6.78	6.84	6.91	6.72	6.87	7.05	6.82	6.84	6.73	6.89	6.88	6.84	6.96	6.85	6.91	6.77	6.89	6.95	6.77	6.79	6.88	6.82	6.76	6.89	6.77	6.99	6.93	6.86	7.08	6.92
ANKRD35	7.59	9.29	7.76	7.47	8.78	7.79	8.28	9.06	12.62	7.45	7.7	9.08	7.84	7.42	8.18	7.85	8.18	7.6	9.16	7.61	8.14	8.7	8.75	7.51	8.9	9.14	7.91	8.38	8.63	7.89	8.01	7.96	7.36	8.62	8.36	8.11	9.17	7.46	7.52	7.21	7.98	7.91	7.68	7.3	8.03	7.67	7.9	7.59	8.16
ANKRD36	10.32	7.43	9.29	8.6	10.12	7.46	6.99	9.13	10.39	8.99	8.19	7.13	8.7	7.55	7	8.63	8.43	7.5	7.45	8.8	7.54	9.42	9.45	10.41	7.99	7.35	8.65	7.97	7.08	7.06	9.93	9.59	8.54	8.05	7.12	7.42	9.12	8.33	8.6	9.28	8.14	10.57	8.1	8.17	7.96	8.88	8.5	7.28	8.11
ANKRD36B	12.8	7.42	9.04	8.77	11.15	7.9	7.45	8.76	11.56	9.72	8.3	8.64	8.54	8.19	8.17	9.08	8.65	8.13	8.33	8.54	8.17	10.55	9.91	10.36	9.75	8.57	10.23	9.17	7.64	7.65	9.93	11.03	8.54	9.35	7.96	8.13	8.78	8.93	8.58	9.58	8.75	11.67	9.05	10.08	8.74	8.66	8.57	8.13	9.23
ANKRD36BP2	7.16	7.24	7.1	7.19	7.49	7.18	7.14	7.1	7.28	7.1	7.14	7.04	7.08	7.09	7.2	7.05	7.04	7	7.03	7.1	7.1	7.14	6.94	7.19	7.22	7.08	7.13	7.14	7.11	7.24	7.21	7.06	7.15	7.28	7.18	7.07	6.95	7.21	7.05	7.25	7.11	7.08	7.16	7.17	7.15	7.15	7.14	7.32	7.14
ANKRD37	7.23	7.79	9.22	9.58	9.54	8.6	9.99	8.35	7.36	7.99	9.23	8.89	9.21	11.38	9.18	8.9	9.65	9.54	8.7	9.43	9.27	8.39	9.02	9.72	9.28	8.5	8.52	8.97	8.54	9.95	7.9	8.97	9.41	8.65	9.14	9.06	9.59	9.99	8.44	8.87	10.22	11.1	8.74	9.29	8.9	9.93	8.67	9.48	9.99
ANKRD39	10.72	7.36	8.64	9.26	8.18	9.42	9.34	9.4	9.51	9.73	9.63	9.14	9.08	8.31	9.65	9.38	8.91	9.57	8.46	9.12	9.47	9.23	8.86	9.18	8.8	9.32	9.28	9.11	10.12	9.08	8.76	9.46	8.39	9.55	9.37	8.88	8.93	8.39	8.76	8.94	8.4	8.28	9.69	8.55	8.67	9.25	9.26	8.86	8.83
ANKRD40	10.82	11.79	9.31	9.28	9.17	9.3	9.39	9.35	9.84	9.07	9.23	9.1	9.09	9.72	9.28	9.23	9.44	9.5	9.45	9.23	9.13	9.46	9.27	9.03	9.13	9.35	9.26	9.17	9.34	9.27	9.03	9.36	8.97	9.42	9.28	9.33	9.03	9.19	9.26	9.28	9.05	9.11	9.33	9.28	9.3	9.2	8.94	9.12	9.01
ANKRD40CL	7.23	6.88	7.04	6.95	7.17	6.85	6.95	7.15	6.9	6.97	6.98	6.97	6.93	6.77	6.86	6.99	6.96	6.91	6.95	6.9	7.12	6.91	7.08	7	7.02	7.09	6.93	6.98	6.98	7.08	6.86	6.88	7.03	6.94	6.97	6.65	7.02	7.02	6.92	6.92	7.06	6.92	7.05	7	7	6.75	6.9	7.06	6.97
ANKRD42	7.04	7.08	7.22	7.58	6.93	7.39	7.26	7.39	7.18	7.54	7.48	7.3	7.49	7.25	7.07	7.2	7.98	7.3	7.36	7.71	7.37	7.36	7.41	7.14	7.52	7.12	7.61	7.53	7.39	7.38	7.4	7.28	7.8	7.21	7.78	7.48	7.55	7.49	7.6	7.27	7.33	7.97	7.32	7.19	7.45	7.39	7.47	7.16	7.27
ANKRD45	6.94	6.94	7.04	6.79	6.81	6.96	7.08	6.94	6.9	6.99	6.98	6.82	6.95	6.8	7.02	6.89	6.83	6.87	6.96	6.92	6.84	7.03	7.21	7.01	6.88	6.93	7.02	6.91	6.96	6.87	7.11	6.94	6.82	7.07	6.98	6.92	7.02	6.8	7.06	6.88	7.1	6.94	6.83	6.85	6.86	6.83	7.1	6.8	7.07
ANKRD46	9.23	7.06	9.77	10.37	10.89	9.92	10.5	10.74	9.77	10.41	10.5	10.39	10.47	11.38	10.43	10.33	9.98	10.12	10.79	9.99	10.41	10.55	10.37	10.15	10.05	10.64	10.83	10.89	10.61	10.88	10.59	10.48	10.2	10.28	10.2	9.87	10.37	10.5	10.26	9.91	10.75	9.64	9.78	9.78	9.86	10.36	10.2	10.64	10.76
ANKRD49	7.71	7.87	9.01	9.84	9.98	9.47	10.05	9.87	8.47	10.31	9.29	9.56	10.16	11.48	10.14	9.2	9.79	9.62	9.77	9.43	10.53	10.08	10.13	9.56	9.85	9.45	10.49	9.93	10.23	10.4	10.23	10.05	10.25	10.15	9.78	9.87	9.97	10.1	10.3	9.73	10.03	9.66	9.62	9.41	9.36	9.1	10.04	9.86	9.32
ANKRD50	8.19	7.49	9.08	11.33	10.36	10.18	10.56	9.34	7.82	8.78	10.34	9.79	10.1	10.94	9.76	8.94	11.07	9.34	8.06	10.93	10.36	8.87	9.96	8.63	10.3	9.2	8.79	10.51	10.12	10.53	10.19	8.46	12.59	9.78	10.14	9.37	8.49	10.48	10.8	10.7	11.46	9.57	9.48	9.51	9.64	9.97	10.55	10.32	10.21
ANKRD53	6.94	6.92	7.22	7.19	7.01	7.2	7.2	7.39	7.13	7.22	7.3	7.52	7.43	7.28	7.28	6.93	7.28	7.36	7.23	7.17	7.53	7.5	7.22	7.44	6.93	7.28	7.27	7.31	7.15	7.36	7.34	7.27	7.51	6.95	7.32	7.37	7.04	7.19	7.01	7.22	7.15	7.14	7.26	7.05	7.33	7.23	7.21	7.18	7.21
ANKRD54	8.87	6.95	9.3	9.74	9.82	9.79	9.47	9.78	9.4	10.29	10.27	9.66	10.14	9.67	10.45	10.41	9.59	10.15	10.05	10.1	9.96	10	9.95	10.18	9.59	10.24	10.29	9.8	10.27	9.31	10.17	10.95	9.34	10.27	9.53	9.32	9.78	10.04	10.2	9.62	9.79	9.55	9.63	9.7	9.2	9.64	9.84	9.85	9.69
ANKRD55	7.4	7.17	7.38	7.1	7.02	7.08	7.19	7.07	7.07	7.02	7.2	7.09	7.13	7.07	7.16	7.28	7.24	7.08	7.19	7.02	7.18	7.21	7.24	7.17	7.03	7.23	6.99	7.2	7.32	6.99	7.12	7.26	6.98	6.9	7.04	7.3	7.03	6.94	7.01	6.98	7.17	7.09	7.19	6.85	7.13	7.03	7.06	6.86	6.97
ANKRD6	7.26	7.4	7.88	8.25	7.33	7.23	7.96	7.96	7.24	7.43	7.44	7.6	7.89	7.97	7.37	7.86	8.15	8.14	7.33	8.04	8.13	8.03	7.89	7.54	7.92	7.78	7.63	7.82	8.14	7.83	8.25	7.97	8.23	7.49	8.57	8.53	7.64	7.63	7.86	7.8	7.56	7.47	7.45	7.55	8.22	7.5	8.28	7.48	7.61
ANKRD65	7.34	6.87	8.4	7.35	7.71	7.59	8.13	7.1	7.19	7.2	7.7	8.64	8.63	7.17	7.48	7.33	8.17	7.92	7.36	7.43	7.67	8.09	8.09	7.5	7.5	7.61	7.84	7.85	7.54	7.82	7.69	7.22	7.55	7.54	8.5	8.53	7.66	8.13	7.48	7.43	7.28	7.34	7.56	8.47	8.49	7.44	8.25	8.23	7.96
ANKRD66	7.19	8.1	7.04	7.24	6.91	7.04	7.2	7.11	7.19	7.19	7.05	7.08	7.17	7.07	7.28	7.25	7.06	7.08	7	7.03	7.23	7.02	7.02	7.01	7.01	7.2	6.91	7.16	7.2	6.87	6.94	7.04	6.96	7.17	7.08	7.06	6.99	7.12	7.44	7.28	7.01	7.09	6.97	6.99	7.11	7.02	6.83	7.17	7.3
ANKRD7	7.31	7.13	7.07	7.2	7.27	7.06	7.2	7.08	7.13	7.07	7.14	7.2	7.1	6.96	7.03	7.14	7.31	7.1	6.98	7.08	7.25	7.12	6.9	7.17	7.08	7.13	7.2	7.13	7.16	7.25	6.99	7.09	7.22	6.9	6.87	6.99	7.08	6.99	7.14	7.25	7.02	7.09	7.02	7.11	7.07	7	7.2	7.06	7.08
ANKRD9	7.07	6.72	8.33	7.84	7.86	9.11	7.85	7.36	7.65	8.4	8.42	8.49	7.32	8.95	8.79	8.18	8.16	8.68	7.95	8.35	8.48	9.14	8.49	8.76	7.69	8.82	8.04	8.46	9	7.56	8.06	9.26	8.09	9.29	8.24	7.99	7.93	7.81	7.53	7.4	8.91	7.6	7.73	8.53	8.37	7.63	8	8.21	7.87
ANKS1A	9.15	8.4	11.3	10.9	11.97	11.54	11.22	11.84	9.52	11.22	10.23	11.38	11.37	11.86	11.45	10.89	12.1	11.13	13.08	11.53	10.67	10.74	10.62	9.87	10.58	10.43	11.11	11.17	10.79	11.13	10.84	10.47	11.8	11.47	11.97	11.47	11.95	12.66	11.21	11.59	11.71	11.64	10.04	11.77	11.2	12.12	10.69	11.25	13.08
ANKS1B	7.2	7.54	7.21	7.21	7.05	7.23	7.07	8.02	7	7.11	7.21	7.26	7.11	7.18	7.04	7.18	7.17	7.21	7.04	7.14	7.13	7.15	7.2	7.17	7.08	7.36	7.19	7.28	7.29	7.19	7.32	7.34	7.19	7.32	7.26	7.28	7.13	7.09	6.98	7.23	7.2	7.5	7.2	7.3	7.04	7.15	7.31	7.15	7.21
ANKS3	10.48	6.79	7.89	8.78	8.58	8.28	7.91	8.44	9.83	8.87	8.79	8.33	9.19	8.06	9.64	9.12	8.6	8.88	9.29	8.87	9.8	10.18	9.08	8.53	8.63	10.08	9.73	8.96	9.79	7.77	9.52	8.55	8.39	9.84	8.53	8.18	8.5	8.21	9.56	8.37	8.64	7.82	8.52	8.16	8.3	8.34	8.76	8.53	7.77
ANKS4B	8.31	7.92	7.23	7.33	7.19	7.36	7.1	7.23	7.34	7.22	7.25	7.28	7.68	7.22	7.31	7.24	7.32	7.38	7.41	7.39	7.17	7.23	7.69	7.2	7.2	7.42	7.34	7.29	7.33	7.16	7.62	7.35	7.18	7.29	7.32	7.35	7.4	7.21	7.35	7.13	7.3	6.95	7.46	7.14	7.21	7.63	7.53	7.25	7.14
ANKS6	7.07	7.07	7.24	7.23	7.03	7.32	7.3	7.07	7.09	7.03	7.25	7.11	7.11	7.2	7.17	7.13	7.46	7.03	6.86	7.44	7.12	7.02	7.06	7.36	7.14	7.01	7.12	7.07	7.18	7.14	7.12	7.14	7.19	7	7.29	6.96	7.18	7.51	6.92	7.18	7.12	7.07	7.21	7.16	7.34	7.21	7.09	7.11	7.27
ANKUB1	6.99	7.11	6.88	7.01	7.24	6.99	7.03	6.93	7.01	7.01	6.98	6.94	7.23	7.1	7.15	7.07	6.85	7.06	6.96	7.05	7.13	7.1	7	6.96	6.92	6.94	7.03	6.99	7.06	7	7	6.96	7	7.17	7.08	6.9	7.06	7.01	7.1	7.12	6.98	7.42	7.01	7.01	7.08	7.02	6.95	7.09	6.96
ANKZF1	11.04	8.79	9.71	10.56	10.61	10.36	10.04	11.25	11.31	10.15	9.64	10.18	10.75	9.82	11.08	10.79	10.62	10.66	10.71	10.66	10.91	11.61	11.15	9.68	10.5	11.19	11.21	10.52	11.2	9.78	11.1	9.67	10	11.31	10.47	10.59	10.48	9.86	11.15	10.08	10.51	9.81	9.91	9.61	10.06	10.11	10.47	10.38	9.4
ANLN	8.44	7.83	8.39	7.91	9.47	9.32	9.51	7.82	7.99	9.08	7.75	7.61	9.01	11.64	8.33	8.62	7.97	8.79	9.7	7.92	7.61	7.42	8.94	9.73	8.75	8.19	7.93	8.16	8.56	9.89	8.11	9.93	7.98	8.48	8.02	7.74	10.46	9.34	7.4	7.47	9.9	10.68	7.68	8.09	7.75	7.91	8.55	9.3	9.81
ANO1	9.97	9.33	9.86	9.1	10.39	11.98	9	8.74	9.35	10.96	7.76	8.74	8.92	7.86	8.81	9.36	8.86	7.99	9.6	7.69	10.27	7.86	8.94	9.38	8.58	9.5	7.6	9.05	9.96	8.99	8.94	10.06	10.69	8.93	8.99	8.33	9.73	9.11	10.02	10.29	10.41	8.2	11.39	7.97	8.32	10.91	9.17	9.33	9.57
ANO10	7.67	6.89	9.04	9.42	9.04	9.68	8.82	9.08	8.9	10.71	10.16	9.17	9.04	9.14	9.61	10.15	8.92	9.81	9.79	9.65	9.21	8.51	8.55	8.99	8.56	8.65	9	8.91	10	8.85	8.84	10.77	8.93	9.08	9.1	9.13	9.32	8.81	9.34	9.69	8.9	9.94	9.67	9.36	9.25	9.74	9.43	9.1	8.72
ANO2	7.79	8.59	7.6	7.42	7.6	7.55	7.67	7.57	7.72	7.83	7.6	7.61	7.52	7.54	7.48	8.1	7.47	7.48	7.8	7.42	7.78	7.89	7.5	7.39	7.76	7.85	7.53	7.53	7.65	7.72	7.63	7.4	7.54	7.47	7.72	7.58	7.35	7.54	7.37	7.45	7.46	7.4	7.74	7.46	7.51	7.63	7.57	7.18	7.58
ANO3	6.97	7.15	6.96	6.94	6.98	6.89	7.08	6.84	6.87	7.18	6.86	6.95	7.25	7.5	7	7.08	6.94	7.06	7.14	7.07	6.81	6.96	7.04	7.03	7.09	7.07	7.03	6.89	6.88	6.89	7.07	7.17	6.76	6.92	6.9	6.88	7.4	6.93	7.02	7.02	6.98	7.12	6.94	7.08	6.96	7.22	6.93	7.03	7.3
ANO4	6.93	7.09	7.14	7.03	6.94	7.04	7.09	7.24	6.94	7	6.97	7.04	7.06	7	6.73	7.05	7.16	6.9	7.06	7.12	6.84	6.95	7.13	6.96	6.9	6.99	7.02	7.15	7.04	6.91	7.33	6.92	7.64	7.09	7.12	6.99	7.13	7.04	6.98	7.26	6.92	7.14	7.5	6.96	7.15	6.92	6.99	6.83	7.03
ANO5	7.19	10.1	6.97	7.02	6.86	7.19	7.15	7.09	7.16	6.85	7.28	7.29	7.59	7.08	7.41	6.98	6.96	7.02	6.99	7.27	7.21	7.07	7.05	6.99	7.21	7.04	7.07	6.97	6.98	7.19	7.04	7.03	7.23	7.43	7.09	6.94	7.04	6.88	7.06	6.99	6.92	6.91	6.96	6.98	6.95	7.05	7.06	7.01	7
ANO6	7.12	6.89	10.33	10.9	11.19	10.03	12.03	11.48	7.49	11.39	9.02	10.16	9.93	11.22	8.49	10.28	11.61	10.5	9.7	9.91	10.49	9.14	9.26	9.66	10.37	9.88	8.82	10.1	10.76	11.93	9.82	10.76	10.82	8.39	11.89	11.4	10.58	10.89	9.57	10.8	10.81	11.46	9.7	10.54	11.56	10.83	10.33	10.58	11.21
ANO7	7.42	7.17	7.17	7.12	7.03	7.36	7.09	7.19	7.16	7.16	7.4	7.19	7.1	7.19	7.19	7.03	7.14	7.25	7.11	7.29	7.03	7.18	7.19	7.1	7.17	7.23	7.38	7.19	7.14	7.24	7.18	7.16	7.21	7.19	7.27	7.04	7.13	7.05	7	7.22	7.16	7.1	7.41	7.18	7.13	7.04	7.16	7	7.12
ANO8	10.76	6.64	8.16	7.87	9.6	8.42	8.17	8.17	7.36	8.58	8.14	7.97	9.18	9.18	9.22	8.12	7.9	8.56	10.14	8.17	9.51	8.56	8.08	7.54	8.64	9.31	8.32	8.78	8.88	8.11	8.97	9.21	8.05	8.86	8.35	8.04	8.68	8.79	8.53	7.6	8.48	9.46	7.14	8.07	7.97	7.94	7.89	9.42	7.74
ANO9	8.81	7.02	8.3	8.96	7.5	8.77	7.91	8.82	9.84	8.42	8.7	9.4	9.42	8.47	9.7	8.88	8.33	9.1	9.89	9.6	9.77	10.81	9.2	9.01	9.4	9.75	9.87	8.99	9.33	7.76	9.91	8.23	8.74	9.6	8.97	8.78	8.68	8.1	9.82	8.29	8.89	7.87	8.06	7.83	8.62	8.42	8.81	8.8	7.8
ANOS1	6.96	6.97	7.44	7.37	6.82	6.93	6.74	7.09	6.78	7	7.52	7.75	7.17	7.3	6.62	6.73	7.2	6.73	7.1	7.25	6.94	7.23	6.96	7.13	7.04	6.87	7.01	7.21	7.07	6.88	7.33	6.62	7.94	6.89	7.07	6.97	7.04	7.11	6.89	7.53	7.28	7.5	7.57	6.88	6.98	7.13	7.15	7.05	6.95
ANP32A	9.9	9.28	8.78	8.5	9.24	9.25	9.14	8.65	9.29	9.29	9.23	9.62	9.19	9.53	9.48	8.96	9.54	9.6	9.3	9.31	9.05	9.55	10.34	9.28	9	9.24	9.22	9.23	8.57	9.39	9.47	8.66	8.93	9.2	8.97	9.63	10.12	9.26	9.42	9.13	8.94	8.76	9.5	9.61	9.56	9.35	9.47	9.75	9.01
ANP32A-IT1	9.1	11.48	8.97	9.6	9.82	9.41	9.55	9.73	9.19	9.8	9.23	9.05	9.82	9.23	10.96	9.96	9.99	10.2	10.39	9.75	10.56	9.93	10.81	8.81	9.73	9.69	9.32	9.79	10.6	9.18	10.76	8.43	10.04	10.18	9.55	10.44	10.64	9.14	10.59	10.6	9.66	9.43	9.92	9.65	9.72	9.79	10.66	11.18	9.89
ANP32B	12.98	11.41	13.54	13.21	13.29	13.41	12.88	13.49	12.47	12.6	12.85	13.36	13.27	14.2	12.35	13.12	13.05	11.85	12.11	12.89	12.18	12.07	12.34	13.51	13.88	11.92	12.31	12.99	12.32	12.97	12.99	13.33	13.41	12.42	13.18	12.27	13.17	13.72	11.95	12.96	13.37	13.8	13.46	13.34	13.36	13.06	12.5	13.23	13.58
ANP32C	7.1	7.08	8.26	7.51	8.87	8.03	8.75	7.35	7.04	7.77	7.89	8.35	8.05	8.99	7.44	7.27	8.93	8.42	7.91	8.22	7.65	7.51	8.26	8.23	8.08	7.43	7.29	8.1	7.14	8.53	7.78	7.33	8.81	7.39	8.14	8.85	9.16	9.42	7.43	8.5	8.35	8.57	8.22	8.9	8.29	8.5	8.26	8.42	8.37
ANP32D	7.19	7.01	6.96	6.8	6.95	6.96	6.9	6.89	6.92	6.93	7.07	6.92	6.84	6.75	6.85	6.97	6.9	6.91	6.99	6.77	6.87	6.92	6.85	6.94	6.98	7.07	6.9	6.96	6.93	6.89	6.92	6.91	6.93	6.99	6.96	6.93	6.94	6.83	6.81	6.97	6.85	6.96	6.94	6.89	6.85	7.02	6.84	6.9	6.9
ANP32E	7.27	7.66	7.32	7.23	7.34	7.32	7.3	7.28	7.36	7.21	7.4	7.42	7.2	7.62	7.16	7.38	7.21	7.3	7.37	7.23	7.22	7.24	7.39	7.42	7.31	7.47	7.42	7.36	7.51	7.48	7.06	7.52	7.29	7.32	7.42	7.26	7.35	7.19	7.16	7.21	7.45	7.72	7.39	7.27	7.11	7.4	7.35	7.23	7.34
ANPEP	6.79	6.85	7.89	7.21	6.77	7.31	7.38	7.37	7.47	8.04	7.67	7.91	8.17	7.44	6.99	7.48	7	8.14	7.95	7.26	7.27	7.44	6.99	8.19	7.62	7.27	7.12	7.59	7.04	7.54	7.9	9.21	7.11	7.01	7.99	7.15	7.06	7.67	6.87	7.04	7.44	6.91	7.12	7.19	7.86	8	7.45	6.98	7.61
ANTKMT	10.6	7.29	10.98	11	10.5	11.3	11.06	10.26	10.43	9.86	11.67	11.08	10.77	9.36	11.64	10.47	10.88	11.4	10.8	11.4	11.04	11.29	10.73	10.38	10.59	10.52	10.89	10.91	11.11	10.65	10.88	10.48	10.87	10.84	10.86	10.59	10.27	10.49	10.75	10.74	10.55	9.32	10.85	10.79	10.84	11.05	10.92	10.68	9.65
ANTXR1	9.41	7.16	10.4	9.86	10.32	9.8	10.29	11.82	10.28	9.96	10.12	10.34	9.74	9.96	9.74	9.78	9.74	9.8	9.28	9.58	9.08	9.3	9.91	10.08	9.88	9.59	10.11	9.82	8.62	10.88	10.45	9.14	10.63	9.71	9.47	9.7	8.82	10.22	10.13	10.07	10.09	9.36	10.24	10.61	10.11	9.97	10.24	9.58	9.33
ANTXR2	7.31	6.66	8.89	8.05	6.93	8.96	9.37	12.61	7.67	8.96	8.38	9.66	8.45	8.15	7.4	8.32	9.54	8.48	7.68	8.67	7.74	7.55	7.94	10.03	9.12	8.81	8.08	8.8	9.58	9.6	9.83	8.12	9.91	8.14	8.8	8.48	7.26	9.87	9.66	8.74	9.62	8.72	8.42	8.88	9.82	10.7	8.95	9.6	8.95
ANTXRL	6.71	6.88	7.02	6.8	6.86	6.99	6.87	6.89	6.96	7.05	7.02	7.24	6.77	6.91	7.1	6.97	6.99	6.98	6.87	7.12	7	7.09	6.92	6.85	6.84	6.82	6.94	6.98	7.02	7.14	6.88	6.98	6.97	7.12	6.9	7.03	7.07	6.86	6.78	6.97	7.04	6.93	6.96	6.9	7.05	6.85	7	6.89	6.99
ANXA1	7.09	6.97	11.03	9.22	11.67	12.06	11.32	11.15	9.5	10	10.38	11.85	10.86	12.22	10.05	9.25	12.35	9.24	9.35	9.43	9.17	8.47	10.11	12.91	13.2	9.7	10.07	11.86	9.87	11.77	9.79	8.49	9.87	11.37	12.11	10.97	9.69	12.58	8.76	8.45	11.16	8.7	8.06	10.11	10.77	11.71	11.02	11.87	12.85
ANXA10	11.8	7.4	12.83	13.13	12.83	13.6	13.76	11.03	7.24	7.8	12.67	13.13	12.59	11.26	11.08	7.98	13.36	12.47	8.2	13.39	13.05	11.82	11.64	7.01	12.18	13.14	11.62	13.68	10.24	13.79	12.92	6.84	13.84	10.64	13.56	10.15	7.34	14.14	12.33	13.83	13.08	7.35	12.77	12.91	12.9	13.05	13.67	12.88	10.28
ANXA11	12.6	12.2	11.16	11.6	12.41	10.73	10.84	12.14	12.89	11.28	11.47	11.34	11.53	11.11	12.49	10.91	10.3	11	10.71	11.77	12.24	11.86	11.38	10.04	11.17	12.54	12.58	11.52	12.02	10.5	12.16	11.37	10.81	12.39	10.94	10.09	10.86	11.37	12.04	11.45	10.33	10.65	11.34	12.33	11.24	11.61	10.77	11.55	10.69
ANXA13	7	7.01	7.1	7.07	7.19	7.04	7.14	7.36	7.16	7.02	7.12	6.98	7.2	7.03	7.09	7.19	6.94	7.07	7.02	7.06	7.11	7.03	7.1	7.03	7.12	7.03	7.03	7.1	6.98	7.05	7.06	7.04	7.11	7.08	7.14	6.95	7.15	7.06	7.04	7.08	7.02	7.11	7.08	7.02	6.99	7.05	7	7	7.05
ANXA2	7.32	7.32	9.32	8.82	9	9.76	9.81	8.15	8.79	7.64	8.8	9.28	8.77	8.66	8.78	8.28	8.51	8.82	8.17	8.85	8.76	8.11	8.12	9.75	9.28	8.14	8.15	8.32	9.32	9.68	8.03	8.4	8.5	8.63	8.69	8.51	8.68	9.01	8.6	8.33	9.02	8.49	8.22	9.38	8.44	9.35	8.54	8.68	8.4
ANXA2P1	8.16	7.09	11.32	9.48	10.87	10.53	9.82	8.63	8.36	8.02	9.49	12.33	10.27	9.37	8.95	9	10.33	9.46	9.19	9.94	8.76	7.97	9.62	11.63	10.97	8.38	8.53	9.38	7.84	11	9.27	8.83	10.31	9.24	9.56	10.32	9.92	10.82	9.87	10.16	10.82	9.93	9.59	11.72	10.63	11.01	9.93	10.84	9.34
ANXA2P3	8.48	9.69	8.95	8.73	8.38	8.99	8.83	7.78	10.25	7.68	8.49	9.75	8.77	7.95	8.38	9	8.64	8.67	8.29	8.82	8.15	7.44	8.45	9.7	8.73	7.67	7.69	8.23	8.29	8.88	8.25	8.19	8.16	8.02	8.98	8.66	8.62	8.53	8.29	8.49	8.75	8.07	9	9.13	8.65	9.39	8.48	8.78	8.5
ANXA2R	7.53	7.07	8.22	7.96	7.23	8.58	8.17	9.15	9.53	11.03	8.76	9.85	8.36	8.03	9.24	8.62	7.89	8.09	8.92	8.02	8.15	8.11	7.63	9.34	8.84	7.97	8.59	8.1	8.19	8.42	8.53	10.57	8.53	8.89	7.92	7.9	7.81	7.74	9.65	8.67	8.52	7.69	8.95	7.82	7.8	8.7	8.04	8.2	8.13
ANXA2R-AS1	7.2	7.36	8.11	9.16	8.18	8.69	7.84	8.77	8.48	9.02	7.92	8.36	8.2	8.18	9.16	7.95	8.37	8.68	9.32	8.75	8.59	8.58	7.42	7.49	8.64	8.44	8.87	8.64	9.06	7.74	9.02	9.24	8.95	8.25	8.32	8.33	7.75	8.36	9.49	9.16	9.01	8.29	9.1	9.07	8.39	8.7	8.18	8.35	7.56
ANXA2R-OT1	7.01	7.38	7.48	7.21	7.27	7.2	7.47	7.32	7.13	7.65	7.25	7.32	7.34	7.22	7.2	7.16	7.43	7.23	7.29	7.27	7.27	7.16	7.17	7.76	7.25	7.28	7.26	7.23	7.22	7.42	7.34	7.48	7.38	7.19	7.21	7.58	7.18	7.36	7.21	7.79	7.28	7.39	7.42	7.84	7.14	7.46	7.09	7.43	7.15
ANXA3	7.14	7.12	8.34	8.14	7.02	7.26	8.59	8.05	7.84	7.39	7.64	8.85	8.14	8.24	7.04	7.28	7.83	8.57	7.06	7.85	7.4	7.24	7.16	10.81	8.44	7.26	7.37	7.85	7.11	9.14	7.39	10.4	7.62	8.18	7.83	8.82	8.73	7.69	7.34	7.27	7.7	10.42	7.41	8.47	8.31	8.29	7.88	8.44	7.77
ANXA4	7.51	6.9	10.1	9.65	10.41	8.79	10.02	8.26	7.09	8.26	8.49	10.05	9.63	9.96	7.89	8.61	9.68	8.69	9.24	8.71	8.5	8.09	9.01	8.52	9.55	7.98	8.52	9.22	7.53	10.55	8.98	8.54	10.54	8.32	8.99	10.43	9.87	9.72	9.18	9.32	9.77	12.24	8.94	9.58	9.53	8.6	9.4	9.27	9.3
ANXA5	10.24	9.5	11.03	11.47	8.51	10.97	11.56	12.41	9.11	10.21	10.99	10.77	10.63	10.73	9.76	10.12	10.98	9.82	10.3	11.6	11.08	9.52	9.84	12.15	11.97	9.73	8.99	10.08	10.68	11.41	10.7	9.76	11.7	9.68	11.26	10.34	9.89	9.73	9.82	11.37	10.17	10.81	10.82	10.29	11.62	11.62	10.58	10.38	10.47
ANXA6	7.51	7.1	7.35	7.56	7.21	7.56	7.26	7.37	7.79	7.33	7.53	7.5	7.17	7.4	7.46	7.25	7.43	7.56	7.38	7.43	7.33	7.72	7.62	7.5	7.03	7.53	7.55	7.4	7.48	7.42	7.17	7.44	7.32	7.27	7.6	7.01	7.29	7.33	7.19	7.4	7.47	7.18	7.65	7.53	7.31	7.29	7.29	7.01	7.2
ANXA7	8.47	7.82	10.62	10.98	10.43	10.63	10.89	10.85	9.46	10.52	10.65	10.58	10.31	10.67	10.05	10.25	9.43	10.11	9.58	10.17	10.23	8.91	9.47	10.64	10.48	9.68	9.51	10.13	10.1	10.87	9.93	9.75	10.82	9.29	10.54	10.58	10.76	10.35	9.79	10.56	10.04	10.18	10.51	10.46	9.89	10.04	10.24	10.23	10.54
ANXA9	7.46	7.42	9.91	8.18	8.6	8.04	8.44	8.58	8.96	7.61	8.5	9.23	8.43	8.65	8.4	11.12	8.89	10.17	9.29	8.6	8.61	8.94	7.99	7.4	8.57	8.14	7.64	9.05	8.92	8.34	7.44	11.54	7.46	7.35	9.72	10.18	9.34	9.14	7.37	7.61	8.04	13.78	7.47	9.59	10.81	7.8	8.63	8.7	8.79
AOAH	7.4	7.61	7.91	7.43	7.12	7.35	7.34	7.62	7.89	7.37	7.64	7.81	7.5	7.31	7.39	7.24	7.31	7.33	7.35	7.42	7.25	7.49	7.45	7.47	7.56	7.34	7.64	7.44	7.54	7.46	7.52	7.75	7.65	7.34	7.52	7.22	7.16	7.26	7.25	7.5	7.37	7.25	7.27	7.44	7.76	7.86	7.38	7.23	7.37
AOC1	7.24	7.67	9.39	7.98	7.77	7.3	7.58	7.29	7.92	8.9	7.84	8.5	9.16	9.84	9.23	11.61	8.1	7.44	8.42	10.48	8.11	8.22	7.52	7.42	7.6	8.35	7.26	7.42	8	7.5	7.84	10.63	7.47	7.49	9.18	7.56	7.44	7.59	7.63	7.6	7.31	9.19	7.33	7.53	10.71	8.39	8.1	7.56	7.56
AOC2	7.12	6.87	7.19	6.99	7.88	7.09	7.51	7.11	7.22	8.6	7.3	7.08	7.43	7.26	7.27	7.49	7.05	7.21	8.58	7.11	7.3	7.3	7.31	7.49	7.1	7.27	7.33	7.35	7.28	7.38	7.63	7.22	7.1	7.24	7.2	7.12	7.16	7.33	7.39	7.52	7.22	7.83	7.36	7.16	7.04	7.05	7.15	7.25	7.66
AOC3	9.66	7.45	7.51	7.78	8.51	7.69	8.06	10.17	9.21	10.12	10.36	7.64	7.94	7.52	8.25	9.46	7.59	7.62	9.16	7.67	7.64	7.92	8.24	7.79	8.05	8.61	8.13	8.15	8.02	7.83	9.08	7.63	7.47	7.79	7.76	7.69	7.34	7.7	7.78	7.8	7.49	7.84	7.82	7.63	7.81	7.5	7.51	7.8	8.12
AOPEP	6.91	6.56	8.81	9.13	8.27	8.88	8.49	10.22	7.37	9.55	8.91	9.32	8.8	8.15	10.53	9.21	9.55	7.8	9.15	8.61	10.45	10.62	7.98	9.87	9.47	9.16	10.61	9.47	8.77	8.63	8.97	8.52	9.48	10.11	8.81	7.89	7.77	8.72	9.26	8.34	8.94	7.96	9.01	8.25	8.52	9.05	8.27	9.33	8.97
AOX1	6.94	6.98	7.17	7.22	7.21	7.1	7.05	8.3	7.03	7.07	7.02	7.08	7.19	7.01	7.19	7.25	6.94	7.02	7.03	6.99	7.04	7.01	7.24	7.2	8.19	7.06	7.07	7.24	7.12	7.18	7.43	7.06	6.98	7.01	7.15	7.23	7.08	7.12	7.15	7.07	6.97	7.08	6.85	7.12	7.04	6.96	7.1	6.86	6.93
AOX2P	7.19	9.08	6.96	6.74	6.86	6.94	6.87	6.88	6.79	6.83	6.81	6.84	6.86	6.7	6.82	6.89	6.86	6.94	6.85	7.13	6.89	6.89	7.02	6.79	7.15	6.9	7.09	6.93	7.08	6.83	6.81	6.89	6.98	6.93	6.86	6.83	6.93	6.74	6.77	6.81	6.83	6.86	6.89	7	6.83	7.06	7.04	6.98	6.89
AP1AR	7.43	7.38	9.89	9.21	10.77	8.98	9.81	9.04	7.96	8.8	8.83	9.49	8.74	9.45	9.06	8.67	9.69	8.62	9.57	8.64	9.39	9.14	9.05	8.94	9.16	8.97	9.28	9.5	8.18	10.1	9.44	9.1	10.04	9.12	8.44	9.78	9.6	9.97	10.09	9.15	9.68	11.32	8.57	9.43	9.08	8.75	9.49	9.87	9.12
AP1B1	10.44	7.05	11.87	10.94	10.76	11.39	10.93	10.42	11.03	10.79	11.03	11.32	11.18	10.55	10.72	11.15	11.32	11.59	10.3	10.78	10.62	10.89	10.66	10.51	10.91	11.37	11.04	11.28	11.6	10.52	10.55	11.01	10.17	11.25	11.5	11.49	10.8	11.44	10.94	10.95	10.67	10.93	11.29	11.47	11.45	11.35	11.44	11.13	11.44
AP1G1	9.09	11.31	10.07	10.97	10.53	9.82	10.96	10.51	9.68	10.25	9.54	9.96	10.81	10.84	9.56	10.83	10.65	10.35	10.84	10.28	10.82	10.88	10.22	10.17	10.6	10.91	10.55	10.5	10.83	10.8	10.97	9.7	10.8	10.49	10.79	10.7	10.92	10.6	10.74	10.61	10.64	10.25	10.23	10.26	10.5	10.93	10.6	10.53	10.41
AP1M1	11.39	7.09	11.2	11.15	11.05	11.87	11.32	11.43	11.05	11.2	11.82	11.39	11.25	10.74	12.55	11.34	11.32	11.82	11.34	11.83	11.75	11.9	11.67	12.23	10.99	11.52	11.79	11.54	11.54	10.85	11.52	11.23	10.81	11.37	11.08	11.07	10.78	10.36	11.67	11.57	10.76	10.28	11.07	11.63	11.07	11.74	11.67	11.72	10.73
AP1M2	8.2	7.05	10.1	10.44	9.62	10.28	10.1	8.68	10.78	10.55	10.12	10.37	10.38	10.21	10.27	9.78	10.24	10.23	9.92	10.44	9.76	9.57	9.34	10.04	9.84	9.23	9.15	9.72	10.39	9.79	9.8	10.24	9.53	9.05	9.96	9.33	10.92	9.2	10.06	10.5	9.59	9.3	10	10.15	10.22	10.54	9.97	10.29	9.94
AP1S1	9.01	7.44	9.59	10.12	9.48	10.58	10.9	9.13	8.1	8.98	10.78	10.83	10.28	10.23	10.15	9.87	11.37	10.39	9.54	11.04	10.3	9.73	9.17	9.74	10.25	9.07	8.92	9.84	10.79	10.18	9.47	9.65	11.28	9.3	11.05	10.42	11.13	10.74	9.56	11.02	10.35	10.12	10.62	10.25	11.35	11.16	10.39	10.59	10.25
AP1S2	7.18	7.22	8.24	8.19	7.98	8.8	8.66	11.01	7.45	8.74	8.46	8.69	8	8.64	7.86	8.44	8.14	7.91	7.67	8.44	8.19	7.66	7.95	8.65	9.22	7.51	7.42	8.36	8.63	9.22	8.73	8.2	8.81	7.58	8.32	8.08	7.84	9.08	7.86	8.5	8.76	8.21	8.47	7.98	8.59	8.92	8.99	8.37	8.88
AP1S3	7.32	6.97	8.95	7.88	8.38	8.05	7.49	7.82	6.9	6.98	7.38	8.48	7.8	7.33	7.26	7.17	8.58	8.13	7.66	7.66	7.44	7.17	8.1	7.18	8.49	7.33	7.33	7.99	7.18	7.58	7.88	7.82	7.82	7.12	8.14	8.93	8.53	7.9	8.01	8.3	7.98	8.59	8.09	9.32	9.67	8.4	8.8	8.38	7.33
AP2A1	8.22	7.4	8.59	8.73	8.12	8.61	8.54	8.2	8.62	8.48	8.79	8.24	8.38	8.3	8.74	8.55	8.09	8.99	8.87	8.4	8.8	8.65	8.39	8.74	8.29	8.66	8.69	8.19	8.93	8.23	8.6	9.07	8.71	8.71	8.48	8.56	9.08	7.99	8.58	8.68	8.42	8.08	8.77	8.64	8.53	8.79	8.84	8.36	8.74
AP2A2	9.86	6.9	8.98	9.08	7.56	9.37	8.39	9.11	8.89	8.93	9.54	9.74	9.37	8.29	9.56	8.18	9.13	9.62	9.88	9.8	9.41	9.63	8.72	9.04	9.01	9.9	9.49	9.09	8.9	8.25	9.42	8.32	8.9	8.69	9.39	8.56	8.51	8.52	9.4	8.87	8.52	7.91	8.74	8.45	9.63	8.98	9.28	8.78	9.38
AP2B1	7.18	6.92	9.92	10.63	8.54	10.55	9.53	9.63	9.48	9.66	10.65	10.41	10.29	9.81	9.67	9.71	9.94	10.69	9.64	10.81	9.73	9.43	9.16	10.37	9.1	9.1	8.91	9.76	11.16	9.07	9.03	10.35	9.51	8.73	10.41	9.43	10.33	9.99	9.31	10.4	10.19	9.04	10.17	9.52	10.69	10.06	10.52	10.01	10.5
AP2M1	9.93	7.08	11.82	12.2	10.41	12.36	11.87	11.29	10.88	11.9	12.41	11.8	11.41	11.75	11.18	11.84	11.83	11.8	10.65	12.23	11.46	11.06	10.58	11.83	11.26	11.04	11.13	11.32	12.13	11.43	10.94	11.63	11.61	11.02	11.64	10.96	11.65	11.21	11.59	12.15	12.01	10.81	12.25	11.62	11.76	11.99	11.83	11.25	11.6
AP2S1	12.77	8.02	13.33	13.03	12.89	13.67	12.83	12.84	14.34	12.96	13.14	13.37	12.79	13.13	13.18	13.69	12.98	13.2	13.23	13.13	13	12.73	13	13.97	13.51	12.73	12.83	12.6	13.33	12.61	12.71	13.73	12.6	13.34	12.96	12.75	13.74	12.83	13.01	12.98	13.04	12.71	12.89	13.11	13.08	13.2	12.94	12.79	13.19
AP3B1	9.44	8.21	10.43	11.95	10.71	11.21	11.66	11.41	9.18	11.6	11.28	11.2	11.09	10.78	10.95	11.51	11.67	11.84	10.77	11.63	11.4	10.28	10.28	11.16	11.65	10.81	9.98	11.13	11.53	11.51	10.74	11.1	11.86	9.98	11.93	11.62	11.29	11.38	10.56	11.5	10.63	10.96	10.96	10.62	11.11	11.51	11.47	11.66	11.49
AP3B2	6.97	6.9	7.3	7.46	6.95	7.04	7.17	7.18	8.19	7.9	7.82	7.85	7.5	7.16	7.1	8.2	7.47	7.9	7.34	7.23	7.28	7.49	7.33	7.14	7.45	7.31	7.26	8.28	7.01	7.15	7.22	7.14	7.48	7.26	7.83	8.96	8.31	7.11	7.36	7.55	7.57	7.01	7.54	7.08	7.96	7.01	8.28	7.05	7.61
AP3D1	10.09	7.09	10.72	10.68	10.42	10.99	11	10.6	10.39	11.38	10.96	10.8	10.9	10.61	10.71	10.8	10.48	11.16	10.88	11.01	10.87	11.19	10.54	11.14	10.66	11.06	10.99	10.52	10.77	10.81	10.61	10.99	10.54	10.89	10.71	10.64	10.67	10.4	10.58	10.4	10.58	10.38	10.49	10.54	10.47	10.56	10.42	10.3	10.3
AP3M1	7.07	7.11	8.77	9.52	9.05	8.61	9.62	8.43	7.1	7.73	8.48	8.84	8.59	9.19	7.61	8.72	8.79	8.82	7.32	8.94	8.48	7.21	8.19	8.62	8.67	8.26	7.55	8.68	8.9	9.66	7.94	7.85	9.59	7.46	9.64	9.35	9.11	9.53	7.64	9.18	9.26	9.05	8.88	9.03	9.86	9.11	8.94	8.97	9.55
AP3M2	10.68	6.86	10.91	10.7	11.19	10.84	10.57	10.84	11.17	10.79	11.11	11.32	10.96	11.76	11.6	10.72	11.04	10.72	10.33	11.49	10.9	11.1	10.89	10.15	10.55	11.11	11.18	11.38	10.83	10.78	11.29	10.8	11.47	11.84	10.76	10.18	12.28	11.69	10.95	10.78	11.81	10.17	11.38	10.23	10.84	10.13	11.3	11.24	10.03
AP3S1	7.49	8.09	9.19	9.32	9.42	8.31	10.06	9.79	7.27	8.14	7.96	8.05	8.35	9.52	7.5	7.7	9.83	8.86	7.61	8.9	8.92	7.49	8.03	9.91	9.46	7.9	7.47	8.62	8.61	10.03	8.45	7.72	10.57	7.81	9.42	9.31	9.08	9.61	7.88	9.22	9.18	10.18	8.3	8.82	8.87	8.89	8.6	8.47	9.62
AP4B1	10.89	6.87	9.92	10.78	10.24	10.36	10.81	10.86	10.76	10.42	10.21	10.4	10.72	10.23	10.95	10.29	10.22	10.3	10.23	10.74	11.2	11.89	10.42	10.53	10.62	11.07	11.28	10.69	10.88	10.93	11.3	10.34	10.55	11.66	10.36	10.24	10.26	10.17	11.12	10.42	10.25	10.08	10.32	9.88	9.53	9.9	10.36	9.99	10.32
AP4E1	7.66	8.02	8.59	9.17	9.18	8.8	9.48	9.37	7.32	9.72	8.66	9.03	9	9.57	8.41	8.47	9.97	9.53	8.78	8.86	8.92	8.78	8.73	8.92	9.25	8.64	8.9	9.1	9.48	9.7	8.98	8.64	9.44	8.42	9.32	9.64	9.25	9.32	9.19	9.07	9.53	8.67	8.6	8.95	9.02	9.3	8.9	8.92	9.16
AP4M1	7.48	6.99	8.46	8.37	7.66	8.75	8.15	8.22	7.46	8	9.05	8.76	8.57	8.18	9.01	8.75	8.37	8.4	8.35	8.78	8.78	9.29	8.42	8.47	7.95	8.59	8.95	8.57	8.66	8.21	8.21	8.52	7.95	8.54	8.58	8.16	8.21	8.22	8.62	8.54	8.4	7.82	8.68	8.29	8.37	8.64	8.7	8.64	7.9
AP4S1	7.39	8.24	7.35	7.51	7.04	7.45	7.32	7.44	7.98	7.35	7.53	7.51	7.44	7.36	7.47	7.5	7.56	7.19	7.38	7.48	7.64	7.46	7.37	7.29	7.45	7.35	7.31	7.44	7.64	7.39	7.37	7.62	7.25	7.25	7.54	7.37	7.3	7.31	7.26	7.42	7.31	7.21	7.37	7.37	7.35	7.51	7.43	7.32	7.38
AP5B1	7.98	9.11	8.8	8.88	8.57	8.59	8.33	8.37	10.11	8.85	9.11	8.47	8.32	8.09	8.99	8.7	8.71	8.64	9.82	8.96	9.08	9.07	8.6	8.44	8.21	8.7	8.75	8.87	8.76	8.05	8.53	8.46	8.17	9.33	8.39	8.06	8.58	8.15	9.41	8.81	8.26	8.06	9.47	8.74	8.68	8.67	8.96	8.96	8.97
AP5M1	7.61	7.02	9	10.14	9.95	9.62	10.05	9.52	7.93	9.83	9.84	9.32	9.29	9.92	9.27	9.29	10.14	9.74	8.92	9.6	9.45	9.35	9.32	9.69	9.99	9.14	9.26	9.82	9.13	10.42	9.49	9.91	10.68	9.21	9.89	9.65	8.98	9.61	9.61	10.03	9.55	9.61	9.81	9.7	9.63	9.53	9.47	9.62	9.36
AP5S1	7.34	7.12	9.22	8.95	7.59	9.03	8.56	7.83	8.6	8.05	9.05	8.99	8.56	8.31	8.87	9.89	8.34	8.87	8.27	8.72	8.48	8.39	8.14	9.75	8.53	8.37	8.33	8.29	9.04	8.28	8.1	9.57	8.21	8.24	9.03	8.94	8.92	8.06	8.05	8.8	8.53	8.66	9.22	8.71	9.21	8.65	8.59	8.43	8.85
APAF1	8.54	7.13	10.6	10.63	10.48	10.21	10.08	9.8	8.45	9.46	9.75	10.16	10.25	10.44	9.88	9.83	10.6	10.23	9.86	10.47	10.66	10.71	10.31	10.17	10.45	10.1	10.69	10.42	10.02	10.49	10.79	10.64	11.03	10.3	10.67	11.07	10.87	11.21	10.81	10.61	10.87	11.79	10.1	10.55	10.45	10.42	10.64	10.86	10.53
APBA1	7.1	7.02	7.11	7.24	7.39	7.06	7.05	7.21	7.18	7.07	7.03	7.14	7.13	7.12	7.15	7.42	7.08	7.2	7.24	6.97	6.96	7.06	7.34	7.06	7.12	7.11	7.1	7.06	7.16	7.05	7.29	7.21	7.16	7.04	7.09	7.25	7.2	6.96	7.25	7.14	7.04	7.23	7.08	7.17	7.2	7.25	7.1	7.05	7.12
APBA2	7.23	7.14	7.28	7.14	7.2	7.17	7.67	7.16	7.13	7.9	7.53	7.25	7.34	8	7.08	7.4	7.13	7.13	7.32	7.1	7.43	7.65	7.12	7.22	7.33	7.2	7.09	7.06	8.36	7.53	7.22	7.12	7.57	7.31	7.29	7.12	7.8	7.31	7.21	7.19	7.85	7.33	7.2	7.29	7.26	7.1	7.11	7.3	8.17
APBA3	10.47	6.89	9.69	10.03	9.71	10.03	9.78	9.78	10.09	10.18	10.67	9.83	10.24	9.63	10.6	9.89	9.73	10.54	10.37	10.82	10.28	10.82	10.4	10.94	9.91	10.49	10.31	9.88	10.59	9.42	10.19	10.12	9.87	10.68	9.78	9.9	9.66	9.37	10.35	10.28	9.91	10.01	9.98	9.33	9.75	10.11	9.99	10.1	9.86
APBB1	7.05	7.01	7.03	7.02	6.9	7.01	7.02	7.03	7.07	7.05	7.05	7.05	7.14	6.97	7.08	7.13	7	7.02	7.05	7	7.1	7.04	7.09	6.98	7.05	7.06	7.04	7.06	7.02	7.02	7.21	7.22	6.99	7.03	7.04	6.95	7.21	7.01	7.03	7.13	7.07	6.97	7.04	6.95	6.92	7.2	7.19	7.04	6.91
APBB1IP	7.01	6.92	8.91	7.26	7.28	7.43	8.85	7.92	9.04	10.56	8.3	8.19	8.06	7.73	7.15	10.91	7.23	7.25	7.54	7.4	7.43	7.28	7.31	7.71	8.96	7.13	7.3	7.45	7.36	8.62	7.66	8.16	8.39	7.34	7.71	7.29	7.06	7.52	6.92	7.94	7.85	7.61	7.06	7.57	8.28	8.49	7.33	7.17	11.12
APBB2	7.07	7.01	6.84	7.14	7.12	6.97	7.17	7.17	6.87	7.19	6.95	7.01	6.77	7.16	7.05	7.01	7.05	6.96	6.99	6.86	7.09	6.98	7.04	7.11	7.17	6.84	7.02	7.16	7.05	7.24	7.19	6.92	7.42	6.95	6.97	7.07	7.07	7.41	6.94	7.18	7.09	7.12	7	6.95	6.98	7.03	7.21	7.04	7.14
APBB3	12.19	7.07	10.04	11.71	11.3	10.6	10.12	12.07	10.92	11.32	10.79	10.73	12.35	10.09	11.72	11.54	11.4	10.91	12.52	11.44	12.37	12.71	11.44	10.96	11.98	11.95	12.19	11.56	11.57	9.91	12.67	10.6	11.37	11.76	10.94	11.41	10.01	10.48	12.37	10.95	10.36	10.15	10.2	9.81	10.44	10.78	10.49	11.35	10.04
APC	7.57	9.03	7.5	7.57	7.5	7.6	7.56	7.62	7.93	7.56	7.7	7.53	7.23	7.4	7.8	7.45	7.33	7.43	7.51	7.44	7.35	8.06	7.62	7.7	7.46	7.66	7.68	7.48	7.45	7.57	7.53	7.44	7.5	7.54	7.44	7.62	7.47	7.64	7.62	7.3	7.62	7.3	7.68	7.59	7.48	7.4	7.51	7.27	7.51
APC2	7.08	6.67	7.18	7.07	7.18	7.32	7.27	7.13	7.06	7.2	7.23	7.51	7.14	7.21	7.28	7.12	7.25	7.31	7.11	6.98	7.45	7.4	7.43	7.39	6.99	7.31	7.28	7.23	6.99	7.33	7.12	7.31	7.26	7.34	7.23	7.37	7.48	7.06	6.9	7.1	7.18	7	7.24	7.18	7.39	7.16	7.2	7.33	7.32
APCDD1	8.37	6.96	10.59	9.67	8.46	9.28	10.08	9.66	8.83	9.68	9.2	9.92	9.86	9.39	8.09	9.86	9.6	8.78	8.19	9.99	9.27	9.07	8.02	7.67	9.31	9.63	9.61	9.84	10.76	10.14	10.54	7.87	11.51	8.88	10.83	8.9	8.46	10.85	9.25	10.09	10.11	7.47	9.72	9.55	10.54	10.95	10.29	9.07	9.27
APCDD1L	8.92	11.89	7.38	6.93	7.02	8.12	7.25	9.58	8.31	7.27	7.33	7.21	6.87	7.17	7.06	7.32	7.12	7.4	7.26	7.22	7.16	7.31	7.09	7.49	7.31	7.26	7.34	7.54	7.28	7.45	7.47	7.22	7.25	7.19	7.26	7.31	7.1	7.35	6.96	7.11	7.33	7.06	7.3	7.33	7.01	7.32	7.32	6.94	7.41
APCS	7.18	7.07	7.01	7.1	7.03	6.97	7.15	6.96	7.09	7.04	7.13	7.12	7.05	7.03	7.21	7.04	7.1	6.98	6.91	7.05	7.33	7.09	7.07	7.23	6.93	7.06	6.99	6.98	6.98	7.11	7.11	7.02	7.18	7.08	7.15	7.11	7.34	6.96	7.2	7.15	7	7.18	7.13	6.91	7.24	7.37	7.12	7.22	6.85
APEH	11.79	6.8	12.9	12.34	11.6	12.87	11.73	11.42	11.44	10.88	12.81	12.47	12.34	12.63	12.06	11.08	12.03	12.81	11.79	12.56	11.86	11.82	11.92	11.34	12.08	12.15	12.17	12.41	12.49	11.58	11.77	11.85	12.1	12.89	12.36	12.38	12.14	12.14	11.76	12.6	12.45	12.24	12.83	12.49	12.56	12.11	12.78	12.06	11.69
APEX1	11.06	7.15	12.4	12.46	12.19	12.37	12.57	11.87	10.38	11.84	12.24	12.22	12.19	12.31	11.54	11.9	12.56	11.71	11.41	12.19	12	11.26	11.57	11.61	12.07	11.46	11.3	11.9	12.25	12.48	11.77	11.05	12.49	11.24	12.28	12.32	11.65	12.8	11.77	12.62	12.25	12.25	12.4	12.4	12.59	11.91	12.29	11.88	12.44
APEX2	9.44	7.27	11.01	10.32	9.3	10.47	10.7	9.33	9.57	10.29	10.34	10.41	10.05	9.83	9.48	10.58	10.56	10.56	9.99	10.47	9.77	9.81	9.95	11	10.21	10.18	9.71	10.06	10.33	10.36	9.71	10.2	10.08	9.78	10.77	10.93	11.16	9.91	9.53	10.26	10.2	10.83	10.29	10.38	10.82	10.45	10.48	9.68	11.02
APH1A	10.59	8.12	12.12	12.78	11.42	12.7	12.45	11.39	12.22	13.06	12.92	12.32	12.53	12.34	12.29	13.47	12.59	12.7	13.63	12.56	12.27	11.92	12.15	11.84	11.92	11.65	11.33	12.58	12.78	12.07	11.39	13.9	12.55	11.02	12.36	12.4	12.92	12.12	11.5	12.8	12.42	12.73	12.9	12.2	11.99	12.69	13.07	12.47	13.68
APH1B	9.27	11.62	9.86	10.59	9.17	9.2	9.29	9.86	8.94	8.69	9.44	9.72	9.55	8.25	8.86	8.38	10.02	10.03	8.69	10.34	10.02	9.18	8.94	8.64	9.1	9.55	9.71	10.22	9.84	9.28	9.52	9.19	10.03	8.74	10.35	10.79	9.64	9.73	9.6	10.18	9.31	9.99	9.99	9.62	10.25	9.13	9.95	9.81	10.1
API5	8.3	9.53	10.62	11.42	10.89	10.92	11.62	10.87	9.26	11.43	10.63	10.65	10.59	11.93	9.82	10.64	11.2	10.58	11.34	10.93	10.83	10.07	9.96	10.85	10.96	10.31	10.07	11.01	10.12	11.92	10.36	11.01	11.7	9.42	11.13	11.23	11.51	11.66	10.26	10.87	11.38	11.5	10.57	11.11	11.04	10.33	11.16	10.62	11.15
APIP	7.01	7.09	9.01	9.12	10.05	8.29	9.46	8.94	7.66	8.73	8.42	8.43	8.61	10.45	8.13	7.91	9.77	9.08	8.25	8.58	8.65	8.98	8.28	8.22	9.25	8.33	8.41	8.61	8.1	9.48	8.39	8.51	9.89	8.23	8.91	9.01	9.3	9.63	8.51	8.51	8.84	10.07	8.35	8.91	9.28	9.21	8.64	8.73	9.07
APLF	7.25	7.02	7.31	7.45	7.03	7.32	7.19	7.09	7.25	7.21	7.43	7.5	7.15	7.36	7.31	7.24	7.36	7.28	7.31	7.32	7.17	7.66	7.11	7.21	7.05	7.32	7.41	7.37	7.41	7.47	7.37	7.37	7.2	7.12	7.39	7.25	7.24	7.04	7.14	7.25	7.32	7.03	7.47	7.11	7.23	7.07	7.34	6.89	7.18
APLN	7.92	7.58	7.52	7.64	7.49	7.51	7.35	7.46	7.43	7.98	7.54	7.28	7.23	7.65	7.54	7.99	7.78	7.51	7.72	7.24	7.28	7.42	7.4	7.82	7.25	7.27	7.4	7.47	7.46	7.4	7.52	7.56	7.44	7.52	7.37	7.47	7.61	7.47	7.36	7.65	7.63	7.47	7.84	7.49	7.37	8.3	8.23	7.1	7.56
APLNR	7.14	7.03	8.45	7.29	7.56	8.64	8.35	8.8	7.55	8.54	8.11	8.81	7.69	7.51	7.94	9.4	7.9	7.7	9.56	8.15	7.47	8.37	8.83	7.19	9.46	8.34	7.26	7.9	8.9	8.58	8.43	8.12	8.13	8.02	8.17	7.77	8	8.23	8.22	7.93	7.92	8.44	8.77	7.92	8.41	8.91	9.16	7.99	9.15
APLP1	7.13	7.13	7.03	7.06	7.06	7.06	7.01	7.02	7.18	7.12	7.01	7.1	7.09	7.01	6.99	7.08	7	7.06	7.19	7.02	6.91	6.96	7.02	6.92	7	6.97	7.03	7	7.01	7.04	6.98	6.92	7.11	7.05	6.93	7.04	7.2	7.04	6.85	6.96	7.13	6.96	7.04	7.03	6.77	7.1	6.97	7.12	6.99
APLP2	7.34	6.89	11.01	11.32	10.17	11.11	11.02	11.06	9.6	10.86	11.09	11.26	10.79	10.2	10.6	9.85	11.4	11.63	11.25	11	11.02	10.36	10.13	11.16	10.94	9.67	9.25	11.06	11.99	10.79	10.19	12.18	10.78	9.06	11.91	11.26	10.35	11.09	9.49	11.08	10.35	10.71	11.1	10.44	11.66	11.69	11.84	11.06	10.71
APMAP	9.64	7.06	11	11.08	10.23	10.82	11.15	9.91	9.73	11.43	10.85	11.08	11.31	11.16	10.25	11.28	11.24	11.07	11.52	11.06	10.32	10.23	10.48	11.44	10.74	11	10	11.13	10.65	10.98	10.94	11.72	11.13	10.27	11.18	11.69	11.81	10.66	10.48	11.29	11.27	10.69	11.24	10.91	11.23	11.34	11.52	10.02	11.64
APOA1	7.25	7.19	7.37	7.07	7.08	7.22	7.04	7.09	7.82	7.33	7.37	7.36	7.24	7.1	7.04	7.18	7.14	7.02	7.58	7.25	7.2	7.01	7.15	7.83	7.25	7.15	7.22	7.1	7.07	6.96	7.24	7.17	7.22	7.19	6.86	7.02	7.16	6.92	7.19	7.18	7.17	6.86	7.31	7.07	6.97	7	7.05	7.19	7.65
APOA2	7.02	6.95	7.24	6.88	6.84	6.92	7.06	6.88	6.88	6.99	7.01	6.7	6.91	6.88	6.89	6.72	6.82	6.88	6.97	6.83	6.83	6.89	6.99	6.97	6.8	6.8	6.82	6.97	6.87	7.08	7.05	6.88	6.92	6.85	6.95	7.76	6.93	6.93	6.92	6.75	6.85	6.94	6.97	6.87	7.04	7.16	7.09	6.96	7.82
APOA4	7.04	7.17	6.99	7.02	7.1	6.8	6.89	6.86	6.87	6.79	6.92	6.87	7	6.78	6.87	6.77	6.89	6.93	6.91	7.03	6.96	6.76	6.87	6.89	7.09	6.89	6.85	6.77	6.77	6.87	6.99	6.76	6.77	7	6.72	6.77	6.91	7.07	7.02	6.84	6.95	6.74	6.77	6.8	6.97	7.06	7.11	6.8	6.77
APOA5	7.05	7.55	7.3	7.05	7.09	7.22	7.08	7.29	7.18	7.18	7.25	7.15	7.39	7.33	7.3	7.14	7.2	7.26	7.44	7.21	7.04	7.14	7.55	7.28	7.07	7.4	7.27	7.27	7.34	7.31	7.38	7.33	7.26	7.32	7.3	7.09	7.34	7.32	7.41	7.36	7.35	7.29	7.26	7.11	7.34	7.32	7.33	6.98	7.14
APOB	7.16	7.12	7.16	7.15	7.27	7.08	7.21	7.02	7.14	7	7.06	7.22	6.91	7.03	7.17	7.2	6.93	7.09	7	7.05	7.32	7.13	6.95	6.95	6.96	7.17	7.12	7.13	7.19	7.02	7.28	7.1	7.06	7.04	7.02	7.2	7.16	7.2	7.18	7.16	7.17	7.1	7.08	7.1	7.23	7.01	7.16	7.21	7.12
APOBEC1	7.6	9.22	7.12	7.28	6.95	7.36	7.3	7.18	7.33	7.42	7.36	7.28	7.27	7.2	7.39	6.99	7.21	7.23	7.25	7.43	7.01	7.26	7.19	7.21	7.25	7.35	7.29	7.23	7.23	7.3	7.2	7.34	7.05	7.24	7.3	7.36	7.35	7.17	7.15	7.28	7.27	7.05	7.28	7.09	7.15	7.25	7.2	7.36	7.18
APOBEC2	7.16	6.94	7.13	6.81	6.9	7	6.98	6.99	7.04	6.78	6.79	6.87	6.93	6.79	6.81	6.81	7.11	6.9	6.92	6.78	6.92	6.91	6.99	6.87	6.77	7	6.84	6.92	6.79	7.02	6.83	6.79	6.89	6.69	7	7.02	6.61	6.66	6.64	6.98	6.98	6.74	7.22	8.01	6.81	6.75	7.14	6.79	6.95
APOBEC3A	7.18	7.04	7.25	6.79	7.86	7.05	7	7.03	8.73	7.03	7.06	7.13	7.01	7.55	6.9	7.11	7	7.21	7.88	7.25	7.12	7	7.03	7.43	7.35	7.01	7.1	7	7.13	7.11	7.17	6.93	7.56	7.14	6.98	7.88	6.91	7.35	7.1	6.78	7.92	7.36	6.97	6.92	7.03	8.05	6.99	7.14	7.67
APOBEC3B	7	7.16	8.16	7.04	7.18	8.13	8.91	6.93	7.09	7.86	7.21	7.15	8.23	11.27	7.57	7.53	7.13	7.75	7.42	7.8	7.05	7.03	6.83	8.73	7.48	7.13	7	6.92	7.36	8.7	6.95	6.98	7.32	6.95	7.55	7.35	8.08	8.58	7.03	7.05	7.55	9.17	7.23	6.87	7.47	7.32	7.4	7.56	9.95
APOBEC3C	7.92	6.89	9.4	9.1	9.4	9.78	8.6	9.21	10.17	9.88	10.09	9.72	9.26	9.79	10.23	9.53	9.03	9.4	9.42	9.12	9.26	9.8	9.73	9	9.18	9.27	9.79	9.43	9.75	8.44	8.75	9.94	8.75	10.27	9.54	8.99	8.85	9.17	9.62	9.67	9.09	9.27	9.89	9.74	9.76	9.43	9.41	9.64	8.83
APOBEC3F	8.92	8.94	9.33	8.72	8.68	9	8.31	8	8.2	8.78	8.95	8.99	8.51	8.94	8.98	8.66	8.78	8.91	8.46	8.93	8.5	8.85	8.69	8.36	8.47	8.25	9.02	8.69	8.76	8.19	8.29	9.5	8.7	8.64	8.93	8.66	8.09	9.32	8.52	8.81	8.55	9.52	9.03	9.37	9.12	8.56	8.83	8.82	8.63
APOBEC3G	8.35	10.21	8.84	8.68	8.75	9.09	8.48	7.9	8.33	9.39	8.76	8.45	8.78	8.87	9.1	8.38	8.85	9.2	8.96	8.79	8.68	8.57	8.19	8.07	8.47	8.14	8.3	8.69	8.74	8.21	8.23	10.22	8.43	8.19	8.99	8.63	8.53	8.54	7.82	8.86	8.22	9.95	8.43	8.89	8.88	8.38	8.55	8.84	9.7
APOBEC3H	7.29	7.31	8.13	7.61	7.37	7.68	8.05	7.3	7.63	7.96	7.79	7.84	7.51	7.81	7.62	7.78	7.96	8.22	7.33	7.4	8.53	8.12	7.8	7.33	7.74	7.57	7.38	7.85	8.03	7.83	7.53	8.01	7.53	7.34	8.38	8.6	7.91	8	7.38	7.76	7.62	7.18	7.47	7.89	8.55	8.12	7.89	7.7	10.27
APOBEC4	6.94	6.86	6.89	7.1	7.07	6.89	6.9	6.81	7.19	6.81	6.91	6.96	7.11	6.92	6.84	6.89	6.94	6.77	6.85	6.84	6.99	6.84	7.09	6.77	6.79	6.82	6.97	6.89	6.9	6.87	6.7	6.91	6.99	6.87	6.96	6.84	6.93	6.85	6.94	6.84	6.98	7.03	6.85	6.78	6.93	6.79	6.69	6.82	6.88
APOBR	7.28	7.13	9.86	7.65	7.63	9.51	7.3	8.03	7.3	7.28	8.06	9.3	8.76	7.17	10.57	8.79	8.95	9.08	8.6	8.4	9.12	9.82	8.03	7.49	8.91	9.88	7.67	9.81	9.61	7.16	8.28	7.72	7.83	9.11	10.21	10.42	8.24	8.25	8.06	7.71	7.54	7.37	7.59	9.79	10.16	8.42	9.71	10.12	7.62
APOC1	10.33	10.02	11.57	9.27	9.28	10.96	8.8	11.49	11.36	9.09	11.43	10.72	10.8	9.94	8.9	11.47	8.56	10.58	11.03	9.45	9.19	9.99	10.57	10.45	10.23	9.68	9.58	10.56	9.85	9.07	9.4	11.86	9.8	10.48	9.23	9.24	10.85	9.24	9.16	10.29	10.01	10.39	9.21	9.92	11.22	9.27	10.24	9.48	11.09
APOC3	7.66	9.13	7.69	7.39	7.42	7.32	7.41	7.35	7.71	7.35	7.56	7.53	7.39	7.38	7.46	7.35	7.4	7.37	7.66	7.36	7.28	7.61	7.32	7.52	7.35	7.63	7.52	7.31	7.52	7.37	7.34	7.54	7.4	7.52	7.47	7.68	7.49	7.52	7.27	7.56	7.58	7.55	7.46	7.37	7.42	7.32	7.5	7.33	7.41
APOD	7.52	7.72	9.49	7.45	8.19	7.43	7.53	11.57	9.12	8.06	8.4	10.32	7.5	7.8	8.2	13.61	8.31	7.71	8.13	7.57	7.98	8.92	7.57	7.63	9.33	7.49	7.29	8.66	8.25	7.63	9.05	9.9	8.35	7.77	9.48	9.61	10.43	10.27	7.56	7.46	7.71	7.91	7.55	9.66	10.83	8.19	10.63	8.28	11.3
APOE	8.66	7.15	12.6	9.78	7.96	8.74	8.55	12.51	12.62	9.64	12.24	11.74	10.57	10.45	8.96	10.54	8.13	10.03	12.37	9.38	9.06	10.9	8.84	12.15	11.36	8.51	9.27	10.84	8.86	9.13	8.67	12.56	11.73	8.5	9.6	9.72	9.33	8.48	8.59	11.08	10.89	9.46	8.48	9.76	12.18	9.97	9.91	7.66	12.13
APOF	10.53	12.18	8.23	7.77	9.33	7.49	8	8.4	9.55	7.69	7.64	8.72	8.21	7.85	8.86	7.81	8.33	8.11	8.84	8	8.71	9.18	9.03	8.6	8.36	9.22	9.26	8.58	7.36	8.02	9.31	8.01	8.09	8.8	7.61	8.82	8.26	7.98	9.53	8.45	8.19	8.26	8.51	8.97	8.61	8.49	8.25	8.78	7.62
APOH	6.96	7.06	7.01	6.91	7.28	7.14	6.93	6.97	6.94	6.96	7.02	7.07	7	7.13	6.96	6.89	7.11	6.95	6.99	7	7.11	7.04	7.04	7.03	6.92	7.1	6.98	6.95	6.99	6.98	7.01	7.04	6.94	7.03	7.17	7.02	6.99	7.03	7.14	6.79	6.97	6.94	7	7.08	7.11	7.07	7.05	6.98	7.05
APOL1	10.15	7.17	9.25	9.2	10.11	9.08	7.74	8.23	8.47	7.96	9.17	8.87	8.24	7.93	9.04	8.18	9.26	9.78	9.28	9.75	8.66	8.72	7.42	7.95	8.46	9.68	11.21	9.34	10.19	7.56	8.94	8.01	8.98	11.6	8.76	9.51	8.07	9.39	10.64	8.35	9.53	8.5	8.97	9.87	8.7	10.61	8.3	9.23	7.69
APOL2	7.09	7.24	7.68	7.67	7.59	7.43	7.35	7.24	7.16	7.47	7.38	7.24	7.34	7.33	7.3	7.38	7.52	7.99	7.44	7.42	7.27	7.28	7.3	7.33	7.17	7.33	7.36	7.37	8.33	7.22	7.55	7.35	7.64	7.29	7.43	7.47	7.45	7.58	7.44	7.31	7.56	7.57	7.26	7.65	7.34	7.87	7.41	7.34	7.17
APOL3	7.34	7.13	8.97	8.59	8.16	9.23	7.58	8.14	7.37	7.98	9.01	8.87	9.06	8.3	7.67	7.79	8.86	8.89	8.31	8.97	8.38	8.66	7.99	8.73	9.26	8.31	9.56	8.69	8.72	7.62	9.41	9.42	9.69	9.17	8.89	9.14	8.48	8.78	9.08	9.26	9.19	8.76	8.22	8.16	9.2	8.96	8.89	8.53	7.93
APOL4	7.17	7.05	7.34	7.46	7.37	7.18	7.81	7.05	7.17	7.35	7.15	7.14	7.15	7.43	7.05	7.36	7.6	7.62	7.2	7.01	7.25	7.11	7.29	7.07	7.16	7.24	7.18	7.21	7.61	7.45	7.28	7.21	7.42	7.16	7.21	7.03	7.45	7.25	7.13	7.15	7.67	8.18	7.2	7.29	7	7.8	7.2	7.31	7.31
APOL5	6.88	7.28	6.8	7.14	6.92	6.99	6.93	7.01	7.07	6.97	7.12	6.97	7.2	6.86	7.16	7	6.93	6.99	7.15	6.97	6.92	7.09	6.98	6.86	7.05	7.07	7.08	6.71	6.98	6.95	7.17	7.02	7.15	6.79	7.06	6.88	6.95	6.93	7	7.03	6.91	6.9	6.94	7.07	6.99	7.09	7.03	7.01	6.94
APOL6	7.2	7.64	7.85	7.5	7.34	7.34	7.39	7.04	7.18	7.02	7.2	7.55	7.41	7.82	7.39	7.07	7.49	7.43	7.43	7.16	7.19	7.18	7.02	7.26	7.16	7.08	7.18	7.33	7.25	7.26	7.35	7.62	7.98	7.33	7.58	7.82	7.85	7.82	7.17	7.53	7.85	8.2	7.29	7.79	7.74	7.72	7.4	7.76	7.55
APOLD1	6.86	6.81	8.07	7.62	7.41	8.2	8.09	9.54	7.06	10.02	7.82	7.76	7.49	8.35	7.23	8.26	8.17	7.45	7.51	7.97	7.37	7.27	7.79	7.73	8.28	7.54	7.28	7.74	8.48	8.35	7.74	7.7	7.79	7.91	7.77	7.78	7.9	8.75	7.28	7.49	8.3	8.34	8.12	8.26	7.75	8.4	8.59	9.06	8.4
APOM	7.6	7.58	8.43	8.28	8.13	8.38	7.63	7.76	8.25	7.66	8.86	8.4	7.73	8.36	8.53	7.61	7.95	7.95	7.92	8.02	8.43	8.2	8.4	7.73	7.86	7.57	8.18	8.23	7.94	7.88	7.65	8.13	7.79	7.93	7.97	7.77	7.96	7.84	8.11	8.06	8.07	7.55	8.46	8.01	7.88	7.7	8.11	7.7	7.93
APOO	11.28	13.49	9.56	10.18	9.24	10.32	10.2	9.9	10.28	10.04	10.14	9.9	9.66	10.17	9.97	10.34	10.24	10.13	9.25	10.16	9.91	9.95	9.27	10.11	10.17	9.94	9.59	9.79	10.24	10.24	9.3	10.04	9.9	10	10.25	10.18	9.87	10.02	9.37	10.14	9.46	9.78	10.32	9.54	10.14	9.8	9.64	9.58	9.9
APOOL	6.81	6.84	7.9	8.51	8.03	8.26	8.66	7.95	7.79	8.82	8.52	8.24	7.66	8.3	8.24	8.27	8.23	8.25	8.33	7.92	8.51	8.27	8.44	8.69	7.41	7.97	7.74	7.88	7.96	8.98	7.7	8.94	7.44	8.36	7.92	7.74	8.36	7.82	7.62	8.23	7.64	8.56	8.41	7.99	8	8.21	7.87	7.97	8.15
APP	10.09	11.91	8.92	9.98	8.65	9.1	9.53	9.6	9.9	9.99	9.9	10.46	10.29	8.83	9	9.68	9.74	9.78	9.4	10.06	9.96	9.52	10.3	10.8	9.39	9.59	9.83	9.18	9	9.4	10.58	10.64	10.52	9.39	9.71	9.87	10.1	9.47	10.06	9.42	8.77	9.4	9.98	9.25	10.25	10.62	10.26	9.53	10.81
APPBP2	7.12	7.17	7.47	7.79	8.01	7.16	7.99	7.47	7.14	7.17	7.24	7.33	7.46	7.91	7.09	7.41	7.88	7.4	7.42	7.47	7.62	7.29	7.6	7.35	7.39	7.26	7.15	7.42	7.46	7.77	7.47	7.17	8.17	7.37	7.44	7.66	7.47	7.94	7.29	7.58	7.8	8.45	7.18	7.52	7.6	7.49	7.31	7.44	7.68
APPL1	11.11	12.25	9.94	9.87	10.7	9.73	9.55	10.19	10.37	9.4	9.83	9.71	10.07	10.78	10	9.54	10.08	9.7	10.15	9.93	10.03	9.85	10.26	9.85	9.94	9.8	9.79	10.02	9.32	9.91	10.2	9.57	10.68	10.14	9.65	10.47	10.59	10.3	10.26	9.99	10.36	11.7	10.03	10.18	9.95	9.78	10.15	10.14	9.32
APPL2	8.26	6.77	10.14	10.31	9.53	9.72	11.4	9.55	8.68	10.15	9.41	9.87	9.91	10.87	10.05	10.02	10.09	9.5	9.59	9.75	10.59	10.24	9.69	9.34	10.56	10.37	9.71	10.59	10.22	11.47	10.08	10.51	10.54	9.76	10.99	10.59	10.74	10.17	9.88	9.93	10.53	10.44	10.47	9.51	10.97	9.83	10.28	9.81	11.06
APRG1	7.02	7.05	7.14	7.34	7.23	7.12	7.3	7.23	7.21	7.4	7.13	7.15	7.26	7.29	7.24	7.21	7.23	7.2	7.33	7.12	7.52	7.4	7.34	7.12	7.19	7.3	7.4	7.16	7.27	7.13	7.43	7.27	7.21	7.31	7.19	7.31	7.32	7.12	7.22	7.26	7.18	7.39	7.16	7.16	7.19	7.23	7.25	7.34	7.22
APRT	10.27	6.97	11.01	11.47	10.08	11.98	11.85	10.14	11.01	11	11.81	11.78	11.35	10.18	11.12	12.07	11.53	11.76	9.73	11.75	11.04	10.15	10.94	10.95	10.9	10.34	10.04	10.97	11.38	11.44	10.28	10.01	10.74	10.65	11.41	11.11	11.83	10.51	10.72	11.69	11.01	10.5	11.9	11.05	11.89	11.63	11.56	11.14	11.77
AQP1	10.17	7.51	9.12	9.35	8.32	9.9	9.68	12.29	8.95	10.35	10.9	11.02	9.4	8.02	9.75	10.21	9.77	9.39	9.56	10.36	9.04	9.7	9.74	8.6	11	10.01	9.55	9.56	9.94	9.92	11.23	9.27	9.77	9.67	9.82	9.46	8.98	9.56	9.72	10.26	8.89	7.9	10.38	9.52	9.71	10.99	10.44	10.36	9.52
AQP10	8.53	9.32	7.37	7.34	7.19	7.42	7.52	7.41	7.8	7.54	7.47	7.35	7.64	7.41	7.96	7.65	7.58	7.56	7.62	7.65	7.62	7.53	7.42	7.43	7.56	7.73	7.49	7.47	7.7	7.32	7.55	7.55	7.33	7.8	7.58	7.39	7.48	7.27	7.51	7.33	7.43	7.16	7.43	7.25	7.5	7.73	7.47	7.41	7.46
AQP11	7.11	7.6	7.41	7.7	7.38	7.38	7.65	7.47	7.14	7.37	7.61	7.6	7.28	7.68	7.03	7.2	7.45	7.37	7.19	7.36	7.36	7.04	7.08	7.36	7.05	7.01	7.2	7.22	7.3	7.62	7.28	8.31	7.41	7.08	7.47	7.45	8.04	7.17	7.23	7.13	7.56	7.73	7.27	7.36	7.39	7.44	7.42	7.19	7.63
AQP12B	6.88	6.82	6.94	6.85	6.95	6.81	7.03	7.03	6.9	6.85	6.79	6.91	7.13	6.81	6.91	6.93	6.84	6.91	6.94	6.8	6.93	6.91	6.95	6.89	7.03	6.77	6.73	6.97	7.19	6.8	7.04	6.96	6.9	6.91	7.15	6.96	6.99	6.75	6.98	7.08	6.88	6.88	6.88	6.85	7.12	6.93	6.88	7.03	6.93
AQP2	7	7.25	7.22	6.93	7.27	7.25	7.19	7	7.25	7.16	7.22	6.92	7.23	7.22	7.1	7.1	7.13	7.23	7.18	7.13	7.14	7.24	7.2	7.13	6.99	7.27	7.19	7.3	7.15	7.23	7.17	7.12	7.22	7.24	7.31	7.16	7.37	7.12	7.03	7.05	7.23	7.51	7.28	7.2	6.91	7.13	7.31	7.01	7.09
AQP3	8.47	6.81	11.65	12.99	9.83	11.38	11.72	10.78	8.32	9.38	12.9	12.74	11.46	10.77	11.06	7.94	12.56	11.74	8.25	13.36	11.9	9.13	9.2	9.09	9.86	9.75	10.65	11.22	11.1	10.57	11.44	7.45	13.23	9.17	11.77	8.94	8.95	11.01	11.58	12.81	10.71	7.45	11.52	10.4	11.27	12.39	11.58	10.75	10.29
AQP4	6.92	6.94	6.99	6.97	6.92	6.97	6.86	6.94	6.95	7.09	7.12	7.01	6.96	7.04	6.91	6.93	6.99	7	6.94	6.84	7.02	7.04	7.17	6.97	6.88	6.97	7.05	7.05	7	6.95	6.92	6.88	7.09	6.95	7.08	7.06	6.95	7	6.86	7.06	7.04	6.89	7.08	7.01	7.01	6.97	7.07	6.85	6.89
AQP4-AS1	6.88	6.95	7.12	6.88	6.91	7.03	7.03	6.81	6.83	6.89	6.89	6.87	6.97	6.7	6.86	6.79	6.87	6.86	7.02	6.85	6.92	6.94	6.89	6.75	6.89	6.81	6.9	6.79	6.82	6.95	6.91	6.59	6.95	6.96	6.83	6.53	7.12	6.77	6.74	6.8	6.84	6.78	7.05	6.79	6.98	6.98	6.85	6.73	6.62
AQP5	6.62	6.65	6.9	6.8	6.95	6.72	6.67	6.61	6.78	6.83	6.81	6.94	6.82	6.78	6.67	6.76	6.71	6.82	6.69	6.88	6.75	6.8	6.89	6.82	6.81	6.66	6.67	6.94	6.77	6.73	6.96	6.84	6.89	6.83	6.69	6.85	6.87	6.64	6.75	6.6	6.79	6.9	6.91	6.67	6.84	6.61	6.98	6.63	6.94
AQP6	7.03	7.38	7.11	7.07	7.07	7.1	7.11	7.08	7.21	7.06	7.1	7.19	7.12	7.02	7.21	7.07	7.06	7.19	7.16	7.08	7.12	7.14	7.29	7.13	7.07	7.22	7.17	7.08	6.98	7.04	7.04	7.13	7.06	7.34	7.07	7.16	7.2	7.07	7.26	7.06	7.1	7.19	7.1	7.02	7.08	7.15	7.14	7.03	7.05
AQP7	7.51	7.88	8.35	7.98	8.72	7.42	8.08	8.44	7.29	8.85	7.98	8.3	8	7.66	7.38	7.72	8.91	7.98	7.46	8.27	7.71	7.48	7.48	7.54	8	7.91	7.6	9	7.6	7.82	8	7.52	7.5	7.24	9.33	9.31	8.29	9.33	7.59	7.54	7.26	8.3	7.41	7.67	8.39	7.38	7.97	8.68	7.55
AQP7P3	7.2	8.86	7.76	8.48	7.86	6.91	7.01	7.5	7.04	7.14	7.04	9.33	7.6	8.75	7.01	7.89	8.18	6.94	7.28	7.96	6.97	9.01	8.86	7.08	7.43	8.82	8.65	8.9	7.42	7.16	7.02	8.89	7.07	7.14	7.76	8.04	7.81	8.71	6.96	8.06	7.05	6.98	6.81	7.81	6.9	7.37	8.17	8.71	6.88
AQP8	7.02	7.26	7.27	7.23	7.21	7.08	7.02	7.37	7.19	8.35	7.11	7.17	7.08	7.16	7.12	7.38	7.16	7.14	7.52	7.24	7.25	7.24	7.17	7.21	7.09	7.25	8.43	7.41	7.22	7.1	7.29	7.13	7.67	7	7.28	7.37	7.28	7.29	6.99	7.08	7.22	7.2	7.19	7.14	7.18	7.22	7.18	7.01	7.18
AQP9	7.31	7.55	7.32	7.11	7.15	7.49	7.21	7.3	7.29	7.33	7.26	7.25	7.41	7.73	7.51	7.21	7.16	7.29	8.03	7.37	7.02	7.24	7.14	7.68	7.46	7.16	7.34	7.24	7.12	7.28	7.27	7.5	7.27	7.34	7.32	8.01	7.22	7.36	7.05	7.26	7.47	7.66	7.25	7.26	7.07	8.24	7.34	7.18	7.8
AQR	7.72	7.09	9.22	10.16	9.18	9.81	10.4	9.88	9.46	10.25	9.99	9.59	9.91	9.92	9.69	9.54	9.92	10.56	9.56	10.02	10.26	10.13	9.83	9.85	9.61	10.01	9.83	9.94	10.53	10.34	10.06	9.75	9.66	10.06	10.2	10.41	10.02	9.59	9.91	10.02	9.48	9.26	9.82	9.44	9.65	9.68	10	10.01	10.05
AR	8.2	8.94	7.44	10.07	7.11	7.74	8.85	7.85	7.76	8.96	9.81	8.07	8.64	8.44	7.4	9.2	8.93	7.85	7.47	9.02	8.72	7.37	8.58	7.28	8.67	7.5	8.4	7.39	8.52	8.69	8.36	8.35	9.82	8.73	7.72	7.35	7.49	7.35	8.86	10.23	8.96	8.2	9.96	8.41	7.81	9.47	7.64	7.33	8.17
ARAF	10.26	6.84	11.21	11.05	10.36	11.34	10.36	10.79	11.23	11.11	11.46	11.11	10.98	10.91	10.91	10.75	10.49	10.85	10.87	10.98	10.91	10.98	10.39	11.23	10.72	10.89	11.14	10.58	10.88	10.35	10.69	10.86	10.44	10.93	10.72	10.64	10.8	10.63	10.85	11.27	10.74	10.54	11.24	11.14	10.62	11.02	10.76	10.55	9.92
ARAP1	11.16	11.97	9	9.18	8.89	9.41	8.9	9.38	10.17	9.27	9.68	9.29	9.93	8.87	10.3	9.62	9.14	9.77	9.92	9.62	9.59	10.43	9.44	9.35	9.75	10.54	9.84	9.34	10.03	8.8	9.05	9.36	9.1	10.11	9.5	9.2	8.84	8.98	9.84	9.36	8.85	8.76	9.42	9.12	9.17	8.96	8.82	9.21	9
ARAP2	9.14	8.38	8.03	8.02	8.73	8.32	8	7.76	9.8	8.18	7.99	8.31	7.9	8	8.74	8.02	7.96	8.01	8.16	8.1	8.63	9.14	8.57	8.07	7.85	9.6	8.78	8.72	7.93	8.4	8.1	8.53	7.91	8.77	7.89	7.81	7.87	8.24	8.6	7.66	8.05	8.14	8.09	8.63	8.02	8.13	8.13	8.68	7.88
ARAP3	13.71	8.36	11.6	11.78	11.87	12.24	11.47	11.9	12.15	11.05	12.36	12.73	12.67	11.29	11.93	12.4	12.18	11.97	11.64	12.77	13.39	13.23	12.23	11.45	12.47	13.43	13.35	12.84	13.11	11.35	13.64	10.55	12.77	13.35	12.25	11.81	11.15	12.24	13.3	11.69	11.64	10.35	11.48	11.67	12.11	12.4	12.21	12.15	10.74
ARC	7.2	7.33	7.25	7.22	7.06	7.18	7.13	7.39	7.3	7.43	7.21	7.35	7.32	7.05	7.47	8.67	7.36	7.41	7.46	7.22	7.48	7.17	7.28	7.27	7.07	7.2	7.11	7.07	7.18	7.14	7.15	7.19	7.32	7.41	7.25	7.33	7.38	7.24	7.29	7.22	7.27	7.14	7.31	7.31	7.37	7.33	7.17	7.32	7.46
ARCN1	9.11	6.99	11.96	12.02	11.06	11.72	12.02	11.65	8.66	11.15	11.39	11.39	11.16	11.54	10.28	10.24	11.88	11.72	10.56	11.57	11.54	10.02	10.37	11.62	11.66	10.09	10.22	11.55	10.93	12.17	10.81	11.63	11.81	10.27	12.03	11.93	11.6	11.97	10.56	11.49	11.64	11.91	11.46	11.72	11.51	11.88	11.65	11.62	11.46
AREG	7.55	7.08	6.97	6.94	6.93	6.93	7.08	7.06	7.03	7	6.95	7	7.08	6.82	6.89	6.97	7.05	6.99	6.96	7.15	6.9	7.03	7.18	7.07	7.02	6.97	6.89	7	7.02	6.98	7.17	7.02	6.85	7.07	6.96	7.14	7.07	7	7.03	7.16	7.03	7.1	6.81	6.82	6.96	7.13	7.09	7.12	7.1
ARF1	10.88	7.41	12.1	12.04	11.42	12.07	12.58	11.9	11.15	12.25	12.15	11.87	11.77	11.82	12.21	11.84	12.19	12.2	11.76	12.09	12.17	12.07	12.12	12.19	11.9	11.31	11.13	11.85	12.1	12.23	11.55	12.33	11.78	11.55	12.22	12.07	11.95	11.65	11.23	12.07	11.58	12.11	12.17	11.92	11.99	12.38	12.05	12.15	12.01
ARF3	9.26	7.36	12.31	11.69	9.91	11.43	11.5	10.64	9.71	11.27	11.37	11.37	10.94	11.24	10.38	11.69	11.79	11.17	11.19	11.13	10.72	9.92	10.36	11.15	11.16	9.71	9.54	10.92	10.91	11.31	10.52	11.52	12.14	9.57	12.11	11.8	11.91	11.17	9.86	11.47	11.22	10.98	11.44	11.16	12.45	11.83	11.35	11.09	11.64
ARF4	10.24	8.63	11.61	11.51	10.91	11.11	11.56	10.91	9.59	10.02	11.17	11.11	10.66	11.69	10.33	10.01	11.28	11.36	10.72	11.02	10.67	9.85	9.89	10.68	11.24	10.07	9.81	10.92	10.91	11.76	10	10.11	11.39	9.78	11.49	11.75	11.3	11.89	9.81	10.9	11.23	12.37	10.81	11.38	11.19	10.88	11.2	10.99	11.29
ARF5	10.68	11.39	11.4	12.08	10.73	12.38	12.1	11.51	11.52	12	12.49	12.2	12	11.73	12.28	12.1	12.13	12.12	12.07	12.29	11.72	11.57	11.53	12.61	12.16	11.5	11.11	11.78	12.21	11.81	11.71	12.29	11.88	11.19	11.89	11.55	12.06	11.57	11.64	12.09	11.06	10.64	12.11	11.55	11.85	12.43	12.44	11.98	11.93
ARFGAP1	12.99	6.71	10.52	10.79	10.83	10.98	10.49	11.52	13.63	12.45	11.02	10.86	11.48	10.95	11.59	12	10.82	11.32	12.06	11.22	11.28	12.02	11.01	12.29	11.58	12.33	12.04	11.04	11.35	10.47	11.39	10.34	10.14	12.54	10.85	11.09	11.38	10.23	11.92	10.51	11.27	9.92	10.75	10.43	10.7	10.72	10.74	10.8	10.57
ARFGAP2	11.24	7.64	10.44	10.73	9.37	10.43	10.24	10.27	10.9	10.48	10.7	10.43	10.32	9.55	11.15	10	10.33	10.05	10.63	10.46	10.56	10.74	10.59	10.45	10.14	10.64	10.98	10.17	9.33	9.82	10.01	10.74	10.1	10.22	10.27	9.96	9.95	9.77	10.53	10.45	9.28	10.14	10.38	10.17	10.54	10.36	10.2	10.2	9.38
ARFGAP3	7.33	7.37	9.42	9.55	9.93	9.51	9.87	9.99	7.59	10.18	8.84	10.18	9.69	9.86	8.18	9.11	9.99	9.97	8.63	9.2	8.78	7.81	8.68	10.24	10.21	8.5	7.76	9.35	10.22	9.86	8.84	9.58	9.4	8.62	9.68	10.14	9.15	10.67	8.99	9.46	9.85	9.48	8.4	9.15	9.07	9.96	9.75	9.69	9.82
ARFGEF1	13.57	6.87	11.11	11.33	12.79	10.38	11.48	11.73	12.04	11.08	10.01	10.63	11.65	11.53	11.26	11.42	11.6	10.8	11	10.63	11.66	11.85	12.22	10.31	11.11	12.95	11.87	12.08	11.35	11.67	11.45	10.75	11.35	12.39	11.73	11.81	10.11	11.94	11.46	11.31	11.89	11.73	10.71	11.83	11.19	11.25	11.48	11.26	11.86
ARFGEF2	7.09	7.23	9.18	8.61	8.23	8.78	9.08	8.47	9.08	9.65	8.56	8.52	8.5	8.8	8.33	9.12	8.56	9.11	8.59	8.63	8.75	8.46	8.78	9.15	8.42	8.33	8.52	8.46	8.37	9.05	8.11	10.9	8.01	8.92	8.87	9.5	8.83	8.81	8.49	8.48	8.71	9.99	8.61	9.05	8.61	8.24	8.62	8.89	8.7
ARFGEF3	8.85	10.62	10.13	10.48	10.03	9.36	10.61	8.52	8.21	8.25	9.28	9.89	9.34	8.62	9.23	9.28	10.21	9.9	9.14	9.65	8.89	8.43	10.17	7.63	9.21	9.32	8.99	10.02	9.39	10.76	9.43	8.67	10.02	8.59	10.14	10.59	10.02	9.67	9.97	10.36	10.02	10.55	10.62	10.6	11.04	10.16	10.27	10.4	10.38
ARFIP1	7.93	7.23	10.08	10.39	10.45	9.73	10.28	9.49	7.35	9.73	9.3	9.71	9.99	10.05	9.38	9.66	10.48	9.56	8.75	10.08	9.99	10.11	8.96	9.52	9.8	9.62	9.79	9.82	9.6	10.45	10.45	9.65	10.67	9.4	10.57	10.78	10.16	10.9	9.82	9.93	10.42	11.41	9.18	10.4	10.73	10.03	9.69	9.97	9.51
ARFIP2	7.44	9.96	7.55	7.65	7.5	7.63	7.37	7.53	7.59	7.49	7.65	7.67	7.59	7.6	7.59	7.69	7.68	7.64	7.57	7.57	7.52	7.56	7.45	7.55	7.45	7.64	7.68	7.59	7.43	7.56	7.26	7.53	7.53	7.41	7.71	7.26	7.66	7.5	7.58	7.63	7.6	7.32	7.71	7.64	7.42	7.48	7.47	7.06	7.55
ARFRP1	8.04	7.56	8.08	8.1	7.41	8.15	7.74	7.92	8.6	7.75	8.39	8.32	8.25	7.86	8.51	7.78	8.3	8.3	8.39	8.34	7.91	8.2	8.25	8.59	7.9	8.27	8.33	7.93	8.27	7.6	8.3	8.34	7.91	7.99	8.17	8.44	8.68	7.85	8.12	8.06	8.29	7.49	8.22	7.79	8.24	8.62	8.33	8.01	7.73
ARG1	7.24	7.07	7.03	6.93	6.87	7.04	6.93	6.8	6.99	7.06	6.91	6.84	6.91	7.05	7.05	7.02	7.13	7.11	6.97	7.05	6.89	6.93	7.22	7.05	6.79	7.1	7.06	6.99	7.03	6.96	7.02	6.97	6.81	7.03	7.06	6.91	7.24	6.86	6.93	7.06	7.09	6.95	7.03	6.88	6.95	7.27	7.11	7.07	7.11
ARG2	8.46	9.24	8.07	8.44	8.32	8.56	9.22	9.1	9.1	9.95	8.5	9.3	8.19	7.79	8.7	9	8.52	8.96	8.12	8.82	8.27	8.43	8.96	7.79	8.44	8.66	7.81	8.41	8.07	8.94	8.69	8.55	8.62	8.22	9.1	8.72	8.24	8.35	8.53	8.57	8.06	8	8.05	8.2	8.71	8.27	8.92	8.4	8.21
ARGFX	7.64	8.9	7.38	7.31	7.24	7.38	7.47	7.54	7.33	7.33	7.45	7.48	7.35	7.31	7.43	7.46	7.33	7.38	7.49	7.41	7.3	7.37	7.43	7.26	7.31	7.51	7.53	7.34	7.42	7.36	7.39	7.45	7.37	7.42	7.4	7.21	7.39	7.41	7.34	7.39	7.45	7.4	7.41	7.46	7.33	7.6	7.38	7.47	7.4
ARGFXP2	6.92	6.95	7	6.85	6.8	6.95	6.77	6.91	7.05	6.99	6.97	6.76	7.06	6.98	6.94	7.01	7.08	6.91	7.06	6.99	6.99	6.98	6.94	6.9	7	6.89	6.98	6.87	6.96	6.89	6.89	6.96	6.9	6.77	6.82	6.86	6.9	7.01	6.86	6.81	6.9	6.76	6.88	6.91	6.92	6.96	6.95	7	6.96
ARGLU1	11.93	7.01	13.07	13.02	13.69	12.64	12.77	13.57	10.88	12.86	12.26	12.78	13.77	13.56	13.73	12.57	13.41	12.87	14.55	13.19	14.17	14.15	12.87	11.36	13.78	13.63	14.19	13.86	13.92	12.93	14.52	13.87	13.88	14.19	13.23	13.06	13.2	13.8	14.08	12.89	13.44	13.43	12.56	12.27	12.28	12.7	13.46	13.64	12.2
ARHGAP1	11.13	10.47	12.88	12.37	11.69	12.43	12.03	13.08	10.87	11.86	12.86	12.72	11.67	11.28	11.98	11.6	12.18	12.06	11.44	12.4	12.06	12.06	11.46	11.65	12.02	11.75	11.44	12.25	11.46	11.58	12.12	11.66	12.04	10.63	12.75	12.42	10.88	12.37	11.63	12.27	11.52	11.31	12.13	12.06	12.63	11.97	12.73	12.12	12.29
ARHGAP10	9.44	6.81	10.29	9.47	9.74	10.3	9.58	11.56	10.3	9.55	9.75	9.73	9.78	9.2	10.98	9.62	10.31	10.77	11.05	9.99	9.71	9.75	10.51	9.53	9.14	10.53	9.93	10.41	10.36	9.54	10.1	10.04	8.78	10.42	10.66	10.35	10.24	9.6	8.74	9.61	9.11	10.58	10.49	10.34	11	9.93	10.63	10.75	10
ARHGAP11A	6.91	7.07	7.13	7.02	7.1	7.28	7.52	6.96	6.92	7.28	7.01	6.92	7.09	8.4	6.94	7.11	7	7.26	7.14	7	7.02	7.01	7.09	7.46	7.18	7.04	7	7.1	7.06	7.55	7.05	7.26	7.07	7.11	7.08	7.17	7.5	7.24	7.01	7.05	7.43	7.89	7.04	7.13	6.87	7	7.17	7.11	7.47
ARHGAP12	7.04	6.62	9.04	9.74	10.38	8.81	9.79	9.42	6.92	9.07	8.84	8.8	9.54	10.58	8.96	8.76	10	9.34	9.35	9.18	10	9.65	9.48	9.22	10.13	9.31	9.28	9.92	9.14	10.08	9.98	8.89	10.47	9.01	9.63	9.81	9.59	10.13	9.5	9.67	9.4	10.4	8.72	9.18	9.02	8.45	9.58	10.24	10.16
ARHGAP15	7.84	7.89	8.61	7.58	7.67	7.97	7.79	8.47	8.08	7.9	8.01	8.31	7.52	7.72	7.36	8.06	7.45	7.57	8.02	7.64	7.67	7.55	7.85	7.98	8.67	7.76	7.56	7.77	7.83	8.16	7.91	7.99	8.07	7.9	7.83	7.71	7.44	8.1	7.23	7.87	7.87	7.76	7.6	8.17	7.94	8.46	8.02	7.69	8.08
ARHGAP17	8.96	7.06	9.73	9.73	9.13	9.73	10.04	9.95	8.84	10.86	10.07	9.86	9.84	9.24	9.44	10.79	9.87	9.69	9.69	9.85	10.27	9.93	8.85	9.72	10.06	9.7	9.93	9.64	10.14	9.92	9.8	9.66	9.68	9.77	9.96	9.77	9.59	9.41	9.62	9.73	9.58	9.17	9.94	9.49	9.58	9.88	9.6	9.61	10.19
ARHGAP18	7.41	7.13	9.14	8.28	9.05	7.98	8.55	8.07	7.33	7.75	8.61	8.73	8.44	8.03	7.51	7.57	8.57	7.98	8.35	7.91	7.85	7.74	8.64	7.99	8.32	7.58	8.62	8.01	7.4	9.37	8.78	7.82	8.99	8.03	7.88	8.98	7.98	8.58	8.38	8.84	8.48	8.99	8.64	8.92	8.72	8.56	8.4	8.74	7.73
ARHGAP19	7.11	6.91	9.48	9.54	9.06	9.81	9.5	9.05	8.25	8.53	9.4	9.34	9.16	10.58	9.29	8.28	8.67	9.63	8.64	9.13	8.89	7.97	9.39	9.33	8.91	9.04	9	9.17	9.39	9.48	8.61	8.91	9.36	8.66	9.22	9.15	9.67	9.42	8.75	9.39	9.56	9.26	9.74	9.02	8.9	9.26	9.31	9.43	10.28
ARHGAP20	7.06	6.97	7.5	7.07	7.11	7.16	7.03	8.69	6.99	7.18	7.01	7.3	7.15	7.03	6.98	7.04	7.1	6.92	7.07	7.05	7.03	7.22	7.08	7.18	7.35	6.89	7.27	7.23	7.16	7.21	7.43	7.05	7.38	7.1	7.37	6.98	6.91	7.23	6.9	7.13	7.33	7.21	7.44	6.99	7.13	7.04	7.19	6.95	7.64
ARHGAP21	12.14	12.71	11.53	11.51	11.28	11.43	11.83	12.24	12.23	11.55	11.39	11.89	11.82	12.17	11.23	11.65	11.04	10.47	11.11	11.61	11.8	10.91	11.52	12.4	12.13	12.17	11.93	11.73	11.4	12.28	12.17	11.24	11.98	12.25	11.66	11.43	11.47	11.68	12.06	11.32	11.79	11.74	11.16	11.03	11.17	10.87	11.62	11.2	11.28
ARHGAP22	7.99	7.7	7.63	7.4	7.2	7.31	7.25	7.49	7.44	7.57	7.54	7.86	7.95	7.32	7.92	7.36	7.47	7.47	7.25	7.42	7.23	7.64	8.1	8.47	7.51	7.43	7.77	7.67	7.37	7.29	7.67	7.27	7.46	7.35	7.7	7.52	7.5	7.62	7.14	7.28	7.49	7.25	7.22	7.4	7.89	7.36	7.71	7.31	7.56
ARHGAP24	7.36	8.35	7.14	7.15	7.01	7.07	7.03	8.89	7.03	7.54	7.11	7.34	7.11	7.24	6.91	7.16	7.21	7.13	7.29	6.98	7.08	7.08	7.61	7.88	7.55	6.95	6.97	7.12	7.17	7.19	7.3	7.4	7.36	7.04	7.17	7.01	7.04	7.28	7.03	7.4	7.2	7.05	7.19	7.13	7.24	7.47	7.39	6.95	7.32
ARHGAP25	7.62	7.26	8.07	7.91	7.58	7.97	7.69	7.75	7.4	7.63	8.04	8.56	7.83	7.48	7.55	7.58	8	7.73	7.64	7.41	7.65	7.82	7.84	7.87	8.12	7.42	8.02	7.82	7.48	7.76	7.84	7.83	8	8.08	7.52	7.65	7.78	7.77	7.61	8.26	7.7	7.48	8.17	7.56	7.88	8.13	7.99	7.55	7.66
ARHGAP26	7.26	7.11	8.26	8.79	7.65	8.34	7.37	7.37	7.01	7.91	9.85	8.97	8.48	7.17	9.6	7.38	8.18	8.34	7.61	9.13	7.73	8.28	8.3	7.36	8.38	7.59	7.77	8.38	8.6	7.16	8.27	8.44	7.58	7.53	7.9	7.5	7.4	7.89	9.15	8.55	7.89	7.5	8.84	8.91	8.39	8.64	8.45	8.11	7.72
ARHGAP27	13.86	7.66	12.21	12.38	13.37	12.03	12.01	12.24	12.33	12.82	11.91	12.53	12.99	12.43	13.8	12.56	12.4	13.02	13.69	12.59	13.62	13.86	13.01	11.62	12.92	13.64	13.55	12.61	13.23	11.66	13.15	12.88	11.75	13.47	12.3	12.11	12.4	12.03	13.56	12.05	12.47	12.62	12.03	12.43	11.96	12.41	11.92	13.02	11.8
ARHGAP28	6.89	6.88	7.26	6.91	6.86	7.01	7	7.4	6.88	7.29	6.92	7.41	7.03	8.13	6.99	7.01	7.08	7.03	7.12	7.1	6.94	6.95	6.82	6.89	7.59	6.91	6.92	7.22	6.94	7.14	7.41	7.58	7.14	6.9	7.24	7.02	7.05	7.7	6.9	6.98	7.12	7.79	6.95	7.02	7.01	6.97	7.16	6.86	6.96
ARHGAP29	6.49	7.05	7.07	7.02	7.01	6.92	7.07	7.17	7.04	6.95	7.09	7.15	7.04	7.05	7.05	6.98	7.09	7.09	7.38	6.79	6.9	6.89	6.98	7.43	7.24	6.91	6.96	6.91	6.78	7.22	6.97	7.75	6.9	7.02	6.85	7.17	7	7.14	6.81	6.89	7.05	7.23	6.9	7.04	7.06	7.35	7.05	6.87	7.05
ARHGAP30	7.45	7.21	8.44	7.81	8.42	7.76	9.25	8.01	9.29	9.04	7.72	8.11	8.12	8.93	8.51	8.42	7.78	8.1	10.53	8.16	8.89	8.65	7.93	8	8.76	8.48	8.36	8.17	9.13	9.06	7.72	8.06	7.88	8.59	8.01	8.19	10.76	8.13	7.96	7.5	7.94	7.98	7.37	7.87	8.17	8.33	7.58	8.28	10.47
ARHGAP31	7.24	7.02	7.34	7.58	7.26	7.32	7.59	7.74	7.32	8.06	7.73	7.58	7.51	7.43	7.41	7.7	7.28	7.15	7.38	7.43	7.54	7.22	7.06	7.91	7.67	7.05	7.18	7.18	7.78	7.56	7.35	7.89	7.34	7.23	7.36	7.2	7.57	7.2	7.19	7.46	7.31	7.57	7.55	7.3	7.58	7.85	7.82	7.58	7.42
ARHGAP32	9.92	11.69	10.85	11.94	11.62	10.99	12.2	10.45	9.57	10.72	10.9	11.07	11.13	10.9	11.73	9.81	11.87	10.88	11.35	11.24	12.9	11.75	11.05	9.73	11.37	10.56	11.56	11.41	11.14	12.21	11.77	11.67	11.81	11.8	11.33	10.66	10.38	12	12.35	11.4	11.67	10.61	11.48	11.81	11.63	12.03	11.86	12.17	11.1
ARHGAP33	11.39	12.4	8.75	9.46	9.62	9.45	8.8	10	10.96	9.86	8.7	8.45	10.57	10.65	9.55	10.15	8.7	9.22	10.27	9.69	9.82	9.44	10.18	9.49	9.76	10.06	9.53	9.26	10	8.65	10.27	10.44	9.23	10.34	8.59	8.94	9.47	8.72	9.23	8.63	9.5	10.56	8.69	8.55	8.3	9.02	9	9.3	8.76
ARHGAP35	7.26	7.44	7.23	7.41	7.29	7.35	7.3	7.44	7.36	7.29	7.4	7.58	7.44	7.31	7.17	7.53	7.32	7.34	7.41	7.33	7.21	7.5	7.43	7.35	7.21	7.34	7.33	7.36	7.3	7.16	7.28	7.73	7.39	7.33	7.33	7.29	7.29	7.25	7.33	7.41	7.34	7.18	7.41	7.5	7.6	7.29	7.4	7.31	7.33
ARHGAP36	6.88	7.15	6.94	6.97	6.91	6.96	6.9	6.9	6.86	6.86	6.88	7.17	6.99	6.98	6.96	6.93	6.83	6.9	7.04	6.86	7.26	6.89	6.92	7	6.84	6.87	6.96	6.92	6.87	7.02	6.91	6.87	6.83	6.95	7.03	6.85	7.07	6.91	7	7.1	6.99	6.84	6.93	6.96	6.91	7.1	6.81	6.94	7.09
ARHGAP39	11.51	6.89	9.73	9.71	11.69	9.83	9.47	10.4	11.89	10.28	10.02	9.45	10.14	10.28	10.56	10.82	9.5	9.99	9.69	10.12	10.08	10.66	9.67	11.17	9.73	10.71	10.27	10.6	9.42	9.29	10.05	10.8	9	10.29	9.34	9.32	10.27	9.9	9.89	9.31	10.55	9.76	9.43	9.85	9.08	9.88	9.82	10.32	10.25
ARHGAP4	11.27	7.1	9.7	8.59	8.78	8.8	9.21	9.25	12.62	10.28	9.04	9.18	9.86	8.33	11.61	10.1	8.36	9.14	9.84	9.35	9.44	10.57	8.87	8.76	10.12	10.11	9.99	9.13	9.27	9.21	10.11	9.1	9.19	9.17	8.82	8.93	9.08	8.56	8.86	8.63	9.17	8.22	8.38	9.91	8.8	10.76	10.75	8.64	9.78
ARHGAP42	7.42	8.55	7.46	7.15	8.77	7.51	7.65	7.15	7.37	7.71	7.25	7.46	7.16	7.3	7.2	7.33	7.46	7.6	7.25	7.3	7.22	7.2	7.29	7.32	7.45	7.25	7.31	7.31	7.23	7.82	7.25	7.63	7.56	7.12	7.21	7.46	7.62	7.55	7.2	7.39	7.32	8.01	7.26	7.36	7.19	7.31	7.3	7.71	7.4
ARHGAP44	9.78	9.95	8.42	8.52	7.91	8.18	8.03	8.25	9.62	8.34	8.27	7.93	8.85	7.8	8.42	8.5	7.97	8.11	8.32	8.43	8.18	8.4	8.75	7.72	8.41	8.54	8.27	8.03	8.07	8.11	8.52	9.15	8.19	8.22	8.33	8.52	8	7.74	8.46	8.04	7.75	7.88	8.03	8.1	8.27	8.11	8.09	7.64	8
ARHGAP45	7.57	7.97	8.55	8.06	8.29	8.25	7.52	8.25	9.53	8.93	8.12	8.03	8.14	7.45	7.55	8.57	7.55	8.45	9.8	7.88	7.74	8.29	7.93	7.84	8.43	8.01	8.07	7.69	7.9	7.59	8.67	8.58	7.92	8.25	7.9	8.32	8.9	7.82	7.82	7.98	7.81	7.68	7.53	7.95	8.38	8.9	8.15	8.16	8.38
ARHGAP5	7.74	8.95	7.5	7.54	7.58	7.55	7.56	7.44	7.89	7.54	7.48	7.38	7.69	7.71	7.56	7.47	7.66	7.47	7.4	7.54	7.57	7.51	8.05	7.57	7.56	7.62	7.49	7.49	7.48	7.55	7.5	7.6	7.62	7.5	7.52	7.67	7.69	7.52	7.49	7.5	7.85	7.59	7.51	7.53	7.5	7.67	7.7	7.58	7.47
ARHGAP8	7.75	8.76	7.42	7.34	7.26	7.32	7.45	7.39	7.73	7.44	7.52	7.41	7.25	7.42	7.85	7.46	7.48	7.6	7.4	7.7	7.49	7.35	7.43	7.51	7.54	7.44	7.43	7.41	7.42	7.34	7.18	7.49	7.35	7.58	7.58	7.53	7.42	7.49	7.77	7.46	7.41	7.41	7.36	7.34	7.53	7.42	7.46	7.55	7.44
ARHGAP9	7.11	6.98	9.99	7.49	7.44	8.08	7.58	8.29	7.57	7.33	8.21	8.65	8.58	7.84	7.22	7.62	7.51	8.09	8.31	7.61	7.53	7.69	8.07	8.4	9.05	7.25	8.59	8	7.45	7.6	8.98	8.93	8.78	8.01	8.07	7.72	7.28	8.19	7.48	8.15	8.64	7.86	7.48	7.9	8.28	9.32	8.13	7.67	7.99
ARHGDIA	12.49	7.7	12.71	12.15	11.76	12.8	12.01	12.13	12.51	12.11	13.09	12.64	12.44	12.7	13.07	12.52	12.19	13.03	12.49	12.88	12.39	12.82	12.62	13.58	12.25	12.39	12.94	12.03	12.46	11.92	12.4	12.62	11.92	12.46	12.23	12.02	12.66	11.84	12.42	12.37	12.88	12.09	12.79	12.64	12.48	12.91	12.49	12.47	12.14
ARHGDIB	13.36	12.35	14.87	14.27	14.59	14.65	13.51	13.75	14.06	14.31	14.9	14.69	14.15	13.33	14.68	13.3	14.31	14.4	14.28	13.81	13.72	14.71	14.51	11.95	14.33	14.18	14.88	13.56	14.58	13.44	14.25	15.06	13.63	14.89	14.38	14.1	13.84	13.61	14.56	14.03	14.33	13.48	14.05	14.77	14.37	14.36	14.38	14.42	13.06
ARHGEF1	9.75	6.83	8.56	8.52	7.67	9.21	8.36	8.74	9.11	9.2	9.43	8.94	9.48	9.15	9.19	9.01	8.46	8.88	10.02	8.96	8.95	9.76	8.4	10.25	9.88	9.39	9.37	8.89	8.93	8.55	9.69	9.26	9.46	10.02	8.42	8.12	9.1	8.24	9.12	9.08	9.2	8.29	9.07	8.45	8.45	9.11	8.82	8.91	8.21
ARHGEF10	8.36	7.17	8.19	8.76	8.12	7.9	8.16	9.51	7.67	9.05	8.95	8.53	9.23	8.46	7.47	9.34	8.77	7.67	7.85	8.96	9.28	9.67	8.92	8.7	8.86	8.9	9.6	8.42	8.74	8.21	9.6	9.39	8.53	9.2	8.63	8.54	7.82	8.58	8.94	8.09	9.26	9.07	8.62	7.69	8.48	8	8.5	7.76	8.94
ARHGEF10L	8.7	7.66	8.09	8.53	8.14	7.79	7.77	7.89	7.61	7.95	8.56	7.95	9.17	7.78	8.71	8.23	8.66	8.45	8.75	8.38	8.41	8.51	8.94	7.5	8.03	8.76	8.7	8.18	8.38	7.55	9.32	8.1	8.14	9.14	8.36	8.39	8.43	7.83	8.81	8.53	7.92	7.92	8.02	8.31	7.93	8.66	8.45	8.53	7.94
ARHGEF11	7.45	7.21	8.42	8.22	8.03	8.18	8.38	8.16	7.82	9.02	8.62	8.29	8.42	8.74	8.69	8.61	8.25	8.2	8.65	8.25	8.66	9.03	8.49	8.49	8.22	8.38	8.67	8.37	8.2	8.42	8.24	8.65	8.51	8.47	8.21	8.23	8.02	8.31	8.4	8.37	8.6	8.16	8.38	8.41	8.03	8.34	8.39	8.36	8.25
ARHGEF12	8.78	6.95	9.28	8.99	9.37	9.17	8.22	9.07	11.73	8.19	9.15	9.67	9.17	9.01	9.65	8.35	8.91	8.55	9.03	9.09	9.44	9.01	9.06	8.19	8.74	8.86	9.26	9.41	8.79	8.5	9.33	8.99	9.06	9.41	9.39	8.93	8.17	9.71	9.14	8.76	9.51	9.3	9.04	9.28	9.37	9.02	9.53	9.04	8.48
ARHGEF15	7.62	7.36	7.32	7.32	7.3	7.52	7.52	7.79	7.83	7.79	7.54	7.72	7.37	7.28	8.08	8.25	7.48	7.52	7.95	7.8	7.66	8.12	7.64	7.51	7.99	8.34	7.44	7.65	8.03	7.47	8.18	8.31	7.41	8.12	7.52	7.55	7.46	7.56	7.67	7.35	7.3	7.55	7.53	7.44	7.59	7.82	7.58	7.75	7.54
ARHGEF16	13.55	7.02	11.52	11.28	12.29	11.34	9.76	11.51	11.26	11.2	11.04	12.01	12.33	10.51	12.61	12.2	11.55	11.23	12.65	12.01	11.82	12.9	12.18	9.37	12.08	12.46	12.41	11.95	11.26	9.7	12.5	11.41	11.09	12.23	11.59	10.97	10.98	11.44	11.89	11.26	10.81	10.73	10.47	11.53	11.18	11.6	11.04	11.85	11.08
ARHGEF17	7.49	7.07	8.29	8.32	7.55	8.27	7.75	9.76	7.68	8.44	8.44	8.44	8.94	7.69	8.03	8.98	7.79	8.28	8.9	8.51	8.4	8.79	8.4	8.42	9	8.46	8.26	7.96	8.68	7.87	9.1	8.44	8.41	8.67	8.36	8.43	8.01	8.43	8.5	7.94	8.03	8.05	7.77	8.25	8.01	8.94	8.43	8.28	8.48
ARHGEF17-AS1	7	7.01	7.2	6.94	7.03	7.07	7.04	7.2	6.83	7.17	7.08	7.15	7.02	7.13	6.88	7.12	7.11	7.02	7.11	7.08	7.03	7.09	6.89	7.2	7.22	7.1	7.03	7.08	7.04	6.9	7.08	7.08	7	7.03	7.01	7.01	6.9	7.08	7.33	6.98	7.02	6.84	6.91	6.95	7.08	7.16	7.03	7.07	6.87
ARHGEF18	11.76	7.35	12.46	12.47	12.42	12.46	11.99	11.39	12.68	12.53	12.68	12.59	12.66	11.75	13.25	11.89	12.66	12.58	12.35	12.48	12.34	12.39	12.24	12.37	11.92	12.4	11.58	12.43	12.4	11.59	11.76	11.93	11.65	11.6	12.29	12.51	11.88	12.51	11.95	12.47	12.21	12.49	12.24	12.33	12.74	12.62	12.53	12.21	12.29
ARHGEF19	11.22	7.27	10.32	11.11	10.13	11.04	10.94	9.6	10.42	10.17	10.74	10.83	11.16	10.64	11.3	11.71	11.17	11.03	10.43	11.57	11.29	11.43	11.2	10.78	10.53	11.23	11.15	10.93	11.55	10.5	11.62	9.51	10.42	11.26	10.84	10.28	10.35	10.97	11.92	10.74	9.9	9.58	10.69	10.47	10.85	11.49	11.15	11.13	11.12
ARHGEF2	14.51	10.03	11.61	11.81	11.95	11.74	12.3	12.41	12.41	11.86	12.32	11.96	12.56	11.12	13.26	12.49	11.23	11.73	11.66	12.24	13.43	14.24	13.21	12.17	12.61	13.51	11.95	12.23	12.71	12.2	12.91	12.69	11.05	13.99	11.38	11.84	11.38	11.61	13.16	11.36	10.93	11.47	11.46	11.52	11.13	11.94	11.76	12.39	11.92
ARHGEF25	7.28	7.26	7.23	7.31	6.98	7.27	7.39	8.55	7.61	7.49	7.73	7.1	7.74	7.55	7.31	7.92	7.06	7.32	7.56	7.29	7.37	7.77	7.54	7.76	7.43	7.33	7.39	7.25	7.42	7.28	7.56	7.28	7.35	8.34	7.23	7.2	7.66	7.21	7.1	7.31	7.67	7.23	7.29	7.13	7.15	7.24	7.61	7.16	7.54
ARHGEF26	7.08	7.34	7.16	6.97	7.1	7.04	7	7.17	7.17	7.09	7.13	7.17	7.05	7.19	7.02	7.09	6.98	7.1	7.2	7.32	7.14	7.06	6.98	7.18	7.16	7.24	7.18	7.1	6.91	7.24	7.31	7.35	7.03	7.24	7.11	7.14	7.42	7.1	7.12	7.13	7.14	7.35	7.26	7.1	7.25	7.06	7.15	7	6.98
ARHGEF28	7.94	7.9	7.4	7.35	8.34	7.41	7.23	7.3	7.41	7.25	7.45	7.34	7.44	7.33	7.47	7.28	7.49	7.35	7.36	7.45	7.29	7.36	7.41	7.36	7.57	7.36	7.49	7.43	7.48	7.28	7.56	7.22	7.29	7.32	7.43	7.31	7.42	7.42	7.71	7.56	7.38	7.5	7.37	7.45	7.3	7.39	7.37	7.45	7.5
ARHGEF3	10.62	7.5	11.88	10.99	10.93	10.96	10.57	11.96	10.4	10.21	11.08	11.6	10.96	11.13	11.2	9.7	11.41	11.06	10.12	10.93	10.15	10.84	11.02	10.9	11.5	11.37	11.01	11.52	10.81	10.97	11.36	10.57	11.54	10.57	12.02	11.45	10.47	11.91	10.94	11.65	10.99	11.24	10.9	11.54	11.53	10.92	11.77	11	10.43
ARHGEF33	8.53	11.47	7.6	7.72	7.81	7.65	7.66	7.57	8.25	7.62	7.76	7.59	7.64	7.48	8.02	8.05	7.74	7.75	7.62	7.66	7.46	7.62	7.79	7.65	7.43	7.82	7.64	7.5	7.77	7.68	7.73	7.66	7.61	7.89	7.7	7.43	7.75	7.55	7.63	7.93	7.66	7.61	7.73	7.64	7.65	7.8	7.66	7.5	7.42
ARHGEF35	7.52	7.21	8.89	8.5	7.95	8.21	8.63	7.29	7.47	7.41	8.97	8.54	7.73	8.04	7.38	7.51	8.26	8.1	7.47	8.11	7.85	7.36	7.37	8.19	7.99	7.24	7.28	8.16	7.62	8.55	7.47	7.83	8.51	7.29	8.38	8.32	8.38	8.15	7.67	8.1	8.49	8.58	8.17	8.53	8.32	8.69	8.03	7.89	7.57
ARHGEF37	7.97	7.11	8.71	8.92	8.04	7.61	8.01	9.85	8.24	7.86	8.38	8.7	9.01	7.94	7.4	7.29	8.56	8.65	8.2	8.91	8.14	7.04	7.34	8.29	8.15	7.45	9.25	8.56	8.63	8.05	8.55	8.77	8.21	7.65	8.89	8.85	8.1	8.86	9.42	8.55	7.85	8.71	8.2	7.88	8.64	9.09	8.08	8.51	7.68
ARHGEF38	6.93	6.89	6.98	6.98	7.1	6.93	7.09	6.97	6.94	6.91	7.02	7.06	7.03	6.85	7.11	7.01	7.08	6.98	6.97	6.96	7.09	6.98	6.98	6.99	7.02	7.01	6.94	7.08	7.07	6.99	7.19	7	7.09	6.88	7.09	6.91	7.21	6.96	7.13	7.12	7.09	7.29	6.96	7.03	6.93	6.93	7.08	7.06	6.97
ARHGEF4	7.47	7.13	8.46	7.1	9.49	8.95	7.13	8.6	8.84	8.73	8.32	8.16	8.22	7.45	7.41	8.17	7.27	7.66	10.87	8.11	7.46	7.15	8.59	8.67	7.88	7.31	8.11	9.26	7.11	7.29	8.92	6.85	8.03	9.59	8.5	8.19	8.07	8.74	7.28	7.09	8.35	6.86	8.16	7.9	8.83	7.69	8.38	7.25	7.12
ARHGEF40	7.25	7.34	7.61	8	7.23	7.89	7.46	7.62	7.52	7.42	7.69	8.05	7.9	7.41	7.87	7.45	7.57	7.66	7.44	8.19	7.51	7.66	7.65	7.57	7.34	7.66	7.25	7.61	8.16	7.33	7.74	7.62	7.65	7.94	7.93	8.08	7.57	7.74	7.48	7.49	7.41	7.86	7.65	7.49	7.96	7.86	7.87	7.89	7.4
ARHGEF6	10.27	7.25	10.36	10.33	11.62	10.89	10.72	10.67	9.39	11.03	11.03	10.68	9.83	10.66	10.32	9.3	11.52	10.88	11.25	10.61	11.86	9.64	9.06	8.62	10.97	11.37	10.61	11.49	10.84	10.84	11.26	10.01	10.75	9.36	10.88	10.52	8.94	10.13	10.87	10.13	11.18	10.91	10.85	9.72	10.87	11.06	10.72	12.36	9.37
ARHGEF7	10.06	7.04	10.36	10.09	10.48	9.94	10.58	10.24	10.17	10.83	9.81	10.22	10.81	10.67	10.57	10.72	10.5	10.4	11.43	10.29	10.52	11.48	10.05	9.67	10.42	11.28	10.97	10.6	11.09	10.4	10.77	11.15	9.95	10.87	10.54	10.36	10.73	10.39	10.54	10.09	10.34	10.6	9.96	10.07	10.42	10.49	10.52	10.71	10.06
ARHGEF9	9.33	10.45	7.64	7.86	8.09	7.89	7.87	8.15	8.7	7.85	7.92	7.65	7.57	7.61	8.07	8.22	7.9	8.04	7.53	7.88	8.08	8.17	7.47	7.79	8.1	8.06	8.03	7.79	8.2	7.81	7.28	7.93	7.74	8.43	8.13	7.91	7.36	7.7	8.05	7.78	7.76	7.63	7.88	7.8	7.71	7.49	7.4	7.99	7.8
ARID1A	8.16	7.43	10.79	10.82	9.57	10.26	10.54	9.82	8.72	9.74	9.6	10.45	10.49	10.63	9.93	10.71	10.77	9.96	9.82	10.31	10.41	10.46	10.39	10.08	10.36	10.3	10.58	10.55	10.32	10.49	10.44	9.87	10.86	10.74	10.94	10.49	10.62	11.01	10.63	10.35	10.01	10.21	10.34	9.99	10.66	10.3	10.3	10.13	11.22
ARID1B	11.29	8.72	9.99	10.76	10.69	9.94	10.7	10.23	10.14	10.09	10.16	10.41	10.81	9.75	10.83	10.08	10.17	10.04	10.18	10.5	11.25	11.59	10.85	9.85	10.42	11.45	11.64	10.7	10.85	10.79	11.16	9.89	10.35	11.17	10.4	9.88	9.87	10.52	11.2	10.28	10.78	10.06	10.42	10.72	10.32	10.36	10.48	10.27	9.74
ARID2	6.57	6.48	7.55	8.15	7.87	7.56	8.78	7.81	6.65	8.03	7.14	7.17	7.58	8.97	7.06	7.21	8.09	7.51	7.13	7.32	8.25	7.84	7.45	7.74	7.75	7.17	7.3	7.9	8.47	8.71	7.98	7.33	8.38	7.3	8.34	8.44	7.99	8.32	7.68	8.13	8.07	8.08	7.45	7.57	7.81	7.67	7.93	8.13	8.72
ARID3A	8.53	11.94	10.18	7.84	9.37	8.91	8.59	8.92	10.89	9.34	9.44	9.28	8.5	9.2	9.61	10.47	7.9	9.51	12.27	9.15	8.61	10.2	10.55	9.04	8.98	9.08	7.88	9.14	8.74	8.32	9.44	9	8.17	9.32	9.81	10.89	11.3	10.43	7.69	7.86	9.53	8.94	7.87	9.67	9.6	9.23	10.6	8.06	9.87
ARID3B	8.8	12.27	8.68	8.88	8.75	8.94	9.77	8.76	9.06	9.8	9.14	8.76	9.31	8.83	9.87	9.03	8.76	10.1	9.85	9.13	9.39	9.99	9.69	9.61	9	9.88	9.28	9.09	9.44	9.46	9.29	8.99	8.48	9.8	9.11	9.3	9.35	8.77	9.18	9.09	8.86	8.49	8.6	8.58	8.86	8.86	9.65	9.65	9.33
ARID3C	6.91	6.92	7	6.93	6.91	7.01	6.99	6.95	6.92	6.96	6.92	6.78	6.99	6.95	6.73	7	6.96	6.83	7.7	7.06	6.99	6.87	7.07	6.94	6.94	6.92	7.08	6.92	6.93	6.96	6.91	6.86	7.12	6.91	6.96	7.04	6.92	7.11	6.97	6.9	6.85	6.93	6.9	6.66	6.95	6.86	6.89	6.98	7.03
ARID4A	8.35	7.44	8.64	8.93	9.37	8.15	8.68	9.01	9.79	8.22	8.31	8.4	8.16	8.93	8.73	8.7	8.65	8.46	7.99	8.58	9.2	9.13	8.86	8.24	8.41	9.11	8.88	8.85	7.92	8.97	8.74	8.67	8.97	8.81	8.34	8.82	8.22	8.49	9.07	8.57	8.76	9.02	8.8	9.07	8.32	8.3	8.51	9.22	8.52
ARID4B	6.9	6.99	7.55	7.87	8.29	7.16	8.41	7.67	7.18	7.42	7.19	7.07	7.37	8.23	7.24	7.26	8.01	7.69	7.05	7.44	7.86	7.67	7.9	7.29	7.56	7.24	7.32	7.9	7.76	8.27	7.93	7.33	8.67	7.24	7.41	7.78	7.48	8.42	7.87	7.93	7.78	8.45	7.22	7.77	7.47	7.47	7.76	8.21	7.61
ARID5A	7.19	7.1	7.22	7.24	7.33	7.47	7.33	7.71	7.59	7.57	7.43	7.66	7.31	7.12	7.29	7.24	7.06	7.48	7.69	7.48	7.62	7.48	7.36	7.68	7.39	7.33	7.09	7.21	7.17	7.18	7.56	7.63	7.37	7.31	7.32	7.17	7.52	7.13	7.23	7.27	7.26	7.71	7.32	7.36	7.45	7.29	7.19	7.4	7.55
ARID5B	7.69	7.42	10.29	11.36	10.84	10.49	12.07	12.42	9.23	9.53	10.09	11.29	10.18	11.12	9.81	8.98	10.05	10.32	9.38	9.78	10.19	8.86	9.04	9.4	11.83	9.65	9.29	10.12	10.55	12.14	9.84	10.16	11.54	9.24	10.78	10.56	10.45	11.29	9.91	11.3	11.54	10.4	10.15	10.27	10.39	10.43	10.36	10.27	11.05
ARIH1	7.02	6.98	8.65	8.66	8.99	8.57	9.71	9.18	8.46	10.01	8.17	8.3	8.59	9.51	8.38	8.27	9.08	9.48	8.38	8.46	8.67	8.43	8.77	9.16	8.43	8.74	8.48	8.65	8.82	9.73	8.32	8.3	9.19	8.86	8.69	9.24	8.7	9.18	8.35	8.64	9	8.34	8.38	8.62	8.39	8.83	8.98	8.59	9.05
ARIH2	12.3	6.89	10.48	11.73	10.3	11.02	10.32	11.88	11.41	10.79	11.13	10.93	12.18	10.81	11.53	10.23	11.51	11.41	12.15	11.48	12.33	12.46	11.39	10.83	11.28	12.45	12.3	11.59	12.1	10.31	12.5	11.61	11.92	12.33	11.58	11.25	11.16	10.26	12.31	11.83	10.55	10.59	11.46	9.85	10.79	11.64	11.46	11.38	10.54
ARL1	10.24	8.83	11.4	11.5	11.85	10.83	10.95	11.03	9.87	10.53	11.13	11.01	10.68	11.66	10.73	10.79	11.53	11.13	10.77	11.25	11.25	10.3	10.78	10.39	11.07	10.88	10.59	11.11	11.09	11.17	10.82	10.85	11.24	10.92	12.01	12.16	11.64	11.53	10.8	11.36	11.15	12.19	11.75	11.65	11.88	11.2	11.37	11.51	11.46
ARL10	7.41	8.18	7.21	7.22	7.43	7.15	7.22	7.33	7.16	7.17	7.15	7.2	7.41	7.36	7.21	7.15	7.33	7.11	7.35	7.19	7.25	7.12	7.45	7.52	7.32	7.14	7.2	7.11	7.44	7.12	7.22	7.07	7.29	7.41	7.17	7.15	7.26	7.3	7.47	7.29	7.2	7.29	7.19	7.28	7.28	7.43	7.12	7.47	7.3
ARL11	6.8	6.95	6.98	7.04	7	7.18	7.05	6.96	7.19	6.91	6.9	7.05	7.08	6.95	7.09	6.96	7.02	6.87	6.96	6.81	7.1	7.06	6.91	6.89	6.78	7.08	7.08	6.92	7.11	7.11	6.95	7.01	7.12	7.17	6.84	6.85	6.82	6.83	7.19	6.95	7.02	6.79	7.01	7.02	6.99	7.18	6.91	6.8	6.93
ARL13A	7.18	7.65	7.1	6.97	7.33	7.16	7.31	7.39	7.08	7.12	7.13	7.18	7.16	7.1	7.2	7.18	7.11	7.04	7.1	7.13	7.08	6.97	7.12	7.11	7.11	6.93	7.15	7.19	7.03	7.16	7.01	7.13	7.09	7.03	7.14	7.22	7.28	7.14	7.08	7.15	7.15	7.08	7.1	7.23	7.14	7.23	7.06	7.3	7.1
ARL13B	6.95	6.89	7.73	7.82	7.25	7.43	7.99	7.57	7.22	7.84	7.54	7.52	7.33	8.39	7.31	7.14	7.47	7.3	7.51	7.27	7.53	7.28	7.3	8.13	7.43	7.06	7.29	7.58	7.08	8.17	7.49	7.73	8.06	7.2	7.42	7.51	8.04	7.8	7.44	7.36	7.98	8.29	7.22	7.2	7.32	7.39	7.45	7.39	7.13
ARL14	7.18	6.84	8.17	8.29	10.76	8.18	9.79	7.58	7.16	9.39	7.58	8.78	8.13	7.74	7.82	8.35	10.07	8.99	7.93	8.88	9.52	9.89	9.53	7.43	10.28	8.38	8.39	9.52	9.74	9.76	8.98	8.52	7.34	9.68	9.33	8.95	9.45	9.45	8.81	7.13	8.68	9.86	7.06	10.32	9.11	9.69	9.18	10.05	7.71
ARL14EP	8.97	8.59	9.75	10.61	10.01	9.56	9.98	10.43	9.28	9.67	10.23	9.96	9.61	9.79	9.73	9.43	10.06	9.83	10.14	10.26	9.99	9.58	10.26	9.48	10.05	10.21	10.3	9.93	9.09	10.43	9.92	9.55	10.3	10.07	9.42	9.67	9.36	10.67	10.24	10.28	9.23	10.34	11.03	10.35	10.13	9.66	10.38	10.17	9.81
ARL14EPL	6.95	7.19	6.76	6.9	7.12	7.03	7.01	6.94	6.93	7	6.86	6.86	7.05	7.06	7.09	6.79	6.87	7.02	6.8	7.07	6.86	6.76	6.89	7.65	7.07	6.96	6.91	6.93	6.93	6.98	7.05	6.85	7	6.96	6.91	7.02	6.93	6.98	6.98	6.92	7.08	6.95	6.96	6.83	7.01	7.03	7.06	7.11	6.82
ARL15	7.21	6.95	7.47	7.61	7.27	7.48	7.28	7.4	7.55	7.44	7.72	7.71	7.03	7.38	7.31	7.25	7.54	7.62	7.37	7.4	7.34	7.68	7.3	7.45	7.51	7.4	7.87	7.53	7.49	7.5	7.57	7.36	7.78	7.08	7.49	7.76	7.21	7.62	7.44	7.32	7.54	7.33	7.38	7.51	7.21	7.32	7.34	7.06	7.46
ARL16	10.12	7.1	10.45	10.65	10.76	10.44	10.61	10.75	9.69	10.31	10.53	10.55	10.42	10.63	10.68	10.42	10.91	10.39	10.83	10.63	11.69	10.5	10.56	10.44	10.55	10.58	10.38	10.7	10.8	10.45	11.09	10.12	10.39	10.75	10.24	10.23	10.82	10.32	12.08	10.73	10.93	10.35	11	10.1	10.05	10.75	10.86	10.84	10.72
ARL17A	9.95	12.93	8.09	7.74	8.95	8.05	7.69	8.58	8.73	8.43	8.37	8.1	8.34	7.83	8.44	7.88	8.05	8.33	9.17	8.37	8.29	8.62	8.55	7.71	7.72	7.8	8.47	7.79	8.42	7.74	8.51	8.64	8.08	7.93	8	8.1	8.41	8.22	9.23	8.5	8.11	7.97	8	7.69	8.09	8.08	8.14	7.81	7.66
ARL2	11.82	7.34	12.44	11.59	11.59	11.98	11.19	12.61	14.9	11.97	12.04	12.27	11.5	11.49	12.11	11.26	11.55	11.86	12.93	11.92	12.09	11.57	11.97	12.06	11.74	11.96	12.36	11.81	12.43	11.01	11.81	12.63	11.49	12.28	11.76	11.62	11.67	11.61	11.38	11.44	12.18	11.13	12.83	11.87	12.23	11.94	12.12	10.71	12.1
ARL2BP	8.28	7.08	11.21	11.18	10.64	11.07	11.63	11.52	9.01	11.7	11.01	11.23	10.36	10.39	10.17	11.3	11.17	10.73	9.82	10.71	10.73	9.93	10.34	11.11	11.02	10.24	10.21	11.13	10.99	11.91	10.46	9.91	11.55	9.93	11.12	11.31	10.88	11.2	10.21	11.38	11.67	10.58	10.99	11.06	11.03	10.53	11.13	10.74	11.34
ARL3	7.02	6.92	8.69	8.25	8.13	8.28	8.2	8.53	7.16	8.11	8.66	8.29	8.18	8.66	8.28	7.28	7.71	7.87	8.35	8.25	7.9	7.36	7.46	7.53	7.83	7.84	8.05	8.3	8.14	8.19	8.13	7.58	8.44	7.31	8.47	7.79	7.82	9.14	7.43	8.39	8.39	7.65	8.63	8.31	8.28	7.84	8.86	8.03	7.98
ARL4A	7.03	7.1	8.33	8.25	9.06	8.5	8.56	9.12	7.3	8.06	7.46	9.3	7.71	9.39	8.48	7.46	9.18	8	9.03	7.6	8.44	7.57	8.21	8.54	8.9	8.14	7.34	8.14	8.06	8.63	7.67	7.52	8.72	8.2	7.88	8.25	8.77	7.68	8.07	8.17	9.04	8.42	8.95	8.43	8.28	8.99	8.32	8.07	8.54
ARL4C	8.04	8.37	8.14	7.82	7.7	7.58	7.59	7.68	7.84	7.57	7.49	7.97	7.8	7.81	7.74	7.83	8.25	7.76	7.48	7.7	7.43	7.57	7.71	7.59	7.88	7.39	7.42	7.65	7.52	7.67	7.93	7.5	7.73	7.86	8.02	7.92	7.96	8.02	7.58	7.65	8.18	7.54	8.26	8.04	8.29	7.82	7.66	7.83	7.98
ARL4D	7.26	7.71	8.38	7.75	7.94	8.68	7.37	8.04	8.78	7.53	8.61	8.46	7.88	7.61	8.01	8.06	8.06	8.33	8.78	7.92	7.28	7.57	8.26	8.57	8.3	8.34	7.46	8.24	7.77	7.51	7.61	7.13	7.56	7.23	8.21	8.34	7.58	7.76	7.11	7.3	8.1	7.36	7.62	8.72	7.91	7.64	8.24	7.62	7.71
ARL5A	12.4	11.56	11.42	12.22	12.37	11.63	12.18	12.34	13.5	12.17	11.76	12.01	12.22	11.81	12.34	12	11.99	11.43	12.6	11.78	12.11	11.74	12.67	12.58	12.26	12.43	12.35	11.73	12.04	12.3	12.49	12.08	12.09	12.94	11.65	11.83	12.06	12.05	12.64	12.28	12.44	12.02	12.22	12.22	12.03	12.08	12.22	12.26	13.01
ARL5B	7.27	6.79	7.6	7.26	8.06	7.41	9.04	7.37	7.05	7.42	7.43	7.45	6.92	8.78	7.23	7.25	7.79	7.69	7.47	7.29	7.01	7.2	7.89	7.64	7.47	7.25	7.27	7.53	7.23	9.24	7.35	7.12	7.97	7.09	7.5	8.24	7.88	8.42	7.19	7.51	8.01	8.73	7.26	7.83	7.7	7.38	7.72	7.91	8.03
ARL5C	6.86	6.7	7.06	6.82	6.79	6.81	6.58	6.73	6.93	6.95	6.91	6.84	6.45	6.81	6.77	6.88	6.75	6.78	6.8	6.9	6.87	6.9	6.68	6.72	6.88	6.85	6.88	6.83	6.82	6.87	6.74	6.69	6.93	6.75	7.02	6.74	6.99	6.71	6.79	6.81	6.86	6.87	6.82	6.89	6.75	6.77	6.81	6.74	6.84
ARL6	6.9	6.87	7.03	7.13	6.95	7	7	7.02	6.99	6.92	7	7	6.93	7.35	6.99	6.86	7.22	7.03	6.98	6.98	6.94	6.94	7	7.05	6.97	7	7.04	7.11	6.84	7.26	6.86	7.14	7.21	6.96	7.07	7.01	7.09	7.17	7.06	7.17	7.06	7.13	7.09	6.97	6.99	7.16	7.18	7.19	7.01
ARL6IP1	10.09	11.91	13.08	12.98	12.95	13.08	14.1	12.39	11.14	12.63	12.62	12.67	12.71	13.53	11.82	13.03	13.06	13.54	11.86	13.1	12.64	10.79	11.63	11.94	12.62	12.26	10.86	12.84	13.25	14.06	12.17	13.09	13.13	10.44	13.83	14.21	12.94	14.09	11.26	12.59	13.02	13.5	11.91	12.78	13.4	12.87	13.76	13.6	13.91
ARL6IP4	11.04	10.49	9.96	9.97	9.49	10.52	9.51	9.83	10.66	9.38	10.52	10.6	10.14	9.26	10.21	9.75	10.03	10.02	9.88	10.27	10.22	10.04	10.22	10.23	10.29	10.04	10.43	9.87	9.18	9.68	9.68	9.77	9.62	10.47	10.16	10.26	10.12	9.43	10.26	10.17	9.61	9.83	10.86	9.88	10.81	9.92	9.78	10.13	9.93
ARL6IP5	12.21	7.18	13.06	13.09	13.04	12.79	11.83	13.19	11.87	10.46	13.08	13.35	12.62	12.62	12.88	11.62	13.24	12.48	12.59	12.75	13.09	13.01	13.04	11.44	12.94	13.03	13.33	13.19	12.59	12.26	13.26	12.24	12.6	13.03	13.19	13.2	12.14	13.12	13.48	12.52	12.54	13.36	12.39	13.19	12.73	13.15	13.26	13.39	11.23
ARL6IP6	7.08	7.34	9.37	9.45	9.15	9.03	9.98	8.47	6.9	8.15	8.29	8.89	9.1	10.18	9.4	7.57	9.47	8.9	8.02	9.04	9.42	7.63	9.17	9.33	9.13	8.19	7.97	9	9.01	9.84	9.09	8.77	10.34	8.28	9.51	9.29	8.9	9.85	8.83	8.96	9.53	9.97	8.06	8.33	8.93	8.5	9.1	9.32	10.94
ARL8A	7.26	8.32	7.15	7.26	6.95	7.23	7.16	7.25	7.28	7.18	7.25	7.24	7.18	7.19	7.19	7.24	7.19	7.27	7.34	7.21	7.2	7.32	7.2	7.19	7.29	7.23	7.3	7.2	7.29	7.14	7.26	7.19	7.23	7.3	7.29	7.13	7.28	7.16	7.04	7.15	7.23	7.12	7.31	7.24	7.15	7.44	7.29	7.23	7.19
ARL8B	10.25	7.41	11.23	11.81	11.99	11.02	12.15	11.6	10.57	12.15	10.48	11.36	11.38	12.23	9.84	11.75	12.07	11.01	10.29	11.19	11.41	10.68	10.46	11.21	11.36	10.85	10.36	11.46	11.09	12.19	10.82	11.08	12.19	10.57	12.07	12.36	11.69	12.28	11.41	11.4	12.09	12.7	10.98	11.65	11.97	11.92	11.58	11.65	11.08
ARL9	7.6	7.06	7.83	8.67	7.4	7.46	9.18	7.77	8.95	7.71	9.91	7.88	7.72	8.68	7.3	9.12	7.38	7.92	9.07	8.57	8.53	8.73	8.41	9.84	7.58	7.05	8.9	7.63	7.67	9.19	8.66	7.38	8.37	8.34	7.79	7.46	7.89	8.91	8.38	9.36	8.91	7.17	8.48	7.76	7.45	7.08	8.77	9.19	9.99
ARMC1	11.61	9.31	10.42	10.74	11.76	10.77	10.84	11.44	12.22	11.04	10.49	10.98	11.09	10.97	11.28	11.32	10.45	10.78	11.53	10.5	10.87	11.07	12.33	11.62	10.92	11.71	11.77	11.51	10.28	11.53	11.47	11.3	10.47	11.74	10.5	10.8	10.15	11.15	11.55	10.41	11.81	11.49	11.16	11.29	10.63	11.12	11.11	11.19	11.92
ARMC10	10.83	8.7	10.26	10.62	10.91	10.22	10.58	10.67	10.86	10.91	10.4	10.61	10.89	10.65	10.52	10.58	10.88	10.2	10.92	10.6	10.56	10.75	11.11	10.96	10.27	10.72	11.16	10.85	10.38	10.71	10.85	10.08	10.87	10.86	10.53	10.54	11.07	11	10.86	10.7	10.83	10.48	11.04	10.92	10.7	10.96	10.85	10.95	10.57
ARMC12	7.09	7.04	7.09	6.9	7.04	7.11	7.09	7.4	7.06	7.27	7.24	7.11	7	7.22	6.91	6.96	6.99	7.02	7.24	7.19	7.27	7.06	7.2	6.95	7.12	6.93	7.21	7.16	6.91	7.04	7.2	7.09	7.14	7.16	7	7.03	7.13	7.13	7.01	7.16	7.15	6.96	7.24	7.05	6.95	7.15	7.06	7.05	7.06
ARMC2	6.96	7.46	7.01	7.44	6.92	6.95	7.26	7.15	6.95	7.02	7.12	7.1	7.01	6.95	6.84	7.17	7.19	7.2	7.19	7.38	7.52	7.18	7.15	7.3	6.96	7.11	7.05	7.23	7	7.18	7.13	7.05	7.26	6.99	7.24	7.14	7.09	7.21	6.93	7.02	7.08	7.02	6.99	6.91	7	7.23	7.22	6.99	6.98
ARMC5	10.63	7.09	9.29	9.02	8.67	9.4	8.48	8.56	9.14	8.7	9.78	9.39	9.67	8.29	9.58	9.47	8.84	9.39	9.63	9.45	9.23	9.76	9.82	9.55	8.89	9.54	10.09	9.19	8.9	8.58	9.51	9.64	8.75	10.4	8.84	8.93	9.04	9.19	9.3	9.03	9.12	8.89	9.4	9.38	8.94	9.45	9.21	9.02	8.81
ARMC6	8.87	7.4	9.33	9.22	8.75	9.53	9.06	8.69	8.48	8.66	9.79	9.41	9.36	8.75	9.55	9.86	9.18	9.6	9.42	9.31	9.28	9.39	9.18	9.91	8.94	9.12	8.87	8.84	9.57	8.83	8.95	9.51	8.5	8.98	9.5	9.28	9.77	8.88	8.84	9.21	8.95	9.26	9.48	9.2	9.72	8.99	9.1	9.16	9.16
ARMC7	10.21	7.25	10.03	10.12	9.4	9.81	10.58	9.39	10.42	10.16	10.26	10.34	9.89	9.07	10.19	10.07	9.94	10.49	10.2	10.25	9.49	10.62	9.87	9.81	10.4	10.27	10.13	10.33	9.93	10.21	9.47	10.8	9.43	9.38	10.39	9.82	9.64	9.24	9.65	9.55	9.61	8.91	9.63	9.6	10.36	9.84	9.82	9.26	10.26
ARMC8	7.41	7.21	7.55	8.02	7.67	7.51	8.23	7.91	7.27	8.25	7.51	7.51	7.56	8.1	7.43	7.63	7.8	7.74	7.45	7.77	7.74	7.68	7.5	7.88	7.7	7.5	7.48	7.6	7.91	8.18	7.57	7.68	7.92	7.76	7.86	7.75	8.26	7.86	7.38	7.67	7.65	7.89	7.51	7.5	7.65	7.76	7.63	7.55	7.84
ARMC9	7.41	7.87	7.42	7.65	7.25	7.59	7.55	7.84	7.59	7.41	7.65	7.43	7.41	7.55	7.51	7.53	7.53	7.64	7.44	7.54	7.27	7.5	7.43	7.52	7.54	7.54	7.5	7.58	7.66	7.66	7.5	7.54	7.38	7.39	7.75	7.48	7.68	7.54	7.62	7.32	7.47	7.39	7.55	7.4	7.31	7.49	7.65	7.41	7.53
ARMCX1	7.14	7.28	7.83	8.62	7.36	7.32	10.93	9.73	6.88	8.64	7.97	8.09	8.63	7.23	8.35	7.53	9.32	7.94	7.34	8.16	8.98	8.27	8.63	7.23	8.31	7.63	7.91	8.67	8.35	10.77	9.33	8.33	9.6	8.43	8.22	8.52	8.71	8.08	8.05	9.2	7.75	8.22	7.86	7.41	7.44	7.57	8.13	7.8	7.86
ARMCX2	9.75	9.18	10.42	11.2	7.97	10.17	12.08	10.55	8.32	11.26	10.57	10.24	11.01	11.74	8.21	9.95	11	9.79	9.73	10.87	11.5	10.71	11.57	8.23	9.81	10.08	11.51	11.43	10.46	12.15	11.23	9.64	11.91	10.78	10.28	10.22	11.25	10.68	11.02	11.29	11.13	11.85	10.33	10.5	10.07	10.32	11.19	11.27	9.94
ARMCX3	6.94	6.82	8.07	8.69	8.35	7.57	9.66	8.66	7.02	8.61	7.51	7.9	8.45	9.21	7.1	7.61	9.06	7.8	7.77	8.25	8.58	7.66	7.79	7.71	8.25	7.73	7.54	8.49	8.84	9.68	8.37	7.88	9.16	7.9	8.71	8.69	8.93	9.07	7.9	8.59	8.72	9.66	7.6	7.86	7.78	8.28	8.04	8.44	8.24
ARMCX4	7.55	6.91	7.45	9.11	8.62	7.73	8.19	9.46	8.45	8.23	7.58	8.23	9.88	7.11	8.63	7.58	8.81	7.86	7.91	8.56	10.08	9.01	8.58	7.72	8.43	9.31	9.75	9.17	9.57	8.08	10.18	8.9	9.13	9.07	8.61	8.31	8.27	7.94	9.14	8.44	7.82	7.76	7.78	7.4	7.98	7.42	8.02	8.55	7.69
ARMCX5	6.97	6.82	9.07	9.04	9.09	8.3	9.25	8.56	7.15	8.44	8.71	8.79	8.62	9.01	8.29	8.04	8.84	8.4	8.37	8.94	8.91	8.73	8.56	8.7	8.59	8.34	9	9.16	8.33	9.81	8.8	8.2	9.45	8.81	8.65	9.11	9.04	9.37	8.82	8.98	9.68	9.82	8.39	8.96	8.63	7.74	8.84	8.79	8.43
ARMCX6	7.87	8.1	9.06	9.27	8.86	9.33	9.79	8.24	7.58	8.38	8.89	8.69	8.9	9.16	8.4	8.42	9.53	8.58	8.55	8.96	9.13	8.14	8.45	8.8	8.44	8.07	8.16	8.6	8.83	9.74	8.11	8.28	9.44	8.9	8.52	8.72	9.33	8.66	8.63	10.12	8.99	9.26	9.08	8.91	8.68	9.11	8.71	9.07	8.55
ARMH1	9.33	7.09	7.38	7.8	7.94	7.24	7.2	8.29	10	9.2	7.45	7.41	8.05	7.49	7.35	7.33	7.32	7.49	7.82	7.71	8.83	8.6	7.66	7.49	7.89	8.52	8.32	8.07	7.2	7.31	8.09	7.56	7.48	8.31	7.27	7.28	7.61	7.45	7.16	7.36	7.32	7.28	7.36	7.26	7.43	7.18	7.32	7.46	8.38
ARMH3	8.38	7.11	9.87	10.15	9.6	9.87	9.77	9.87	9.14	9.44	9.88	10	10.02	9.56	9.85	8.93	9.27	9.91	9.47	10.09	10.06	9.09	9.65	9.62	9.5	9.95	9.65	9.7	10.34	9.46	9.47	9.44	10.19	9.65	10.24	9.79	10.06	9.89	9.37	10.33	9.71	9.16	10	10.03	9.87	10.47	9.83	10.06	9.68
ARMH4	7.44	8.56	7.06	7.25	7.17	7.18	7.62	7.38	7.7	7.9	7.19	7.2	8.1	8.52	7.71	8.35	7.21	7.27	7.35	7.33	8.13	7.3	7.08	8.18	7.21	7.11	7.12	7.16	7.34	7.72	7.24	7.13	7.3	7.19	7.13	7.03	8.53	7.24	7.23	7.27	8.09	7.41	8.41	7.16	7.08	8.68	7.18	7.04	7.83
ARMT1	6.88	6.66	7.68	7.82	7.27	7.19	8.64	7.34	6.84	6.94	7.23	7.61	7.22	7.84	6.61	6.81	7.99	7.45	7.19	7.48	7.1	7.06	6.98	7.44	7.36	6.95	6.95	7.7	7.53	8.76	7.14	6.9	8.03	7.04	8.27	7.87	8.12	8.02	7.07	7.18	7.88	8.21	7.24	7.58	7.85	7.15	7.26	7.12	7.8
ARNT	9.1	7.21	8.96	9.61	8.28	9.63	8.83	8.72	11.45	9.4	9.73	9.75	9.77	9.31	9.76	9.58	9.18	9.29	9.62	9.86	9.27	9.7	10.05	8.96	9.76	9.21	9.32	9.43	9.68	8.42	8.82	10.16	9.37	10.11	9.41	9.07	8.89	8.35	9.68	9.31	9.21	11.07	9.65	8.66	9.06	9.62	9.58	9.27	9.3
ARNT2	7.96	10.09	8.43	7.02	7.72	7.81	10.47	8.83	7.78	10.49	8.4	8.17	8.53	9.5	7.59	10.24	7.71	8.98	9.18	9.16	9	8.59	7.1	7.6	7.59	7.91	7.1	7.63	8.85	10.46	7.94	9.27	9.09	6.79	9.38	10.35	9.21	8.75	7.57	8.01	8.58	8.92	7.31	8.08	9.25	7.59	9.38	7.98	9.62
ARPC1A	11.37	9.87	12.4	12.76	11.78	12.82	13.02	11.69	11.07	12.3	12.88	12.71	12.23	12.69	12.18	12.17	12.41	12.73	11.54	12.69	12.28	11.57	12.15	12.02	12.62	12.14	11.47	12.33	12.74	12.93	11.81	12.62	12.39	11.9	12.54	12.39	12.51	11.98	11.7	12.25	12.85	12.2	12.53	12.07	12.06	12.69	12.24	11.99	12.92
ARPC1B	8.83	7.02	11.09	10.97	9.61	11.13	10.64	9.3	8.89	9.52	10.78	10.81	9.88	9.88	10.15	10.7	10.69	10.78	9.55	11.29	9.89	9.89	9.89	11.13	10.3	9.44	9.3	10.3	10.65	9.95	9.13	10.03	10.79	9.41	10.56	9.84	10.55	10.08	9.66	10.41	10.77	8.89	10.26	10.47	11.28	12.12	10.73	10.1	11.17
ARPC2	12.85	10.85	12.21	12.8	12.47	12.89	12.56	12.22	12.66	11.25	12.26	12.64	12.73	12.07	12.78	12.96	12.83	12.54	12.06	12.67	12.77	12.63	13.07	11.81	12.85	12.81	12.59	12.51	12.71	12.59	12.77	11.61	12.87	13.44	13.06	12.54	12.41	12.79	12.77	12.75	12.3	11.77	12.74	12.73	13.18	12.79	12.48	12.69	12.05
ARPC4	9.59	7.75	11.13	11.44	9.59	11.49	11.37	10.59	10.62	11.37	11.67	11.6	11.38	10.49	10.76	12.36	11.23	11.49	10.25	11.66	10.71	10.64	10.02	10.97	10.92	10.2	9.79	10.38	11.31	11.03	10.02	11.36	10.76	9.99	11.48	11.54	10.81	10.35	10.15	11.41	10.1	10.64	11.23	10.71	11.85	11.68	10.85	11.19	11.69
ARPC5	11.61	8.35	12.87	12.45	12.38	13.04	13.28	12.35	12.02	11.87	12.5	12.86	12.51	13.62	12.67	12.83	12.57	12.27	12.14	12.26	12.55	12.39	13.08	12.82	12.99	11.97	11.85	12.59	11.78	13.71	12.01	12.8	12.57	12.31	12.19	12.48	12.83	13.08	12.37	12.02	12.99	13.15	12.37	12.96	12.27	12.73	12.54	12.9	13.71
ARPC5L	12.36	11.53	12.48	12.4	11.89	12.44	12.12	11.07	11.69	12.63	11.88	12.15	12.19	12.69	12.17	12.87	12.44	11.76	11.88	12.31	11.31	11.8	11.22	13.12	12.52	11.88	12.12	12.22	11.84	11.95	11.99	13.23	12.37	11.97	12.58	11.71	12.37	12.85	11.46	12.21	11.96	12.15	12.09	12.25	12.4	12.61	11.34	12.41	12.53
ARPIN	7.27	6.9	8.84	7.99	7.84	8.26	7.63	7.45	7.75	7.27	8.01	8.45	7.71	7.87	7.73	7.37	7.8	7.99	7.2	7.69	7.71	7.36	7.47	8.31	7.47	7.83	7.46	8.13	7.83	7.57	7.32	8.17	7.56	7.37	8.33	8.42	7.64	8.02	7.12	7.49	7.82	8.05	7.83	8.03	8.33	7.75	7.76	7.65	7.86
ARPP19	7.18	7.25	9.49	10.17	9.44	9.51	10.11	9.66	7.28	9.57	9.31	9.53	9.54	10.86	8.47	8.95	10.33	9.86	8.59	9.67	9.76	8.9	8.71	9.06	9.45	9.1	8.49	9.5	10.08	10.44	8.87	9.52	10.25	8.05	10.28	10.36	9.61	10.37	8.51	9.68	10.4	10.07	9.67	9.84	9.73	10.2	10	9.57	9.87
ARPP21	7.42	7.17	7.11	7.1	6.97	7.47	6.97	7.08	7.16	7.35	7.17	7.09	7.16	7.11	7.12	7.16	7.03	7.02	7.05	7.08	7.05	7.19	7.07	7.1	7.03	7.35	7.12	7.07	7.05	7.12	7.12	7.06	7.12	7.08	7.12	7.08	7.11	7	7	7.11	7.13	6.95	9.15	7.02	7.16	7.08	7.06	7.13	7.34
ARR3	7.06	7.04	6.93	6.99	7.03	6.94	6.96	7.1	7.01	6.95	6.95	7.13	7.14	7	6.97	6.99	7	7.02	6.97	6.93	7.15	6.95	6.98	6.98	7.19	6.99	7.04	7	7.05	7.07	7.1	6.82	6.91	7.03	7.02	7.2	7.25	7.01	7.04	6.98	6.97	7.33	7.03	6.94	7.11	7.2	6.91	7	6.98
ARRB1	7.51	7.33	9.49	8.46	9.48	8.48	8.87	8.97	10.07	10.1	8.78	9.16	8.86	7.68	9.57	8.76	8.19	9.44	10.67	8.47	8.16	8.66	7.87	8.23	8.49	8.35	7.81	8.86	10.23	8.79	8.29	10.83	7.77	7.66	9.4	10.06	10.07	8.65	7.83	7.95	7.95	11.2	7.73	9.58	9.56	9.16	8.86	9.57	10.65
ARRB2	8.15	9.58	7.7	7.41	7.33	7.59	7.47	7.5	7.85	7.6	7.6	7.47	7.68	7.51	7.8	7.49	7.7	7.72	7.77	7.7	7.43	7.72	7.72	7.79	7.57	7.63	7.65	7.68	7.71	7.38	7.62	7.69	7.57	7.86	7.58	7.75	7.67	7.51	7.4	7.41	7.65	7.67	7.68	7.54	7.61	7.68	7.67	7.48	7.62
ARRDC1	11.63	6.84	10.71	10.5	10.59	10.87	9.51	10.71	11.41	10.33	11.62	11.43	11.28	9.69	11.53	10.84	10.63	10.5	10.57	11.33	11.38	12.25	10.26	10.4	11.36	11.73	11.62	10.84	10.21	9.43	11.53	11.46	10.46	10.91	11.2	10.55	10.08	11.04	11.03	10.52	9.84	10.37	10.45	10.68	11.39	10.72	10.46	11.52	9.83
ARRDC1-AS1	10.05	7.07	8.83	9.32	8.95	9.03	8.06	9.45	9.97	9.07	9.19	8.86	9.39	8.64	9.92	9.49	8.91	8.6	9.2	9.31	9.55	9.51	8.93	9.39	8.92	9.25	9.95	9.19	9.01	7.94	9.19	9.64	8.51	9.67	8.75	8.09	8.63	8.39	9.26	9.12	8.2	8.76	9.21	8.64	8.17	8.3	8.23	8.46	8.65
ARRDC2	10.31	7.65	8.47	8.21	8.66	8.65	8.03	8.47	9.42	8.91	8.87	8.6	8.77	8.45	9.29	9.19	8.16	8.58	9.22	8.67	8.98	9.71	8.63	9.08	8.97	9.3	9.04	9	9.15	8.06	9.02	8.64	8.29	8.99	8.51	8.25	8.87	8.05	8.47	8.01	8.76	8.51	8.07	8.43	8.14	8.45	8.44	8.56	8.14
ARRDC3	8.58	7.67	8.61	8.77	9.69	8.72	8.85	8.61	7.68	7.97	8.41	8.98	8.17	8.83	8.36	8.5	8.8	8.62	8.71	8.41	8.55	8.04	8.76	7.97	9.62	8.21	8.77	8.64	8.1	9.42	8.46	8.46	9.52	8.6	8.28	9.08	8.04	9.26	9.48	9.06	9.83	9.55	8.8	9.39	8.49	8.68	8.34	8.98	8.63
ARRDC3-AS1	7.77	9.45	7.28	7.38	7.32	7.18	7.3	7.33	7.46	7.2	7.34	7.08	7.34	7.23	7.45	7.26	7.47	7.39	7.38	7.43	7.24	7.15	7.24	7.36	7.43	7.3	7.23	7.26	7.38	7.23	7.51	7.25	7.25	7.33	7.4	7.24	7.31	7.22	7.23	7.4	7.32	7.37	7.27	7.41	7.46	7.39	7.4	7.29	7.37
ARRDC4	7.46	7.35	8.58	9.01	8.86	8.46	9.28	9.15	8.01	8.65	8.59	8.23	8.86	9.19	8.5	8.21	9.44	8.31	8.23	8.8	9.7	8.89	7.95	7.67	8.79	8.9	8.19	9.28	9.32	9.41	9.86	7.91	8.42	9.73	8.98	8.73	8.06	9.76	9.85	8.77	8.92	8.04	8.09	8.65	7.97	9.21	9.36	9.46	8.22
ARSA	9.17	6.89	9.19	9.4	7.76	9.85	8.38	8.59	7.42	8.04	10.22	9.94	9.46	8.12	9.31	8.76	9.44	9.93	7.58	8.97	9.31	9.72	8.63	9.83	9.35	8.79	9.52	9.43	9.54	8.14	9.16	9.08	9.05	9.45	9.36	9.26	8.43	8.23	9.02	9.36	8.84	8	10.39	9.59	8.63	9.72	9.49	8.94	8
ARSB	7.21	7.09	7.41	7.36	7.09	7.31	7.26	7.48	7.28	7.25	7.32	7.3	7.19	7.33	7.23	7.19	7.45	7.29	7.13	7.22	7.21	7.21	7.12	7.31	7.21	7.06	7.18	7.24	7.31	7.31	7.12	7.32	7.55	7.17	7.38	7.4	7.32	7.3	7.02	7.36	7.31	7.17	7.31	7.26	7.38	7.59	7.26	7.13	7.42
ARSD	10.91	7.03	10.61	10.82	9.58	10.26	9.82	9.59	7.13	10.51	11	10.68	10.62	9.32	10.83	7.59	10.92	10.52	9.97	10.93	10.48	11.28	10.77	8.95	10.26	10.55	11.05	10.84	11.5	9.9	10.87	11.3	10.73	10.13	10.98	10.27	9.97	10.74	10.27	11.18	9.84	9.95	10.98	10.68	10.95	10.83	10.53	10.95	10.05
ARSF	7.08	7.35	7.12	7.2	7.7	7.24	7.21	7.14	7.22	7.12	7.12	7.17	7.04	7.28	7.19	7.32	7.41	7.27	7.25	7.03	7.42	7.14	7.16	7.06	7.36	7.14	7.14	7.08	7.21	7.21	7.04	7.17	7.21	7.29	7.25	7.28	7.09	7.14	7.11	7.37	7.18	7.27	7.22	7.29	7.49	7.33	7.14	7.3	7.34
ARSG	7.31	7.56	7.8	8.33	7.9	7.65	7.82	7.62	7.23	8.02	8.85	7.72	7.99	7.48	7.44	7.69	8.13	7.67	8.01	8.05	7.77	7.49	7.25	7.36	7.45	7.37	8.26	7.75	8.05	7.84	7.55	8.14	8.34	7.25	7.78	7.85	9.06	7.74	7.46	8.6	7.79	8.21	8.96	7.93	7.51	7.7	7.98	7.41	7.86
ARSH	7.11	7.17	7.29	7.05	7.35	7.18	7.26	6.98	7.18	7.14	7.24	7.08	7.04	7.15	6.9	7.33	7.3	7.16	7.1	7.05	6.99	7.19	7.29	7.18	7.03	7.2	7.1	7.24	7.22	7.27	7.27	7.22	7.23	7.05	7.43	7.37	7.39	7.34	6.85	7.13	7.33	7.07	7.29	7.21	7.44	7.24	7.23	6.98	7.15
ARSI	6.87	6.86	6.93	6.82	7.09	6.93	6.78	6.89	6.83	6.86	6.81	6.85	7.02	6.81	6.83	6.88	6.71	6.87	6.83	6.73	6.93	6.84	6.87	7.47	6.89	6.89	6.87	6.75	6.81	6.8	6.99	6.8	6.75	6.87	6.93	6.75	7.16	6.99	6.94	6.92	6.72	7.01	6.95	6.92	6.87	6.89	6.91	6.84	6.92
ARSJ	6.93	6.97	6.87	6.98	6.94	6.94	6.82	7.22	6.98	7.17	6.99	6.9	6.88	6.82	6.89	7.01	6.87	6.89	7	6.8	6.82	6.85	7	7.74	7.13	6.87	6.81	6.93	6.92	6.93	6.85	6.91	7	6.96	6.97	6.74	7.18	6.95	6.84	6.83	7	6.88	7.19	6.88	6.98	7.05	6.93	6.8	6.97
ARSK	7.09	7.06	7.61	7.28	7.53	7.17	7.09	7.16	6.8	6.98	7.17	7.44	7.07	7.36	7.02	7.04	7.6	7.19	7.18	7.27	7.05	7.06	7.24	7.23	7.17	7	7.11	7.57	7.07	7.2	7.17	6.99	7.34	7.07	7.23	7.04	7.1	7.37	7.58	7.24	7.17	7.6	7.81	7.32	7.48	7.38	7.53	7.09	7.06
ARSL	7.34	8.11	7.19	7.15	7.09	7.04	7.15	7.27	7	7.02	7.81	6.99	7.3	7.13	7	7.11	7.07	7.1	7.1	7.27	7.01	7.01	7.19	7.07	7.09	7.2	7.14	7.1	7	7.05	7.42	7.34	7.09	7.56	7.21	7.31	7.14	7.24	7.48	7.15	7.08	7.28	6.93	7.56	7.14	7.16	7.42	7.2	7.01
ART1	7.36	7.05	7.26	7.28	7.36	7.42	7.23	7.25	7.46	7.28	7.35	7.28	7.23	7.3	7.27	7.09	7.15	7.42	7.41	7.22	7.22	7.48	7.38	7.34	7.36	7.4	7.5	7.4	7.35	7.43	7.27	7.35	7.28	7.31	7.35	7.22	7.19	7.3	7.2	7.26	7.39	7.16	7.42	7.32	7.17	7.12	7.24	7.18	7.3
ART3	7.07	7.27	7.22	7.11	7.32	8.05	7.18	7.09	7.23	7.11	7.23	7.44	7.32	7.17	7.21	7.2	7.25	7.23	7	7.36	7.39	7.19	7.36	7.66	7.16	7.23	7.4	7.26	7.01	7.49	7.35	7.43	7.27	7.16	7.24	7.21	6.99	7.34	7.2	7.19	7.25	7.24	7.38	7.24	7.26	7.31	7.23	7.58	8.6
ART4	7.11	7.26	6.98	6.88	7.1	7	6.99	7	7.1	7.03	7.08	7	6.98	6.99	7.32	7.05	6.94	6.86	7.06	7.03	6.93	7.03	7.02	6.98	6.92	6.92	7.03	6.99	6.94	6.88	7.35	7.01	6.86	7.06	7.1	7.08	7.18	6.98	7.17	7.05	6.76	6.94	7.01	6.83	7.02	7.16	7.1	7.09	6.98
ART5	7.37	7.25	7.19	7.13	7.17	7.44	7.16	7.1	7.1	7.57	7.33	7.35	7.34	7.42	7.17	7.28	7.31	7.34	7.38	7.1	7.27	7.25	7.03	7.25	7.06	7.31	7.34	7.56	7.35	7.35	7.52	9.88	7.5	7.16	7.15	7.06	8.04	7.1	7.09	7.23	8.55	7.47	8.18	7.16	6.95	7.24	7.41	6.95	7.88
ARV1	9.2	6.98	9.95	10.52	10.67	10.04	10.77	10.59	8.49	10.9	10.56	10.22	10.26	10.66	10.46	9.72	10.79	10.13	10.1	10.18	10.9	11.25	11.25	9.82	10.74	9.89	10.3	10.85	10.41	10.99	10.59	10.6	10.8	10.56	10.37	10.51	9.9	11.08	10.41	10.56	10.78	11	10.48	10.77	10.42	10.29	10.45	10.7	10.01
ARVCF	9.08	8.66	7.97	7.95	7.84	8.03	8.11	8	8.49	8.34	7.93	7.99	8.31	8	8.56	8.31	7.96	8.3	9.56	8.34	8.39	8.67	8.41	7.85	7.9	8.79	8.41	8.15	8.34	8.09	8.74	8.01	8.05	8.51	8.11	8.01	7.99	8.04	8.73	7.9	8	7.52	7.81	7.83	7.84	8.06	8.23	8.29	7.94
ARX	6.89	7.81	7.2	7.32	7.22	7.16	7.4	7.24	7.22	7.48	7.25	7.17	7.12	7.08	7.13	7.96	7.13	7.15	7.13	7.02	7.42	7.28	7.2	7.24	6.93	7.24	7.11	7.21	7.26	7.38	7.31	7.22	7.19	7.31	7.13	7.1	7.3	7.24	7.04	7.05	7.19	7.24	7.23	7.3	7.32	7.23	7.12	7.35	7.3
ASAH1	7.6	7.09	8.4	8.33	7.81	7.88	8.2	8.02	8.39	7.4	7.84	7.85	8.05	7.88	7.52	7.21	8.8	8.48	7.31	8.24	8.15	8.1	7.98	7.47	7.69	7.55	7.59	7.51	7.95	8.02	7.49	7.5	8.02	7.92	8.14	9.01	7.62	8.46	7.72	8.24	7.81	8.08	8.13	8.14	8.54	8.06	8.11	7.58	7.81
ASAH2	6.94	7.09	6.95	6.96	6.93	7.01	6.94	7.02	6.95	7	7.01	6.93	7.09	7	6.96	6.96	6.86	6.98	6.95	6.92	6.94	6.89	6.82	7.02	6.94	6.94	7.03	6.9	6.95	6.93	7.07	6.94	6.94	7.01	6.99	6.85	6.97	6.94	6.98	6.93	6.91	6.96	6.95	6.99	7.01	7.05	7.05	7.07	6.93
ASAP1	11.56	11.77	11.23	9.81	11.32	10.44	10.34	11.29	12.39	11.53	10.46	10.97	10.74	10.72	10.61	11.3	9.73	11.06	11.31	9.94	10.12	10.38	10.85	12.19	10.81	10.52	10.64	10.65	10.77	10.72	11.2	11.19	10.84	11.03	10.72	10.71	11.57	11.04	10.53	10.6	12.14	10.45	11.16	11.18	10.67	10.73	11.27	10.77	11.37
ASAP2	8.3	7.06	10.05	9.85	10.4	9.74	10.78	9.98	10.07	10.51	8.89	10.32	9.8	10.72	9.39	10.2	9.32	9.16	9.95	9.9	9.79	10.39	9.08	9.96	10.54	9.48	8.95	10.42	10.27	11.09	9.68	11.78	9.65	9.5	10.68	10.46	13.18	10.8	9	8.13	10.37	11.31	8.66	9.8	10.31	9.39	10.02	10.18	10.86
ASAP3	11.9	6.87	10.46	11.03	10.5	10.78	10.21	10.35	12.52	11.24	10.74	11.11	11.22	9.94	9.49	11.46	10.88	10.49	13.55	10.38	10.82	10.56	11.18	10.46	11.4	11.29	10.81	10.74	10.96	9.95	10.7	12.98	9.82	11.25	10.72	10.74	11.45	9.45	11.25	10.06	10.47	10.88	10.41	9.62	10.62	10.34	10.34	10.16	11.77
ASB1	9.71	7.65	9.65	10.54	8.53	9.98	9.76	10.37	9.87	9.88	9.81	10.43	10.16	9.5	10.7	10.23	10.31	9.87	10.11	10.32	10.03	10.51	10.14	9.9	9.53	10.54	10.29	10.15	10.51	9.5	9.97	9.45	10.01	10.02	10.41	9.78	9.47	9.49	10.13	9.69	9.78	8.7	10.03	8.87	10.07	9.89	10.12	9.93	9.89
ASB10	6.71	6.88	6.75	6.69	7.26	7.06	7.1	6.95	6.82	8.2	6.84	6.92	7.06	7.54	6.76	7.09	6.94	6.97	8.23	7.04	7.14	6.85	7.05	6.87	6.9	6.78	7	6.91	7.23	7.07	6.89	7.24	6.99	7.05	7.03	6.76	6.95	7.2	6.92	6.92	7.61	6.94	7.09	6.89	6.96	7.11	6.96	6.81	6.88
ASB11	7.65	8.6	7.1	7.06	7.18	7.44	7.16	7.15	7.27	7.12	7.16	7.24	7.07	7.11	7.24	7.26	7.24	7.2	7.29	7.2	7.1	7.17	7.57	7.17	7.28	7.33	7.22	7.19	7.17	7.22	7.43	7.19	7.16	8	7.09	7.13	7.29	7.11	7.27	7.2	7.18	7.22	7.7	7.17	7.18	7.25	7.21	7.25	7.2
ASB12	6.9	6.71	7.56	7.66	7.18	7.49	7.02	7.29	6.9	7.57	8.16	7.54	7.52	7.01	6.98	7.36	7.61	7.18	6.9	7.47	6.97	7.48	7.08	7.04	7.15	7.24	7.37	7.64	7.2	7.05	7.1	7.14	7.73	7.26	7.53	7.5	7.1	7.35	6.86	7.72	7.18	7.05	7.69	7.61	7.84	7.18	7.45	6.92	7.09
ASB13	9.45	6.72	10.13	10.55	9.34	10.16	10.01	10.03	10.22	10.6	10.55	10.06	10.26	9.4	10.52	9.8	10.36	10.66	9.93	10.59	9.55	9.9	9.85	9.56	9.1	10.72	10.1	10.56	10.2	9.88	9.9	9.77	9.91	9.42	10.44	10.18	10.15	9.46	9.94	10.46	9.47	9.31	10.36	9.71	10.57	10.52	9.99	9.59	9.49
ASB14	6.96	7.2	6.8	7.17	6.89	6.89	6.97	7.14	6.96	7.02	7.04	6.86	7.18	7.02	6.97	7.07	7.09	7.01	7.11	7.09	7	7.06	7.06	7.07	7.08	7.07	6.97	6.92	7.09	7.1	7.09	7.09	7.03	6.97	7.05	7	7.12	7.15	7.02	7.05	7.09	7.01	7.15	6.98	7.12	7.15	7.08	6.95	7.03
ASB15	6.83	6.82	6.96	6.8	7.26	6.89	6.86	6.98	6.74	6.94	7.02	7.04	6.74	7.16	7	6.99	6.85	6.79	7.15	6.99	6.81	7.04	6.93	7.05	6.85	6.98	6.83	6.94	6.88	7.03	6.98	6.9	6.88	6.8	7.08	6.69	6.83	7	6.88	7	6.91	7.02	6.9	6.96	6.86	7.11	7	6.95	6.97
ASB16	7.29	6.92	7.15	7.16	7.43	7.16	7.39	7.37	7.01	7.02	7.18	7.26	7.2	7.15	7.15	6.95	7.27	7.37	6.96	7.14	7.42	7.14	7.16	7.3	7.35	7.15	7.17	7.01	7.07	7.27	7.12	7.17	7.35	7.14	7.35	7.38	7.24	7.12	7.1	7.36	7.09	7.41	7.07	7.24	7.1	7.19	7.25	7.25	7.22
ASB16-AS1	7.02	6.89	7.88	8.43	7.56	8.16	7.66	7.77	7.18	8.76	8.16	8.39	8.3	8.12	8.08	8.23	8.36	8.15	8.35	8.62	8.16	8.74	8.04	8.15	7.75	7.88	8.54	8.12	8.73	7.72	8.29	8.22	8.41	8.01	8.46	8.04	8.7	7.68	7.95	7.91	8	7.48	8.09	7.6	8.58	8.15	8.22	8.14	8.16
ASB17	8.18	9.23	7.3	7.61	7.36	7.4	7.45	7.51	7.6	7.37	7.35	7.19	7.45	7.26	7.57	7.72	7.32	7.36	7.36	7.46	7.24	7.56	7.51	7.41	7.4	7.43	7.36	7.32	7.4	7.39	7.47	7.36	7.4	7.63	7.36	7.45	7.45	7.45	7.72	7.47	7.33	7.32	7.3	7.5	7.52	7.43	7.29	7.49	7.28
ASB2	10.21	12.25	7.98	8.03	8.03	8.08	7.91	8.37	9.3	8.07	8.14	7.92	7.64	7.81	8.67	8.4	7.98	8.24	7.74	8.29	8.18	8.28	7.89	8.12	8.4	8.65	8.49	8.1	8.04	8.12	7.66	8.15	7.75	8.72	8.09	7.96	7.88	7.72	8.37	8.07	7.92	7.56	8.22	7.89	7.9	7.84	7.63	8.13	7.83
ASB4	6.96	7.13	7.13	7.09	7.17	7.12	7.15	7.2	7.21	7.11	7.24	7.16	7.07	7.13	7.11	7.07	7.2	7.07	7.15	7.13	7.17	7.21	7.13	7.14	7.05	7.15	7.16	7.17	7.17	7.14	7.17	7.07	7.2	7.17	7.23	7.05	7.08	7.07	7.05	7.04	7.16	7.07	7.17	7.16	7.08	7.07	7.17	7.02	7.15
ASB5	6.89	6.81	6.92	6.87	6.94	6.76	6.82	10.43	6.88	6.86	6.91	7.03	6.91	6.85	6.74	6.71	6.75	7.02	6.89	6.84	6.96	6.97	6.87	6.87	6.89	7.01	6.97	6.8	6.64	7.03	7.7	6.86	6.9	6.92	6.91	6.96	6.88	6.86	6.78	6.88	6.85	7.04	7	6.82	6.75	6.84	6.93	6.91	6.94
ASB6	9.39	7.11	8.11	8.51	8.88	8.5	7.88	8.07	9.52	8.97	9.35	8.45	8.94	8.06	9.45	8.85	8.21	8.35	9.17	8.84	8.64	9.43	8.22	9.07	8.36	9.28	9.46	8.83	8.35	7.81	8.8	9.87	8.52	8.87	8.44	7.82	8.29	7.96	8.4	8.76	8.04	8.2	8.77	8.1	8.48	8.98	8.12	8.46	8.57
ASB7	9.18	10.14	8.38	7.59	8.28	8.03	7.93	7.63	8.15	7.8	7.82	7.89	7.45	7.82	7.77	7.86	7.73	8.09	7.76	7.65	7.53	7.81	7.71	8.22	7.5	8.37	8.31	7.88	7.64	8.05	7.49	7.63	7.61	8.05	7.74	8.1	7.7	7.97	7.68	7.65	7.78	8	8	8.44	7.96	7.59	7.72	7.77	7.9
ASB8	7.47	7.53	10.16	10.05	9.04	9.36	9.99	9.57	8.15	9.58	9.19	9.44	9.66	9.63	9.22	9.95	9.56	9.71	9.9	9.6	9.51	9.45	9.32	8.87	9.17	9.29	9.56	9.35	10.07	9.62	9.36	9.32	9.67	8.91	10.25	9.95	10.09	9.37	9.21	9.6	9.91	9.92	9.7	9.54	9.98	9.58	9.91	9.51	9.87
ASB9	7.58	7.03	8.29	7.91	7.4	8.07	8.38	7.44	7.37	7.98	7.99	7.67	7.63	8.65	7.23	8.27	8.2	7.46	8.41	7.74	8.33	7.49	8.08	7.88	8.04	7.72	7.81	7.41	7.74	8.35	7.98	7.22	8.16	7.87	8.2	8.03	7.67	8.97	7.96	7.83	8.15	7.13	9.15	7.51	7.98	8.04	7.56	7.46	7.71
ASCC1	9.72	7	10.41	11.17	10.1	11.13	11	10.7	10.09	10.45	11.25	10.84	10.6	10.78	9.89	9.87	10.06	10.86	9.92	10.97	10.04	9.2	9.99	11.3	10.68	10	11.17	10.53	10.94	11.09	10.48	10.36	10.94	10.41	10.72	10.67	10.91	10.71	10.6	11.32	11.01	9.53	10.96	10.67	10.92	11.28	11.16	10.84	11.02
ASCC2	13.6	8.02	13.5	13.22	14.07	13.23	13.49	13.79	13.13	14	14.01	13.38	13.42	12.38	14.59	13.45	13.54	14.11	13.31	13.24	13.96	14.91	13.74	12.59	12.87	14.36	14.02	13.51	14.19	12.95	13.48	14.03	12.13	14.3	13.75	13.82	13.57	13.77	13.59	13.37	12.48	13.16	12.78	14.35	13.69	13.48	13.41	14.55	13.75
ASCC3	7.89	8.33	8.88	8.84	9.12	8.51	8.92	8.54	8.52	8.31	8.27	8.65	8.2	9.37	8.22	8.28	8.93	8.59	7.96	8.64	8.79	8.6	8.28	8.68	8.99	8.23	8.13	8.6	8.6	9.07	8.22	8.1	9.59	8.45	8.92	9.04	8.26	9.36	8.79	8.79	9.3	9.41	8.44	8.77	8.82	8.41	8.48	8.62	8.62
ASCL1	7.16	9.1	7.21	7.1	7.15	7.07	7.19	7.4	7.23	7.17	7.02	7.08	7.15	7.95	7.14	7.13	7.13	7.09	8.11	7.08	7.12	7.11	7.15	8.43	7.45	7.03	7.12	7.14	7.25	7.06	7.42	6.97	7.17	7.13	7.1	7.2	7.45	7.17	7.27	7.21	7.09	7.22	7.03	7.14	6.96	7.04	7.06	7.34	7.21
ASCL2	11.2	9.68	11.03	10.06	11.13	11.43	8.72	9.17	11.18	9.81	10.94	11.48	9.69	8.54	12.13	10.93	10.38	10.55	11.88	9.74	10.35	11.13	11.55	8.89	10.48	10.82	10.04	10.8	8.79	8.67	9.98	9.83	9.81	8.8	10.76	10.95	11.23	9.89	9.49	10.19	9.97	11.39	11.77	10.55	10.9	8.9	10.45	9.68	10.87
ASCL3	7.64	7.5	7.25	7.27	7.65	7.23	7.16	7.28	7.52	7.2	7.3	7.11	7.52	7.36	7.15	7.42	7.34	7.34	7.46	7.14	7.35	7.26	7.3	7.15	7.47	7.25	7.21	7.18	7.37	7.13	7.38	7.21	7.2	7.4	7.28	7.32	7.21	7.2	7.54	7.32	7.29	7.51	7.35	7.33	7.36	7.57	7.34	7.51	7.29
ASCL4	7.39	7.86	6.85	6.98	7.11	6.98	7.02	7.07	7.16	6.98	6.96	7.14	6.94	6.91	7.26	7.1	7.05	6.97	7.04	7.14	7.09	6.99	6.91	7.06	7.2	7.11	6.97	6.91	7.08	6.99	6.87	7.08	7.09	7.32	6.99	7.02	7.34	6.99	6.98	6.87	6.95	6.97	6.97	6.97	7.21	7.31	7.12	7.17	7.09
ASF1A	7.28	6.66	9.54	9.74	9.52	9.53	9.6	9.79	7.21	9.18	10.2	9.81	9.38	9.55	9.21	9.48	9.89	9.8	9.01	9.44	9.77	9.34	9.42	8.83	9.47	9.21	9.2	9.82	9.23	9.93	9.25	8.87	10.35	8.82	9.55	10.25	8.42	9.99	9.25	9.71	8.99	10.69	9.9	9.55	9.55	8.48	9.75	9.86	9.86
ASF1B	6.98	6.86	9.53	8.3	8.99	11.43	9.61	7.79	9.17	8.88	8.91	7.62	8.8	10.31	9.04	9.85	8.11	10.46	10.22	8.92	7.27	7.76	9.02	10.5	9.21	8.36	8.07	8.53	9.2	9.66	7.88	11.17	7.74	7.97	8.56	7.66	10.34	8.79	7.79	7.26	9.5	9.89	8.74	8.97	7.92	8.35	9.04	9.49	9.9
ASGR1	8.64	7.35	8.28	7.6	8.19	8.71	8.05	8.17	9.74	10.63	7.91	8.22	7.78	8.2	7.32	9.14	7.36	8.16	8.92	7.84	7.56	8.16	7.51	8.27	8.65	7.73	8.33	8.18	8.16	8.06	8.37	8.33	7.52	7.76	8.32	7.93	8.5	8.09	8.06	7.45	7.98	7.78	7.63	7.88	8.09	7.9	8.06	7.47	8.98
ASGR2	6.91	6.85	7.03	6.97	6.95	7.02	6.84	6.92	6.83	6.87	7.09	7.21	7.04	7.04	6.83	6.84	6.97	7.03	7.01	6.98	7.03	7	7.1	6.94	6.96	6.9	7.1	7.08	6.93	7.1	6.91	7.1	7.06	7.03	7.05	7.1	6.99	7	6.84	7.03	6.95	6.88	6.99	7.09	6.93	7.03	7.04	6.82	7.11
ASH1L	7.36	7.66	7.52	7.73	7.6	7.35	7.69	7.75	7.33	7.43	7.39	7.73	7.6	7.58	7.59	7.42	7.65	7.56	7.42	7.57	8.01	7.81	7.78	7.56	7.48	7.42	7.29	7.49	7.53	7.55	7.6	7.73	7.88	7.24	7.55	7.93	7.71	7.69	7.63	7.82	7.34	7.61	7.54	7.5	7.72	7.79	7.6	7.87	7.42
ASH1L-AS1	7.2	7.03	7.02	7.08	6.98	7.02	6.99	7.08	7.08	7.02	7.11	7.15	7.18	7.19	7.15	7.02	7.05	7.02	7.07	7.01	7.05	7.04	6.93	7.1	6.95	7.07	7.2	7.11	7.02	7.09	6.99	7.12	7.12	6.97	7.04	6.98	7.08	7.15	7.16	7.21	7.07	7	7.12	7	6.95	7.02	6.88	7.15	6.99
ASH2L	7.41	7.02	11.12	11.2	10.29	11.05	11.55	10.78	10.58	9.5	10.41	10.68	10.27	10.73	9.8	10.34	10.79	10.83	9.58	10.88	10.69	10	9.6	10.05	10.54	10.03	9.8	10.52	10.85	11.52	9.49	9.98	10.76	9.67	11.09	10.89	12.91	10.98	9.79	10.74	11.47	11.07	10.61	10.88	10.83	9.98	10.75	10.33	11.47
ASIC1	7.24	7.05	7.15	7.15	7.36	7.26	7.77	7.59	7.84	7.98	7.28	7.26	7.39	7.78	7	7.55	6.98	7.13	7.4	7.05	7.24	7.09	7.29	8.52	7.28	7.13	7.29	7.13	7.24	7.67	7.41	7.18	7.2	7.26	7.13	7.07	7.9	7.09	7.2	7.12	8.2	7.34	7.29	7.06	7.04	7.15	7.15	7.33	8.13
ASIC2	7.06	7.16	7.03	7.2	7.21	7.07	7.28	7.17	7.07	6.96	7.1	7.1	7.02	7.02	7.11	7.12	7.01	7.01	7.15	7.01	7.09	7.09	7.09	7.07	7.03	7.08	7.13	7.08	7.12	7.17	7.09	7.01	7.06	7.06	7.13	7.07	6.95	7	7.09	7.01	7.07	7.24	7.06	7.12	6.97	6.95	7.05	7.07	7.02
ASIC3	7.54	6.98	7.09	7.05	6.92	7.15	7.04	7.18	7.15	7.61	7.12	7.28	7.35	7.24	7.16	6.97	7.03	7.12	8.13	7.04	6.74	7.08	6.97	7.22	7.19	7.44	7.28	7.19	7.08	7.26	7.11	7.45	7.19	7.29	7.04	7.06	7.49	7.14	7.11	7.06	7.15	7.07	6.94	7.07	7.12	7.02	7.08	6.98	7.04
ASIC4	11.27	13.12	8.74	9.13	9	9.25	9.03	9.33	10.58	9.28	9.25	8.95	8.36	8.56	9.81	9.59	8.99	9.26	8.45	9.27	9.36	9.79	8.66	9.06	9.3	9.59	9.38	9.05	9.31	8.86	8.4	9.21	8.96	10.07	9.18	9.03	8.24	8.56	9.34	9.31	8.69	8.77	9.26	8.79	9.1	8.37	8.02	9.09	8.84
ASIC5	6.89	8.19	6.99	6.81	7	6.87	7.02	6.91	7.05	7.01	7.1	6.98	6.93	7	7.02	7.06	6.93	6.87	6.88	6.96	7.05	6.97	7.07	7.06	6.96	7.07	6.92	7.06	6.84	6.97	7.09	7.14	6.98	7.2	7.04	6.92	7.04	7.09	6.89	6.88	6.94	7.05	6.96	6.97	6.89	6.95	7.03	7.02	6.91
ASIP	7.51	7.64	7.17	7.33	7.55	7.19	7.31	7.22	7.22	7.15	7.11	7.19	7.51	7.22	7.03	7.56	7.23	7.22	7.23	7.33	7.63	7.16	7.2	7.18	7.2	7.24	7.35	7.14	7.2	7.25	7.35	7.11	7.26	7.23	7.23	7.36	7.34	7.38	7.78	7.32	7.12	7.62	7.19	7.35	7.31	7.31	7.19	7.37	7.32
ASL	7.63	7.5	7.55	8.02	7.99	8.1	8.01	7.66	8.28	8.26	8.23	7.79	8.22	8.39	8.79	7.87	7.77	8.15	8.42	8.01	8.14	8.34	8.35	8.26	7.9	8.1	7.83	8	8.68	7.66	8.05	8.4	7.6	8.58	7.97	7.73	8.27	7.51	8.45	7.8	7.64	7.68	7.84	7.76	7.86	8.12	7.82	8.04	7.95
ASMT	6.92	6.87	6.86	7.1	7.06	7.01	7.01	6.96	6.95	7.1	7.15	7.01	7.09	7.04	6.94	7.16	7.05	7.07	6.87	7.02	7.12	8.02	7.18	7.14	7.07	7.48	7.26	7.35	7.06	7.08	7.11	6.97	7.12	7.12	7.05	7.06	7.11	6.95	6.94	7.05	7.05	7.03	7.2	7.03	6.72	7.09	7.11	6.84	7.04
ASMTL	9.47	6.91	8.65	9.32	8.95	9.05	8.39	9.51	9.5	9.56	9.6	8.78	9.66	8.51	8.73	9.11	9.15	9.03	7.93	9.22	10.07	9.63	8.77	9.2	8.95	9.73	9.5	9.23	9.75	8.29	8.64	10	9	9.69	8.84	8.35	8.28	8.3	8.87	8.81	8.75	8.27	10.78	9.17	9.17	8.8	9.15	8.52	9.54
ASMTL-AS1	7.33	6.9	7.32	7.49	7.12	7.32	7.29	7.39	7.18	7.47	7.52	7.64	8.93	7.63	7.97	7.17	8.01	7.9	7.65	7.94	9.12	9.31	7.69	7.49	7.69	7.6	8.37	8.54	8.87	7.38	7.59	7.2	8.23	8.44	8.21	7.88	7.77	7.59	8.22	7.33	7.49	7.31	7.42	7.37	7.3	7.23	8.03	7.77	7.37
ASNS	12.55	8.05	9.77	11.08	9.87	10.93	12.31	11.62	11.14	11.99	11.14	10.86	12.3	12.2	11.41	10.77	11.27	10.97	11.5	11.5	11.58	12.64	12.06	10.03	11.05	12.6	11.41	11.21	10.66	12.29	11.89	10.15	10.96	11.72	10.87	10.8	11.54	10.64	12.59	11.18	11.03	10.35	10.73	9.8	10.04	11.1	10.7	11.25	10.45
ASNSD1	10.44	8.93	10.12	10.71	10.47	10.37	11.08	11.14	11.56	10.79	10.41	10.12	10.22	10.32	10.28	10.37	10.6	10.31	10.12	10.56	10.58	10.17	10.59	11.42	10.33	10.78	10.66	10.84	10.72	11.29	10.17	10.61	10.32	10.47	10.6	10.63	10.43	10.56	10.71	10.51	10.75	10.59	11.28	10.49	10.25	10.52	10.8	10.72	11.4
ASPA	7.19	7.32	7.99	7.89	7.43	7.34	7.18	7.71	7.29	7.16	7.27	8.19	8.06	7.33	7.34	7.38	8.54	7.03	7.2	7.09	8	7.65	7.28	7.23	9.05	7.58	7.23	7.97	7.2	7.19	7.67	7.53	8.27	7.34	9.05	8.02	7.7	7.36	7.29	7.36	7.31	7.45	8.04	7.85	8.21	6.97	7.56	7.48	7.24
ASPDH	7.03	7.2	7.13	7.32	7.19	7.12	6.96	7.17	7.03	7.06	7.19	7.22	6.99	7.16	7.14	6.99	7.11	7.06	7.14	7	7.45	7.02	7.22	7.05	6.97	7.11	7.1	7.07	7.05	7.2	7.07	6.97	7.01	6.92	7	7.02	7.03	7.1	7.25	6.99	7.2	7.2	7.1	7.16	7.37	7.06	7.04	7.08	7.01
ASPH	7.03	7.01	7.84	7.54	8.17	7.34	7.87	7.5	7.05	7.05	7.39	7.48	7.23	7.69	7.16	7.3	7.79	7.3	7.2	7.27	7.26	7.15	7.33	7.35	7.22	7.18	7.15	7.44	7.24	7.7	7.1	7.48	7.8	7.33	7.36	7.57	9.39	7.83	7.49	7.73	7.68	7.23	7.48	7.72	7.47	7.77	7.51	7.47	8.12
ASPHD2	7.36	8.83	9.24	8.56	8.73	9.29	9.3	7.89	7.29	8.62	9.35	9.45	8.57	8.4	8.28	7.94	7.89	8.66	7.34	9.52	8.05	7.78	7.49	8.52	8.19	7.57	7.78	8.81	8.54	8.97	8.32	8.34	9.05	7.5	8.89	8.48	8.52	9.97	8.19	8.89	9.54	7.12	7.49	8	8.95	9.26	8.73	8.13	8.8
ASPM	7.07	6.94	9.04	7.61	9.9	10.37	10.56	7.88	10.06	10.43	8.22	7.12	10.32	13.14	9.42	9.81	7.72	9.05	10.1	7.98	8.09	7.7	10.4	10.95	8.73	9.01	7.98	9.09	9.23	10.93	8.41	10.66	7.9	10.17	7.77	7.31	9.57	9.46	7.72	6.92	9.94	11.12	7.68	8.28	7.01	7.84	8.51	9.85	9.79
ASPN	7	7.75	7.7	7.56	7.72	7.54	7.67	12.05	7.57	7.71	7.3	7.61	7.28	7.83	7.76	9.59	7.79	7.85	8.37	7.39	7.78	7.54	8.34	8.97	7.45	8.03	7.36	7.53	7.9	8.27	7.98	7.57	6.93	8.54	7.32	7.77	7.94	8.11	8.12	7.46	8	7.46	7.35	8.4	7.41	8.47	8.88	8.38	8.43
ASPRV1	7.22	7.28	7.43	7.69	7.34	7.44	8.33	7.6	7.47	8.19	7.78	7.46	7.45	8.51	7.44	7.74	7.51	7.48	7.65	7.44	7.52	7.5	7.71	7.66	7.53	7.26	7.67	7.85	8.05	8.31	7.87	7.17	7.49	7.36	7.41	7.61	7.8	7.62	7.51	7.79	7.73	7.33	7.34	7.49	7.32	7.37	7.69	7.05	7.76
ASPSCR1	12.47	7.62	10.8	10.88	11.47	10.88	10.29	10.69	12.46	11.74	11.04	11.03	11.52	10.93	11.71	11.28	10.37	11.42	12.01	11.3	11.57	11.72	11.1	11.44	10.77	11.59	11.7	10.92	11.14	9.92	11.15	10.81	10.34	11.38	10.46	10.4	11.14	10.24	11.55	10.74	10.87	11.05	10.7	10.88	10.49	10.59	10.51	11.06	11.06
ASRGL1	7.15	7.01	7.41	7.07	7.02	7.28	8.42	7.21	7.07	7.99	7.18	7.34	7.26	7.35	6.84	7.34	7.21	7.39	7.29	7.07	7.11	7.04	7.2	7.09	7.28	7.12	6.87	7.02	7.12	8.45	7.32	8.19	7.61	6.79	7.11	7.83	7.2	7.19	7.22	8.24	7.16	8.49	7.28	7.76	7.6	7.21	7.15	7	7.44
ASS1	9.56	7.39	11.62	12.34	12.26	13.02	8.51	10.56	8.93	11.28	12.38	12.4	12.07	10.14	9.74	10.68	10.63	10.3	10.79	10.87	8.91	10.35	10.55	9.38	12.84	8.31	9.75	9.32	8.57	8.56	10.27	12.78	11.25	9.6	11.95	11.95	9.89	9.02	11.57	11.14	11.06	12.67	12.08	11.98	11.28	9.82	9.09	10.39	10.19
ASTE1	7.05	6.87	8.94	9.35	8.83	9.03	9.09	8.68	7.83	9.61	9.23	9.14	8.85	9.04	8.21	9.2	8.88	8.6	8.18	9.09	9.27	8.69	8.16	9.15	8.94	8.72	8.96	9.05	8.64	9.39	8.36	9.06	9.03	8.48	8.68	8.87	8.89	8.8	8.86	8.85	9.32	9.43	9.29	8.95	8.67	8.6	8.78	8.83	8.84
ASTL	7.75	9.02	7.38	7.38	7.33	7.57	7.5	7.46	8.14	7.55	7.53	7.52	7.44	7.5	7.63	7.51	7.7	7.76	7.52	7.54	7.31	7.55	7.75	7.48	7.73	7.69	7.68	7.51	7.49	7.52	7.54	7.48	7.56	7.69	7.47	7.46	7.56	7.36	7.42	7.48	7.5	7.18	7.58	7.34	7.45	7.61	7.56	7.37	7.54
ASTN1	7.32	7.56	6.94	7.04	7.28	7.09	7.81	7.02	7.1	7.5	7.15	7.25	7.09	7.02	7.12	7.13	7.11	7.08	7.08	7.18	7.19	7.18	7.16	7.14	7.06	7.06	7.03	7.06	7.18	7.67	7.08	7.07	7.59	7.08	7.12	7.11	7.25	6.95	7.23	7.23	7.12	7.32	7.19	7.1	7.17	7.22	7.1	7.07	7.1
ASTN2	9.59	7.17	8.78	9.72	7.65	8.47	7.97	8.11	7.48	9.36	9.86	9.23	9.23	8.62	9.74	9.03	9.79	8.02	7.99	9.92	8.57	8.72	7.6	7.06	8.14	7.46	9.33	8.12	8.73	7.99	9.25	9.02	9.4	8.88	9.01	8.21	8.9	9.29	9.27	10.16	8.47	8.88	10.41	10.08	9.37	9.59	8.59	9.51	8.18
ASTN2-AS1	7.06	6.94	7.17	6.95	7.04	6.98	6.94	6.98	7.05	6.96	7.03	6.98	6.92	6.92	6.96	6.93	6.85	6.91	6.98	6.73	7.2	6.95	7.1	7.16	6.93	6.9	7.18	7.1	7.08	7.09	7.02	7	7.05	7.06	6.97	7	6.91	7	7.07	6.99	7.1	6.95	7.19	7.01	6.99	6.95	6.93	6.86	6.99
ASXL1	9.34	7	9.06	9.76	8.23	9.71	9.63	9.81	10.71	10.8	9.72	9.56	10.19	9.34	10.08	9.79	9.06	9.55	9.14	9.91	10.01	10.18	9.39	10.27	9.62	10.06	9.67	9.22	10.06	9.59	9.74	10.84	9.45	9.36	9.9	9.94	9.5	9.33	9.24	9.36	9.46	9.07	9.1	8.48	9.42	9.38	9.7	9.4	9.59
ASXL2	10.28	12.78	11.38	11.32	11	11.14	11.07	10.58	9.1	11.17	10.82	11.3	10.71	10.96	11	10.79	11.17	10.9	10.3	11.15	10.92	10.02	10.95	10.76	10.65	10.47	10.57	11.24	11.01	11.21	10.44	10.89	11.53	10.29	11.25	11.14	11.1	11.61	10.94	11.55	11.44	11.6	11.49	11.54	11.71	11.08	11.24	11.23	11.59
ASXL3	7.12	7.5	6.92	7.06	7.09	6.97	7.11	7.48	7.1	7.11	7.09	6.9	7.07	6.98	7.18	7.06	6.99	6.99	7.07	7.19	7.23	6.9	7.1	6.97	7.23	7.06	7.01	7.02	6.89	6.91	6.93	6.95	6.93	7.02	7	6.9	7.01	6.86	7	6.92	6.8	7	7.18	6.92	7.07	7.21	7.1	7.1	6.95
ASZ1	6.93	6.83	6.63	6.74	6.83	6.82	6.89	6.66	6.99	6.91	6.9	6.91	6.91	6.69	6.83	6.82	6.78	7	6.9	7.02	7.06	6.82	6.93	6.94	7.04	6.85	6.9	6.85	6.79	6.94	6.99	6.76	6.68	7.04	6.88	6.77	6.91	6.81	6.76	6.85	6.66	6.86	6.86	6.8	6.84	7.11	6.88	6.91	6.95
ATAD1	6.94	6.91	9.58	9.88	10	9.05	10.4	9.48	7.2	8.49	9.11	9.33	8.94	10.64	8.88	7.38	9.08	9.44	8.02	9.37	9.62	7.69	8.6	8.81	9.44	8.67	8.71	9.77	9.05	10.61	9.07	8.35	10.63	8.41	9.71	9.83	9.32	10.14	8.74	9.67	9.89	9.54	9.06	9.52	9.52	8.67	9.61	9.41	9.57
ATAD2	7.12	7.26	8.01	8.38	9.63	8.65	9.42	8.18	7.57	8.55	7.35	7.39	8.61	10.83	7.54	8.58	8.61	8.73	8.9	8.1	8.06	8.07	8.72	9.76	8.29	8.06	7.96	8.48	8.62	9.52	7.98	9.13	8.7	8.29	8.21	8.35	9.37	8.81	7.55	8.05	9.33	9.48	8.02	8.25	7.99	7.73	8.26	8.97	10.06
ATAD3A	10.56	7.12	9.95	9.78	10.91	10.59	9.96	9.57	10.77	10.99	10.47	10.22	10.19	10.51	11.12	10.66	9.96	10.61	11.36	10.28	10.39	10.62	10.56	11.22	9.72	10.76	10.75	10.25	10.47	9.77	10.16	10.92	9.47	11.13	9.64	9.87	10.99	9.45	10.58	9.71	10.27	10.05	10.22	9.75	9.92	9.78	10.03	10.11	10.84
ATAD5	7.23	7.93	7.03	7.01	7.31	6.94	7.15	6.99	7.17	7.25	7.08	6.98	7.04	7.21	7.09	6.95	7.1	7.19	7.18	7.02	7.05	7.22	7.5	7.42	7.18	6.95	7.1	7.12	7.01	6.97	6.94	7.03	7.09	7.01	7.06	6.86	7.04	7.07	7.15	7.35	7.05	7.26	7.1	7.12	7.06	7.02	7.06	7.02	6.88
ATAT1	7.34	6.98	8.03	8.51	8.04	8.12	8.64	7.95	7.78	8.17	8.26	8.39	8.66	8.66	8.46	8.4	8.6	8.39	8.78	8.54	9.05	8.69	8.8	8.07	8.15	8.25	8.55	8.52	8.94	8.63	8.59	7.87	8.21	8.72	8.38	8.25	8.01	8.73	8.66	8.42	8.22	8.14	7.97	7.99	8.08	8.3	8.46	8.67	8.7
ATCAY	7.07	7.01	6.98	6.84	7.03	7.12	7.04	6.94	7.09	7.15	7.02	6.93	7.01	7.14	6.91	6.83	7.06	7.07	7.07	7.12	6.92	6.94	6.98	6.86	6.94	6.96	6.97	7.04	7.18	7.16	6.9	7.11	7.05	7.16	7.15	7.03	6.96	6.86	6.99	7.17	7.06	7.31	7.25	6.92	6.96	6.98	7.16	6.81	6.92
ATE1	6.84	7.06	7.44	7.6	8.11	7.38	7.97	7.49	7.02	7.62	7.13	7.57	7.31	7.89	7.36	7.33	7.9	7.59	7.3	7.34	7.48	7.16	8.08	7.23	7.31	7.19	7.31	7.58	7.53	7.94	7.5	7.31	7.62	7.4	7.53	7.32	7.87	7.81	7.42	7.78	7.64	7.38	7.77	7.79	7.48	7.6	7.78	8.14	7.87
ATF1	6.96	6.98	8.4	7.82	9.06	7.86	8.63	7.8	7.26	7.92	7.62	8.18	8.11	8.86	7.63	7.48	8.34	7.78	8.45	7.8	7.6	7.52	8.19	8.16	8.29	7.46	7.64	8.15	7.15	9.09	8.17	8.11	8.83	7.91	8.25	9	8.3	8.77	8.02	8.02	8.51	9.66	7.61	8.29	8.55	7.82	8.11	8.4	8.42
ATF2	6.97	7.13	7.61	7.97	7.46	7.7	8.52	8.26	7.23	8.27	7.78	7.54	7.6	7.82	7.44	7.63	7.8	8.14	7.48	7.83	7.76	7.65	7.83	8.41	7.85	7.52	7.41	7.56	8.25	8.45	7.63	8.5	8.07	7.53	7.88	7.9	7.72	7.78	7.5	7.93	7.57	7.76	7.48	7.6	7.54	7.53	7.83	7.98	7.99
ATF3	7.31	7.13	8.11	7.49	8.69	7.71	9.6	12.7	10.91	10.73	7.2	7.38	8.28	8.92	9.23	8.63	7.26	8.28	8.55	9.27	7.33	7.45	9.94	10.27	11.4	7.48	7.36	7.22	7.51	9.33	8.71	9.48	7.28	10.86	7.89	7.99	8.78	8.9	7.52	7.04	7.81	8.83	9.61	7.93	7.9	8.91	7.79	8.25	9.77
ATF4	13.59	8.64	13.14	12.95	13.87	12.96	13.21	13.79	13.7	13.74	13.06	13.12	13.48	12.95	13.45	13.37	13.26	13.03	13.74	13.11	13.71	13.96	14.01	12.89	13.15	13.68	14.1	13.26	12.77	13.15	14.04	12.7	13.12	14.14	12.69	13.44	13.21	13.29	13.85	13.14	13.25	13.53	13	12.95	12.94	13.19	13.15	13.8	12.51
ATF5	10.89	7.63	10.76	10.89	9.68	10.39	10.47	10.15	12.42	10.64	11.46	10.59	11.03	9.33	11.77	12.12	10.81	11.49	12.3	11.4	11.21	11.31	11.31	12.1	10.19	11.07	11.34	10.78	11.39	9.85	10.79	11.14	10	11.88	10.4	11.48	11.17	9.97	11.74	10.8	10.72	9.63	10.81	10.9	10.57	10.97	11.15	10.34	11.83
ATF6	8.25	6.91	10.68	10.57	9.81	10.56	11.35	9.61	9.17	11	10.3	10.22	9.88	11.99	10.23	10.01	10.39	10.51	10.69	10.33	10.21	9.86	10.27	10.61	10.37	9.81	9.81	10.21	10.3	11.34	9.49	10.71	10.89	9.94	10.36	10.17	9.81	10.25	9.74	10.36	10.66	10.79	10.66	10.42	10.58	10.66	10.24	9.91	11.47
ATF6B	10.74	12.12	8.41	8.66	8.32	8.99	8.61	8.81	10.15	8.87	8.97	8.86	9.18	8.84	9.36	9.18	8.98	8.91	9.45	9.05	8.86	9.29	9.72	8.76	9.54	9.37	9.46	9	8.9	9.07	9.06	8.77	8.75	9.43	8.76	8.55	8.88	8.41	8.94	9.07	8.79	8.41	9.24	8.77	8.83	9.21	9.07	8.88	8.72
ATF7	6.9	6.5	7.07	6.9	7.11	7.1	7.02	6.99	6.69	7.03	7.03	7.41	7.06	7.1	6.87	7.11	7.15	6.99	7.09	6.79	6.88	7.12	7.1	7.27	6.85	7.11	7.1	6.98	6.91	7.12	6.87	6.95	7.02	7	7.33	6.92	7	7.11	7.33	7.07	7.2	6.99	7.18	6.96	7	6.79	7.19	6.7	7.1
ATF7IP	7.22	7.15	7.38	7.34	7.6	7.15	7.53	7.13	7.27	7.22	7.23	7.37	7.31	7.38	7.16	7.45	7.51	7.32	7.26	7.25	7.32	7.2	7.22	7.33	7.16	7.31	7.36	7.31	7.23	7.36	7.47	7.26	7.56	7.24	7.35	7.54	7.35	7.61	7.36	7.38	7.23	7.62	7.2	7.46	7.56	7.39	7.48	7.2	7.55
ATF7IP2	12.52	9.95	9.6	11.17	11.72	10.45	10.82	11.61	9.84	12.42	11.98	10.39	11.47	10.69	10.94	12.14	11.41	11.46	10.98	11.65	11.12	12.36	11.13	8.7	11.21	11.94	13.23	13.12	11.04	10.94	12.83	9.36	10.51	12.27	10.27	10.76	10.39	11.58	12.35	12.37	12.19	11.75	11.59	10.47	10.01	10.69	10.99	12.04	11.75
ATG10	13.79	14.92	11.48	11.28	12.62	11.24	10.69	12.44	13.29	11.52	10.92	12.14	12.1	11.41	12.36	12.02	11.98	11.13	13.02	11.54	12	12.72	12.7	12.2	12.25	12.64	12.97	12.41	11.11	11.19	13	11.51	11.69	12.86	11.05	11.83	11.5	11.47	13.31	11.76	11.78	11.71	12.27	12.26	11.86	11.78	11.76	12.35	11.35
ATG101	10.84	6.88	11.66	11.29	10.34	11.81	11.6	10.51	11.52	12.03	11.82	11.57	11.17	11.12	11.35	12.66	11.31	11.64	11.31	11.56	10.86	11.25	10.74	12	11.31	10.9	10.96	10.98	11.61	11.48	10.88	11.96	10.8	10.72	11.72	11.46	12.21	10.86	11.45	11.53	10.96	11.27	11.46	11.13	11.69	11.6	11.73	11.29	11.5
ATG12	11.56	8.53	8.94	8.88	9.12	8.72	8.54	9.81	10.28	8.66	9.17	9.19	9.03	8.44	9.32	9.39	8.66	8.77	9.64	8.67	9.46	10.05	9.41	9.94	9.29	10.31	10.27	9.59	9.06	9.01	9.47	8.99	8.18	10.82	8.48	8.66	8.74	8.61	9.95	8.38	8.89	8.42	9.71	9.31	8.32	8.5	8.62	8.81	8.45
ATG13	9.26	7.4	9.69	10.2	9.04	9.87	9.58	9.81	10.66	10.9	10.55	10.26	9.92	9.42	10.65	10.6	9.84	9.59	10.37	10.47	10.35	11.07	9	10.62	9.83	10.08	10.43	9.98	9.51	9.18	9.74	11.06	9.87	9.09	9.87	9.41	9.71	9.41	10	10.21	9.24	8.88	10.11	9.5	10.18	10.22	9.87	9.95	9.53
ATG14	11.5	10.09	11.07	11.03	11.03	10.59	10.05	11.72	11.92	10.49	10.59	11.13	11.08	10.73	11.06	10.71	11.04	10.43	11.18	10.94	12.08	11.62	11.04	11.08	10.79	11.72	12.34	11.44	9.82	10.28	11.61	11.42	10.95	11.74	10.98	11.24	10.55	10.58	11.51	10.83	11.46	10.91	10.87	10.69	10.92	10.35	11.21	11.1	10.11
ATG16L1	9.66	10.5	10.81	9.87	9.56	9.43	9.78	10.02	9.91	9.75	10.23	10.02	10.11	9.98	10.48	10.18	9.88	10.05	9.91	9.69	9.94	10.34	10.51	9.71	10.04	9.86	10.76	10.32	9.69	9.95	10.55	9.96	9.97	10.7	9.96	9.94	10.18	10.21	10.79	10.43	10.89	9.44	10.37	10.04	10.2	10.49	10.39	10.33	9.65
ATG16L2	12.51	7.03	8.85	9.96	9.81	9.13	8.4	10.58	10.15	9.58	8.64	9.7	10.5	8.69	10.79	8.84	10.11	9.53	10.28	9.96	11.32	11.46	10.36	8.7	10.19	11.84	11.22	10.7	10.41	8.18	10.93	9.37	9.09	12.46	9.64	8.66	8.76	8.45	11.51	9.44	9.46	8.62	9.35	8.41	8.17	9.5	9.25	9.55	8.22
ATG2A	9.96	7.77	10.76	10.23	10.08	10.14	9.74	9.98	11.62	10.44	10.43	10	10.45	9.12	10.48	10.09	10.13	10.27	10.18	10.43	10.08	10.55	9.82	10.21	10	10.54	10.46	10.3	10.38	9.67	10.36	10.05	10.16	10.57	10.43	10.39	9.68	9.98	10.31	10.49	10.27	9.88	10.41	10.31	10.32	9.84	10.08	9.83	9.39
ATG2B	7.94	9.01	8.1	8.09	8.79	7.87	8.35	8.34	7.94	7.95	7.85	8.03	8.77	8.55	7.59	8.15	8.32	7.86	8.56	8.08	8.32	8.36	8.47	8.26	8.2	8.28	8.52	8.36	7.84	8.56	9.07	7.97	8.39	8.47	8.07	8.69	8.84	8.07	8.64	8.23	8.88	8.28	7.79	8.14	7.99	8.15	8.26	8.42	7.87
ATG3	9.55	12.06	9.87	10.64	9.9	10.14	10.82	9.69	7.9	10.25	9.78	9.93	9.8	10.9	8.93	9.63	10.05	9.91	8.74	10.2	9.74	9.07	9.3	9.77	10.12	9.41	9.25	9.63	10.37	10.69	9.43	9.77	10.72	9.41	10.26	10	10.72	10.61	9.14	9.94	10.42	11.15	9.86	9.94	9.88	9.77	9.59	9.72	10.63
ATG4A	7.43	7.11	8.28	8.92	7.85	8.67	8.95	8.41	7.33	8.73	8.99	8.57	8.91	8.09	8.45	8.54	8.54	8.64	8.26	8.78	8.7	8.79	8.35	8.8	8.79	8.64	9.04	8.6	9.06	8.98	8.73	8.84	8.39	8.92	8.97	8.84	8.9	8.08	9.07	8.81	8.58	8.1	8.78	8.47	8.6	8.94	8.6	8.35	8.12
ATG4B	7.01	7.05	6.96	6.96	7.11	6.9	6.99	6.93	6.97	6.98	6.85	6.97	7.16	6.77	7.08	7.04	6.79	6.89	6.85	6.85	6.9	6.9	6.75	6.95	6.95	6.83	6.97	6.74	6.83	6.9	6.88	6.91	6.94	6.96	7.02	6.83	6.98	7.07	7.02	6.89	6.95	7.02	6.9	6.99	7.13	6.87	6.86	6.95	6.88
ATG4C	7.1	7.1	8.29	8.67	8.59	8.39	8.74	8.59	7	8.82	8.49	8.42	8.31	9.31	7.63	7.25	8.37	8.34	7.93	8.35	7.99	7.42	7.49	8.58	8.29	7.49	7.59	8.08	8.02	8.99	7.9	8.81	8.9	7.33	8.54	8.54	8.72	8.74	7.87	8.32	8.67	9.19	7.97	8.26	8.02	7.96	8.26	8.41	8.67
ATG4D	7.94	7.21	8.27	9.08	8.29	9.04	8.54	8.12	9.45	9.33	8.79	8.78	8.81	8.49	9.66	8.62	9.1	9.51	9.06	8.88	8.98	9.11	8.86	8.71	9.15	9.14	9.36	8.74	9.74	8.22	9.03	8.92	8.77	9.85	9.04	8.45	9.04	8.55	8.61	9.08	8.62	7.8	8.82	8.69	9.08	9.35	8.8	9	8.89
ATG5	7.79	7.32	9.36	9.69	9.67	9.48	8.69	9.68	8.02	8.84	10.21	9.37	9.34	9.8	9.9	8.9	9.3	9.21	9.67	9.57	10.15	9.66	8.84	9.03	9.23	9.37	9.61	9.61	9.54	8.92	9.22	9.33	9.58	9.19	9.47	9.17	8.32	9.5	9.29	9.19	9.9	9.54	9.37	9.32	9.28	9.7	9.45	9.6	8.95
ATG7	10.17	7.08	10.79	10.59	9.94	10.92	10.57	10.35	10.87	11.54	10.94	10.99	10.32	9.96	11.08	11.73	10.53	10.64	10.21	10.98	10.73	10.79	10.72	10.48	10.49	10.38	10.62	10.96	10.58	10.29	10.18	11.14	9.74	10.67	10.8	10.42	10.45	9.97	10.66	10.48	9.87	10.76	10.69	10.3	11.1	10.94	10.64	10.51	10.83
ATG9A	9.69	6.82	10	10	9.26	10.67	9.57	9.86	9.75	9.59	10.64	10.46	9.94	9.59	10.58	9.96	9.86	10.67	10.58	10.44	10.13	10.29	10.02	9.86	10.07	10.42	10.12	10.49	10.64	9.47	10.17	10.65	9.75	10.16	9.84	9.82	9.71	9.56	10.05	10.16	10.15	9.27	10.35	10.17	10.1	10.19	10.44	9.75	8.89
ATG9B	7.07	7.38	7.03	7.26	8.07	7.26	7.55	7.11	7.32	7.91	7.07	7.4	7.17	7.04	7.2	7.36	7.18	7.15	7.53	7.14	7.51	7.42	7.31	7.5	7.33	7.26	7.1	7.28	8.31	7.42	7.14	7.32	7.02	7.45	7.07	7.5	8.08	7.36	7.43	7.25	7.38	7.47	7.17	7.1	7.12	7.36	7.36	7.4	7.23
ATIC	11.68	8.55	12.35	12.33	11.56	12.28	12.95	12.46	12.02	11.9	12.71	12.25	12.6	12.65	12.58	12.22	12.21	12.43	11.18	12.09	12.73	12.31	11.58	12.31	11.86	11.72	12.28	12.63	13.25	12.94	11.95	11.23	12.36	12.05	12.13	12.45	12.71	12.36	12.47	12.3	11.98	11.55	12.45	12.59	12.38	12.35	12.47	12.8	12.41
ATL1	8.79	6.96	7.83	9.39	9.43	7.79	8.49	9.5	7.67	8.85	8.8	8.27	8.55	8.85	9.02	8.69	8.7	8.35	9.51	9.17	9.55	8.87	8.53	8.61	8.11	9.51	9.75	8.88	8.59	8.54	8.68	9.24	9.14	9.2	8.31	7.96	8.17	7.97	9.26	8.97	8.47	8.52	9.68	9.34	8.36	9.56	8.04	9.54	9
ATL2	7.45	7.4	8.47	8.2	9.16	8.25	8.72	8.96	9.59	8.68	7.91	7.85	8.27	9.79	7.67	8.49	8.5	8.36	8.65	8.09	8.34	8.13	8.53	9.18	8.46	7.72	8.2	8.36	8.37	8.87	8.4	8.68	8.77	8.36	8.38	9.09	9.2	9.36	8.07	8.1	8.83	9.42	8.27	8.68	7.99	7.94	8.59	8.45	8.94
ATL3	9.08	6.91	10.31	9.67	9.58	10.63	9.54	9.6	9.92	10.56	10.15	10.07	9.87	10.32	10.7	9.33	9.45	9.9	9.55	9.74	9.73	9.08	10.55	10.97	9.95	9.49	9.7	9.78	9.69	9.56	9.23	10.73	9.07	11.19	9.75	9.73	9.63	9.4	10.24	10.43	9.49	9.54	10.28	10.38	9.99	10.29	10.18	10.06	10.05
ATM	7.4	7.4	8.4	8.59	9.4	8.11	8.48	8.96	7.21	8.57	8.45	8.25	8.88	8.94	8.18	7.55	8.64	8.44	8.87	8.39	8.79	8.97	8.59	8.4	8.92	7.94	8.65	8.75	7.72	8.7	9.07	8.34	9.51	8.32	8.55	8.55	7.97	9.28	8.85	8.75	8.94	9.03	8.07	8.36	8.07	7.97	8.58	8.76	7.85
ATMIN	7.18	6.94	8.68	9.32	8.8	8.26	10.3	9.15	7.05	8.24	8.36	8.3	8.69	9.62	7.12	8.93	9.52	8.52	8.28	8.77	8.9	8.7	7.58	8.47	8.84	8.09	7.86	8.94	8.86	10.54	8.48	8.82	9.92	7.84	8.97	9.45	9.62	10	8.11	8.95	9.68	9.82	8.36	8.89	9.2	8.86	9.09	8.76	9.76
ATN1	10.4	7.58	9.59	9.09	9.2	9.14	8.91	9.3	9.52	9.55	9.9	8.84	10.14	9.7	9.92	9.25	9.05	9.45	10.34	9.1	9.23	9.88	9.68	9.69	9.46	9.88	10.02	8.63	9.28	8.76	9.82	9.64	9.54	11.08	9.24	9.26	9.67	8.93	9.18	9.33	9.54	9.32	9.32	9.61	9.69	9.56	9.57	9.52	8.95
ATOH1	7.15	7.04	7.11	7.18	6.89	7.16	6.98	6.92	7.09	7.09	7.17	7.25	7.02	6.93	7.04	7.07	7.1	7.17	7.04	7.18	7.3	7.28	7.08	7.22	7.03	6.91	7.05	7.14	6.99	7.28	7.08	7.32	7.2	7.07	7.01	7.06	6.69	7.01	6.92	6.94	7.06	6.93	7.04	7.2	7.02	6.99	7.09	6.96	7.16
ATOH7	6.93	7.03	6.97	7.06	6.96	6.86	7.19	7.02	7.13	6.95	7.13	7.02	7.11	7.02	7.08	7.23	6.93	6.96	7.03	7.06	7.1	7.01	6.98	7.08	7.13	7.09	6.91	6.79	7.09	7	7.05	7.06	6.86	7.21	7.07	7.02	7.16	7.02	7.12	7.09	6.84	7.08	6.98	7.14	7.04	7.08	7.12	7.23	7.04
ATOH8	10.31	7.05	9.31	11.62	8.36	10.36	8.49	9.13	11.11	9.78	11.34	11.39	10.95	7.63	10.3	9.52	10.65	11.51	9.72	11.67	10.73	9.49	11.08	6.95	9.39	9.67	10.87	10.75	9.99	8.32	10.73	8.96	10.96	10.41	9.26	9.11	8.49	8.22	11.45	10.35	9.87	8.45	8.76	9.56	10.02	10.46	9.45	9.86	8.34
ATOSA	7.19	6.96	9.68	9.96	10.73	8.93	10.25	10.01	6.89	9.58	8.75	9.07	9.65	9.68	9.65	9.63	10.38	9.82	10.5	9.16	10.83	9.79	9.82	7.73	9.8	9.64	9.6	10.23	9.98	10.55	10.47	8.64	11.11	10.19	10.4	11.19	9.6	10.77	10.74	9.69	9.98	9.8	7.99	8.9	9.64	8.47	9.96	10.78	9.11
ATOSB	11.71	10.34	10.89	9.98	10.85	10.48	9.38	10.45	11.38	10.16	10.94	10.92	10.21	9.53	11.07	9.71	10.31	9.68	10.39	10.57	10.89	11.38	10.47	10.77	10.79	11.57	11.2	10.53	9.73	9.28	10.66	10.46	9.38	11.1	10.08	9.81	9.77	10.78	11.18	9.65	9.55	9.56	10.16	10.8	10.06	11.08	9.8	11.04	9.62
ATOX1	10.77	7.18	11.66	12.27	10.4	12.22	12	11.39	11.48	10.98	12.01	12.01	11.47	11.48	11.62	11.88	11.69	11.63	10.74	12.24	11.34	11	10.84	12.57	11.63	10.49	10.91	11.46	12.3	11.84	10.91	11.73	11	10.56	12.04	11.79	11.67	11.07	11.12	11.85	11.06	11.06	11.86	11.24	12.02	11.84	11.24	11.37	12.32
ATP10B	7.51	7.03	8.45	10.04	8.71	9.24	11.56	8.58	10.36	10.54	8.45	8.52	8.74	10.02	9.72	10.81	8.51	9.87	7.54	8.72	11.32	9.42	8.97	9.91	8.49	8.64	10.42	9.53	11.05	11.67	8.05	11.9	8.69	12.12	8.47	10.27	10.73	8.45	10.75	9.84	10.21	11.63	11.08	10.79	9.11	10.2	9.21	7.79	8.84
ATP10D	7.26	7.18	7.37	7.62	7.23	7.53	7.26	7.37	7.22	7.34	7.39	7.76	7.4	7.59	7.18	7.08	7.62	7.34	7.28	7.55	7.64	7.47	7.46	7.66	7.45	7.44	7.78	7.74	7.58	7.38	7.55	7.26	8.01	7.17	7.3	7.32	7.21	7.89	7.89	7.66	7.67	7.93	7.79	7.77	7.3	7.57	7.73	7.57	7.12
ATP11A	7.11	7.13	7.09	7.12	6.98	7.13	7.03	7.03	6.94	7	7.03	7.13	7.14	7.13	7.11	7.2	7.03	7.06	7.12	7.13	7.12	7.03	7.22	7.13	7.01	7.21	6.94	7.09	7.01	7.19	7.05	7.14	7.03	7.07	7.13	7.29	7.27	7.08	7.18	7.15	7.11	7.13	7.09	7.07	7.05	7.11	7.12	7.02	7.15
ATP11AUN	7.28	7.08	7.01	7.15	6.99	7.06	7.02	7.06	7.12	7.01	7.1	7.3	7.31	7.03	7.06	7.1	6.81	7.1	7.15	7.22	6.97	7.19	7.29	6.99	6.93	7.22	7.1	6.92	6.82	7.07	7.08	7.06	7.04	7.09	7.15	7.12	6.94	7.03	7.21	7.09	7	7.09	6.91	6.99	7.25	7.1	7.06	7.09	6.93
ATP11B	7.07	6.91	7.97	9.14	8.35	8.2	9.68	8.17	7.25	8.62	7.97	8.33	8.3	9.29	7.52	7.68	9.14	7.98	7.42	8.44	8.45	7.45	7.52	8.37	8.57	7.66	7.32	8.77	8.85	9.76	7.56	8.81	8.67	7.43	8.81	8.54	8.92	8.55	7.97	8.28	8.58	10.01	7.93	8.18	8.65	8.3	8.37	8.57	8.5
ATP11C	7.59	7.31	9.6	8.86	9.29	8.7	9.35	8.61	8.63	8.57	8.7	9.2	8.72	9.78	9.04	8.98	9.46	8.74	8.42	8.57	8.83	9.93	8.98	8.87	8.89	8.94	8.99	8.98	8.16	9.72	8.98	8.23	9.61	9.07	9.27	9.35	8.97	9.38	9.58	8.99	8.94	8.96	9.6	9.47	9.47	8.54	9.01	9.09	8.88
ATP12A	7.16	7.35	7.15	7.44	7.53	7.1	7.22	7.23	7.34	7.3	7.16	7.15	7.5	7.28	7.09	7.46	7.26	7.09	7.4	7.15	7.2	7.41	7.5	7.24	7.34	7.21	7.15	7.19	7.36	7.16	7.16	7.18	7.05	7.16	7.25	7.23	7.53	7.23	7.36	7.17	7.11	7.62	7.09	7.31	7.38	7.27	7.21	7.29	7.13
ATP13A1	12.08	9.95	10.78	11.02	10.66	11.06	11.08	11.19	11.74	10.98	11.78	10.92	11.65	10.77	11.67	12.25	10.88	11.58	11.65	11.31	11.78	12.09	11.33	11.86	11.15	11.65	12.45	11.1	11.66	10.73	11.67	11.05	11.12	12.05	10.98	10.66	11.06	10.38	11.6	11.05	10.91	10.15	11.19	10.84	11.06	10.98	10.96	11.06	11.05
ATP13A2	9.55	7.05	10.26	9.57	9.26	10.24	9.41	8.71	9.09	10.22	10.74	10.17	9.68	9.7	10.3	9.81	9.71	10.22	9.81	10.22	9.5	10.03	9.45	10.24	9.21	9.7	10.4	10	10.07	9.35	9.61	11.03	9.59	9.84	9.81	9.64	9.62	9.22	9.63	10.07	10.12	9.75	10.22	10.18	10.08	10.38	10.21	9.62	9.59
ATP13A4	7.47	7.72	7.42	7.31	7.32	7.4	7.39	7.34	7.7	7.45	7.34	7.39	7.31	7.45	7.28	7.22	7.35	7.39	7.43	7.42	7.41	7.59	7.26	7.45	7.43	7.49	7.68	7.41	7.47	7.39	7.36	7.55	7.36	7.46	7.47	7.36	7.43	7.21	7.25	7.26	7.48	7.4	7.3	7.38	7.36	7.12	7.47	7.39	7.43
ATP13A5	7.05	7.15	6.96	6.98	6.94	7.06	7	6.93	7.12	7.18	6.75	7.04	7.29	6.95	7.09	7.07	6.89	7.11	7.05	6.86	7.01	6.96	7.15	7.03	7.02	7.05	6.98	7.07	6.97	7.1	6.78	6.98	7.03	7.13	6.85	7.01	7.2	6.87	7.01	6.97	6.88	7.08	7.02	6.91	7.07	7.15	7.09	7.12	6.97
ATP1A1	9.9	6.88	11.14	11.74	9.96	11.98	11.56	10.24	10.47	11.19	11.38	12.04	11.36	10.46	10.64	10.96	11.65	11.56	10.15	11.39	10.61	9.79	10.68	11.56	11.84	10.8	10.28	11.05	11.47	11.5	10.65	11.73	11.43	10.5	11.78	11.53	12.28	9.73	10.66	11.91	11.29	10.84	12.01	10.42	11.89	11.63	11.64	11.15	11.5
ATP1A2	8	7.55	7.55	7.02	6.98	7.19	7.56	11.56	7.04	7.25	7.23	7.37	6.85	7.19	7.01	7.34	6.97	6.98	7.15	6.99	7.27	7.25	6.92	7.06	7.79	7.36	6.99	7.73	7.31	7.59	9.11	6.97	7.46	7.38	7.67	7.34	6.83	7.31	7.03	7.17	7.16	7.45	7.15	7.12	7.53	7.1	7.28	6.96	7.53
ATP1A3	9.48	10.3	7.79	7.52	7.36	7.76	7.73	7.68	8.43	7.85	7.71	7.67	8.14	7.64	8.19	8.03	7.69	7.73	8.56	7.9	7.51	7.84	8.82	7.57	7.85	8.11	8.17	7.7	7.68	7.64	8.46	7.71	7.71	8.16	7.69	7.78	8.06	7.53	7.83	7.77	7.81	7.33	7.67	7.65	7.61	8.19	7.95	7.92	7.68
ATP1A4	6.86	6.87	8.12	7.8	7.31	7.38	7.37	6.9	6.82	7	7.29	7.84	7.18	7.24	7.3	7.03	8.39	7.35	7.1	7.36	7.08	7.06	7.44	6.92	6.99	7	7.03	7.48	7.14	7.18	7.01	7.06	7.38	6.92	7.8	8.23	7.13	8.02	6.83	7.88	7.23	7.38	7.19	7.07	7.76	7.26	7.52	6.95	8.38
ATP1B1	10.13	8.28	11.78	11.88	11.56	11.38	11.94	10.41	8.37	9.75	10.8	10.7	10.73	10.7	8.87	8.41	11.81	11.97	8.81	10.44	10.09	9.36	11.13	8.97	11.52	9.73	9.37	10.89	10.65	11.86	9.89	11.27	11.98	9.6	11.81	12.34	9.42	12.77	9.95	11.57	12.2	12.06	11.69	12.63	11.63	11.7	11.44	11.21	9.83
ATP1B2	7.6	9.41	7.41	7.29	7.27	7.47	7.4	7.63	7.39	7.34	7.52	7.51	7.43	7.27	7.44	7.2	7.34	7.38	7.34	7.54	7.27	7.44	7.35	7.25	7.53	7.33	7.42	7.44	7.42	7.49	7.38	7.43	7.35	7.15	7.49	7.59	7.32	7.25	7.29	7.51	7.41	7.28	7.35	7.18	7.35	7.24	7.37	7.14	7.48
ATP1B3	11.73	7.91	11.18	11.19	12.78	11.7	11.87	11.22	11.9	11.46	10.74	11.72	11.02	11.56	11.64	11.11	11.34	10.92	11.69	10.68	10.69	10.64	11.98	11.84	11.88	11.98	11.36	11.85	10.48	12.03	11.94	10.75	11.48	11.66	10.29	10.77	11.39	11.23	11.86	11.2	11.87	11.16	11.82	11.79	10.69	11.16	10.94	11.31	11.38
ATP1B4	7.26	10.93	7.03	6.92	6.9	7.07	6.92	7.03	6.95	6.9	7.1	7.04	6.71	6.98	6.99	7.06	7.14	6.86	6.9	6.83	7	6.95	6.92	6.8	6.97	7.01	7.03	6.84	6.85	6.95	6.72	6.68	6.82	6.87	6.7	6.84	6.96	7.07	6.85	6.9	6.91	7	6.83	6.99	7.1	6.76	6.71	6.95	6.99
ATP23	7.43	8.21	9.34	9.42	9.34	9.34	9.58	9.49	8.32	9.89	9.43	8.65	8.68	9.82	8.88	9.08	8.99	9.12	8.37	8.9	8.84	8.43	8.18	8.69	8.77	8.5	8.64	9.1	8.98	9.48	8.86	8.96	9.27	8.73	9.17	8.98	9.78	9.02	8.82	8.87	9.12	9.92	9.35	8.8	8.86	8.51	8.33	9.33	8.86
ATP2A1	7.06	6.97	7.18	7	6.97	7.02	7.15	7.03	7.15	7.63	6.89	6.97	7.28	7.36	7.08	7.62	7.11	7.15	7.23	7.16	7.11	7.14	7.19	7.02	7.25	6.91	7.14	7.08	7.21	6.99	7.09	7.05	7.21	7.27	7.06	7.21	7	7.15	7.08	7.03	7.2	6.99	7.05	7.07	6.9	7.05	6.97	7.28	7.37
ATP2A2	8.51	8.63	10.91	10.65	10.46	10.43	11.53	12.04	9.28	10.31	10.41	10.36	10.44	10.91	10.24	10.3	10.53	10.47	10.23	10.24	10.03	9.19	10.35	10.66	10.85	9.72	9.29	10.38	10.56	11.04	10.43	10.51	11.35	9.72	11.5	11.36	11.06	10.88	9.84	10.96	11.11	11.24	10.31	10.4	10.93	10.79	10.7	10.25	11.29
ATP2A3	8.35	10.4	7.87	7.82	7.57	7.83	7.37	7.62	8.71	7.87	7.83	7.9	7.94	7.54	7.78	7.78	7.61	7.77	7.85	8.67	8.07	7.88	7.47	7.41	8	8.06	7.58	7.59	7.76	7.43	8.29	8.15	7.49	7.43	7.61	7.36	7.8	7.52	8.31	7.71	7.49	7.58	7.47	7.65	7.48	8.41	7.96	7.78	7.74
ATP2B1	7.13	7.46	7.47	7.92	7.73	7.44	8.19	7.17	7.16	7.31	7.33	7.5	7.47	8.11	7.15	7.15	7.85	7.48	7.17	7.4	7.64	7.22	7.29	7.31	7.52	7.27	7.35	7.57	7.52	8.32	7.33	7.53	7.93	7.16	7.45	7.76	7.44	7.68	7.48	7.49	7.82	8.45	7.4	7.48	7.41	7.49	7.45	7.2	7.74
ATP2B1-AS1	13.05	13.61	10.06	11.02	10.31	10.37	9.79	10.7	12.54	10.84	10.3	10.49	10.53	9.98	11.13	10.27	10.62	10.41	9.46	9.97	10.72	11.41	11.37	9.96	11.22	11.41	11.13	10.67	10.55	9.56	11.24	11.53	9.16	11.86	9.36	9.64	10.05	9.35	11.76	9.97	9.87	11.28	11.77	10.51	9.98	10.53	9.27	9.94	10.1
ATP2B2	7	7.02	7	7.03	6.97	7.03	6.98	7.07	6.88	7.16	6.96	6.98	6.88	7.08	6.95	7.13	7.09	6.98	7.06	6.99	7.1	6.93	7.01	6.94	7.03	7.06	7.04	6.99	7.01	6.98	7.13	7.02	6.91	7.02	6.93	6.99	7.06	6.99	6.96	6.97	6.93	7.07	6.96	7.02	7.18	7.02	6.96	6.98	6.91
ATP2B3	7.15	7.2	7.18	7.05	7.18	7.16	7.16	7.11	7.12	7.22	7.26	7.25	7.15	7.1	7.11	7.71	7.17	7.18	7.26	7.1	7.19	7.26	7.09	7.22	7.15	7.2	7.23	7.11	7.07	7.29	7.1	7.27	7.18	7.16	7.25	6.98	7.19	7.11	7.19	7.13	7.21	7.07	7.22	7.26	7.1	7.28	7.21	7.06	7.01
ATP2B4	9.77	7.02	9.7	10.35	9.64	10.02	9.24	12.13	10.33	8.62	10.4	10.39	9.82	8.08	10.22	9.11	9.3	8.51	9.57	10.03	10.48	8.76	9.74	10.19	10.22	10.79	9.95	10.12	11.65	9.4	10.36	8.78	9.78	11.15	9.53	9.55	9.05	9.72	11.22	9.38	10.08	8.55	11.33	9.98	9.11	11.47	10.66	9.73	9.01
ATP2C1	7.08	7.04	9.64	9.54	9.9	8.9	10.14	9.08	7.71	9.64	9.28	9.14	9.14	10.49	8.71	9.71	9.58	9.02	9.45	9.07	9.4	8.81	8.47	9.63	9.04	8.88	8.9	9.38	8.77	10.39	9.2	9.08	9.73	9.34	9.32	9.63	10.43	9.89	8.79	9.24	9.87	10.72	9.21	9.33	9.51	9.15	9.48	9.38	9.75
ATP2C2	7.1	6.78	9.46	8.01	9.25	9.62	9.82	8.01	7.9	7.37	7.84	9.77	7.9	7.7	10.6	9.37	9.32	10.44	8.53	7.82	8.92	9.7	9.33	7.93	9.71	9.99	7.61	9.34	10.08	9.57	9.3	8.1	8.51	9.02	10.05	10.19	9.59	7.93	7.68	7	8.48	7.69	7.83	9.37	9.72	9	9.95	10.19	8.1
ATP4A	6.87	6.97	7.03	7.26	7.11	7.02	7.05	7.04	7.09	7.02	7.13	7.27	6.93	7.14	7.09	7.09	7.24	7.04	7	6.98	7.06	7.1	7.07	6.94	7.07	6.98	7.02	7.02	7.1	7.08	7.1	7.07	7.12	7.06	6.97	6.9	7.08	7.09	6.97	6.99	7.08	7.05	6.99	7.16	7.02	6.9	7.04	6.93	7.24
ATP4B	7.14	7.42	6.9	7.06	6.96	6.99	6.94	6.94	6.99	7.09	6.96	6.95	7.08	6.83	6.97	6.87	6.98	6.89	6.97	6.98	7.03	7	7	7.08	6.93	7.05	7.02	6.99	7.02	7.01	7.06	6.97	7.04	6.94	6.98	6.97	6.95	6.96	6.93	6.92	6.87	6.97	7.06	6.96	6.92	7.16	7.05	6.96	6.86
ATP5F1A	12.76	10.77	14.33	14.17	13.48	14.22	14.18	13.72	11.86	13.54	13.75	13.94	13.85	14.19	13.02	14.78	14.19	13.6	12.62	13.94	13.64	12.6	13.22	14.02	13.83	13.25	13.1	14.05	14.23	14.03	13.15	12.43	14.14	12.93	14.14	13.75	12.62	14.72	13.1	13.98	14.15	13.89	14.23	14.17	14.01	14.07	13.89	13.58	14.18
ATP5F1B	13.93	12.8	14.36	14.88	13.99	15.31	14.82	14.26	13.87	15.11	14.97	14.94	14.68	14.58	14.42	15.26	15	14.88	14.48	14.55	14.6	14.35	14.43	14.81	14.86	14.69	14.72	15.05	14.97	15.02	14.42	14.28	14.75	14.51	15.27	14.87	15.23	14.5	14.33	14.74	14.3	14.23	15.06	14.2	15.18	14.93	14.54	14.61	15.33
ATP5F1C	12.03	9.27	13.12	13.37	13.17	13.45	13.71	13.11	12.52	13.85	13.31	13.21	13.72	14.53	12.92	12.97	13.36	13.67	12.4	13.1	13.17	12.01	12.82	13.22	13.26	12.43	11.89	13.01	13.45	13.94	12.49	13.06	13.71	11.99	13.29	13.14	13.84	13.6	12.45	13.43	13.52	13.63	13.39	13.25	12.88	13.2	13.36	13.4	13.82
ATP5F1D	11.76	7.33	11.81	12.12	11.05	12.71	11.42	11.72	11.47	12.21	13.19	12.75	11.89	11.25	12.57	11.86	11.93	12.27	11.08	12.54	11.84	12.04	12.03	12.59	12.09	11.52	11.82	11.86	12.21	10.95	11.51	11.69	11.62	11.78	11.73	11.19	10.82	11.54	11.79	12.5	11.41	10.95	12.88	12.11	12.03	12.06	12.05	11.84	11.5
ATP5IF1	10.8	7.78	11.24	11.57	11.62	11.42	11.05	10.92	11.01	11.52	11.43	11.22	11.3	11.37	11.63	10.85	11.58	11.66	10.66	11.58	11.47	11.31	11.56	11.12	11.21	10.92	11.53	11.41	11.68	10.98	11.19	11.6	11.18	11.49	11.46	11.25	11	11.4	11.57	11.29	11.16	10.81	11.82	11.35	11.04	11.02	11.12	11.45	11.47
ATP5MC1	10.58	11.02	11.21	11.73	10.74	11.65	10.93	11.07	11.65	11.72	11.51	11.45	11.56	11.63	11.92	10.94	11.45	11.55	11.95	11.14	10.91	11.17	11.49	11.42	11.48	10.93	11.39	11.09	11.97	10.67	10.91	11.85	10.62	10.94	10.99	10.58	12.3	10.92	11.1	11.53	11.5	11.14	12.17	11.18	11.26	11.05	10.9	11.01	11.75
ATP5MC2	12.56	9.91	12.81	13.37	12.05	13.03	13.12	12.67	12.8	12.59	12.84	12.99	13.14	12.32	13.2	13.21	12.98	12.81	12.19	13.04	13.24	12.85	13.32	12.74	12.95	12.28	12.45	12.64	13.26	12.89	12.91	12.85	12.53	12.9	13.38	13.24	13.04	12.15	12.71	13.29	11.92	12.37	13.13	12.51	13.3	12.93	12.62	13.07	13.29
ATP5MC3	6.85	6.94	8.37	7.98	7.84	7.97	8	7.46	7.15	7.5	8.12	7.89	7.49	8.6	7.37	7.48	8.07	7.79	7.43	7.45	7.41	7.07	7.2	8.14	7.58	7.21	7.35	7.85	7.83	7.89	7.31	7.49	8.19	7.16	7.97	7.94	7.73	8.52	7.05	7.89	8.2	8.05	8	8.31	7.93	7.64	7.71	7.47	8.13
ATP5MF	12.64	8.58	13.24	12.63	12.82	13.2	12.94	12.02	12.38	12.93	13.33	12.82	12.5	13.84	13.07	12.56	12.87	13.04	12.82	12.86	12.53	12.23	12.42	12.92	12.83	12.62	12.87	12.91	13.07	13.07	12.28	13.26	12.8	12.56	12.72	12.42	13.48	13.14	12.56	12.89	13.67	12.74	13.4	13.26	12.7	13.17	12.96	12.68	12.9
ATP5MG	12.09	12.36	12.65	13.41	11.82	13.09	13.12	12.78	10.79	12.1	12.93	12.75	13.13	12.04	12.36	11.93	13.15	12.85	12.16	12.81	12.67	11.43	12.46	12.28	13.2	11.32	11.14	12.59	12.59	12.97	12.07	12.72	13.16	11.68	13.42	13.01	12.99	12.68	11.79	13.46	12.35	12.11	13.28	12.53	12.68	13.09	12.68	12.84	13.09
ATP5MJ	9.65	7.01	10.27	10.16	10.04	10.84	10.59	10.12	10.72	10.29	10.59	10.49	10.32	10.08	10.44	9.82	10.23	10.67	9.75	10.16	10.16	9.38	10.31	10.27	10.34	10.35	9.93	9.87	10.95	10.76	9.52	10.53	10.26	9.78	10.59	10.66	10.83	9.16	9.71	11	9.49	9.85	11.24	10.24	10.49	9.95	9.51	9.98	10.72
ATP5PB	10.56	7.49	11.65	12.23	11.86	11.81	12.53	11.22	8.84	10.9	11.33	11.74	11.4	12	10.65	10.94	12.38	11.61	9.48	11.83	11.07	9.69	10.93	11.36	11.94	10.91	9.87	11.55	11.56	12.63	10.42	10.53	12.14	10.22	11.98	12.26	11.52	12.41	10.42	12.22	11.89	12.24	11.95	12.04	11.83	11.45	11.66	11.43	12.43
ATP5PD	12.95	11.59	13.47	13.63	13.77	13.74	14.58	13.63	12.59	14.19	13.49	13.43	13.49	14.26	13.43	12.77	13.87	13.92	13.3	13.2	13.33	12.96	13.41	13.98	13.84	13.1	13.08	13.62	13.94	14.62	13.23	13.79	13.6	12.55	13.67	13.36	14.03	13.78	13.44	13.78	13.74	13.66	13.77	13.61	13.5	13.75	13.66	13.66	14.03
ATP5PF	10.95	9.5	11.6	12.32	11.36	12.18	12.5	12.39	9.54	11.88	11.47	11.99	11.96	12.65	10.88	11.24	12.55	12.08	11.06	11.97	11.41	9.82	10.77	11.71	12.29	11.16	10.07	11.64	12.07	12.48	10.75	11.63	12.31	10.22	12.46	12.08	12.5	12.59	10.39	12.15	12.12	11.87	11.89	11.78	11.89	11.96	11.66	11.65	12.91
ATP5PO	13.9	11.61	13.65	14.19	14.56	14.25	14.24	14.2	13.39	14.63	14.31	14.04	14.36	14.32	14.72	14.01	14.33	14.3	14.41	14.11	14.36	14.12	14.57	14.08	14.25	14.1	14.17	14.36	14.31	14.11	14.37	14.51	13.92	14.77	14.03	13.83	14.52	14.21	14.44	14.21	14.25	13.9	14.13	14.16	13.83	14.19	14.23	14.25	14.64
ATP6AP1	14.25	8.37	13.81	13.83	13.52	13.6	13.93	13.92	14.82	14.36	14.12	14.15	13.95	13.56	14.33	14.86	14.05	14.24	14.72	14.21	14.54	14.73	13.95	13.79	14.01	14.68	14.3	14.4	14.63	13.39	13.99	14.68	13.21	14.61	14.12	13.97	13.99	13.7	14.21	13.48	13.56	13.6	13.49	13.76	14.29	14.7	13.95	14	14.28
ATP6AP1L	9.71	10.91	7.93	8.97	8.82	8.23	8.03	9.29	9.2	8.09	8.17	8.24	9.25	8.09	9.19	9.1	8.43	8.48	8.78	8.71	9.37	9.39	9.98	8.16	8.59	9.88	8.91	8.81	9.22	7.92	9.72	8.58	8.34	8.87	8.54	8.58	8.52	8.33	8.96	8.28	8.48	8.29	8.36	8.06	8.5	8.56	8.71	8.64	8.16
ATP6AP2	11.28	7.15	12.47	13.21	12.13	12.59	13.04	12.79	10.98	13.22	12.36	12.97	12.53	12.58	11.77	12.29	12.71	12.46	12.48	12.73	12.41	10.68	11.48	12.84	12.39	12.59	11.83	12.96	12.62	13.19	11.86	12.92	13.13	11.42	12.85	13.04	12.81	12.66	12.19	12.6	13.08	13.06	12.39	12.41	12.67	12.59	12.7	12.22	12.87
ATP6V0A1	10.77	6.94	11.35	11.45	11.09	11.35	10.83	11.9	11.84	11.41	11.18	11.43	11.21	11.03	11.09	10.96	11.15	11.78	11.8	11.25	11.15	10.93	10.59	11.57	11.3	11.17	11.28	11.26	11.58	10.4	11.27	11.44	10.76	10.74	11.11	11.44	11.02	11.03	11.66	11.1	12.13	10.8	10.81	11.3	11	11.72	11.2	10.97	11.23
ATP6V0A2	8.03	7.12	9.46	9.43	8.54	9.24	9.49	8.73	8.66	9.32	9.2	9.14	8.93	9.42	9.16	10.02	9.04	9.06	9.15	9.21	9.04	9.65	8.82	9.3	8.72	8.91	9.81	9.44	8.7	9.67	9.39	8.86	9.19	8.88	9.74	9.38	9.65	8.9	9.31	8.92	9.27	9.09	8.94	8.77	9.62	8.6	9.09	8.96	9.21
ATP6V0A4	7.09	7.04	7.79	7.15	7.53	7.01	7.2	7.13	7.02	7.12	7	7.37	7.08	7	7.1	7.16	7.06	6.9	7.2	7.08	7.03	6.95	7.15	7.02	7.02	6.96	6.98	7.11	7.15	7.1	6.96	7.09	6.98	7.12	7.4	7.15	7.57	7.79	6.98	7.02	7.07	7.21	7.06	7.07	7.6	7.09	7.2	7.03	7.42
ATP6V0B	11.53	7.11	12.82	12.68	12.1	12.68	12.54	12.19	11.86	12.91	12.85	12.49	12.57	12.09	12.65	12.63	12.59	12.84	12.76	12.74	12.48	12.23	11.91	12.57	12.59	12.26	12.08	12.15	12.71	12.16	12.25	13.13	11.9	12.25	12.72	12.58	13.05	11.92	12.45	12.41	12.69	11.82	12.49	12.48	12.62	13.21	11.91	12.25	13.09
ATP6V0C	12.28	7.63	12.91	12.49	12.66	12.8	11.66	12.39	12.7	11.96	12.69	13.15	12.38	11.96	13.15	12.78	12.57	12.91	12.34	12.91	12.79	13.03	12.46	12.48	12.47	12.63	13.12	12.65	12.56	11.48	12.28	12.7	12.28	13.12	12.74	12.54	12.27	12.65	12.85	12.52	12.71	12.08	12.9	13.03	12.84	12.97	12.7	12.72	11.65
ATP6V0D1	10.02	10.73	10.44	11.03	8.89	10.74	10.84	9.69	11.01	9.76	10.4	10.65	10.12	8.98	9.92	11.05	10.38	10.57	9.78	10.9	9.68	9.26	9.31	10.32	10.34	9.97	9.69	9.85	10.52	10.31	9.36	9.22	10.07	9.71	11.32	10.55	10.57	9.51	9.66	10.43	10.14	9.22	10.4	9.61	11.88	10.99	9.81	9.43	11.12
ATP6V0D2	6.9	7.47	7.15	6.97	7.17	7.14	7.15	7.29	7.15	6.87	7.07	7.45	7.28	6.87	7.19	6.89	7.24	7.39	7.23	7.31	7.35	7.13	7.59	7.29	6.94	7	7.18	7.19	7.01	7.28	7.3	7.11	7.31	7.04	7.17	7.29	7.24	7.12	7.06	7.32	7.05	7.11	7.25	6.93	7.25	7.06	7.06	7.56	7.17
ATP6V0E1	9.74	7.28	12.27	11.38	10.47	10.92	11.13	10.6	8.59	9.35	10.71	11.1	10.8	11.84	9.27	10.76	11.65	10.68	9.64	11	10.1	8.92	8.93	10.24	10.71	9.05	8.93	10.51	10.33	11.18	9.35	9.54	11.83	8.88	11.69	11.53	10.9	11.74	8.67	11.46	11.53	11.56	10.63	11.5	11.69	11.46	10.7	9.89	11.11
ATP6V0E2	9.66	7.18	11.2	10.3	10.81	11.1	12.24	11.24	11.14	12.14	11.92	9.98	11.37	10.71	10.99	11.79	9.96	11.68	11.41	10.88	10.75	10.2	10.83	8.53	9.91	10.02	10.38	10.78	11.32	11.76	10.25	12.53	10.22	10.53	11.08	11.66	12.15	10.2	10.12	8.55	11.64	11.16	9.65	11.76	11.13	10.4	11.5	10.62	11.24
ATP6V0E2-AS1	7.3	6.92	7.67	7.55	7.8	7.82	7.36	7.83	7.23	7.96	7.75	7.45	7.71	7.88	7.34	7.62	7.52	7.88	8.24	7.64	7.2	7.48	7.53	7.13	7.21	8.13	8.25	7.74	7.56	7.42	7.53	8.55	7.53	7.94	7.92	7.92	7.85	7.76	7.23	6.93	8.02	7.51	7.29	7.76	7.36	7.34	7.69	7.53	7.85
ATP6V1A	8.81	7.57	11.6	12.13	11.56	11.09	11.86	11.13	9.59	11.25	11.17	11.36	11.13	12.1	10.24	10.74	11.54	11.04	10.34	10.96	11.19	9.63	10.25	11.13	11.6	10.81	10.77	11.45	11.29	12.16	10.59	11.04	12.04	10.45	11.61	11.75	11.67	11.72	10.98	11.56	12.16	12.3	10.88	11.37	11.25	11.18	11.23	10.94	11.63
ATP6V1B1	8.04	10.65	7.3	7.34	7.85	7.21	9.56	7.46	12.77	10.94	7.22	7.6	8.13	7.72	7.32	10.45	7.2	7.1	7.5	7.24	7.41	8.53	7.36	10.09	7.7	7.36	7.37	7.21	8.02	9.34	7.78	9.78	8.93	7.94	7.41	7.17	10.17	7.38	7.46	7.95	8.68	8.03	7.25	7.39	7.09	7.51	7.54	7.52	9.37
ATP6V1B2	10.19	8.73	12.02	12.11	11.33	11.73	11.2	12.28	11.08	11.05	11.6	11.9	11.68	11.09	11.08	10.97	11.98	11.7	10.6	11.63	11.62	11.02	11.34	11.64	12.07	11.22	10.9	10.88	11.96	11.3	11.56	11.37	12.21	11.15	11.89	12.11	11.05	12.2	11.52	12.12	12.7	11.25	11.78	11.69	11.56	12.11	12.16	11.68	11.54
ATP6V1C1	7.51	6.82	8.78	9.06	9.76	8.86	9.04	9.56	10.19	9.82	9.13	8.83	9.11	10.01	9.28	8.79	8.84	9.17	9.59	8.8	9.17	9.32	9.14	9.58	8.76	9.73	9.08	9.08	9.05	9.23	8.83	9.68	8.93	9.25	8.95	8.95	9.01	9.28	9.02	8.33	9.92	8.86	8.63	8.93	8.92	8.9	9.05	9.17	9.17
ATP6V1C2	7.14	7.21	6.94	7.13	7.26	7.06	7.21	8.37	8.9	10.07	6.98	6.93	7	6.94	7.39	7.55	7.18	7.03	7.85	7.1	7.01	7.05	7.15	7.76	7.06	7.04	7.15	7.16	7.11	6.98	6.88	7.14	7.02	7.26	7.06	7.05	7.44	7.14	6.97	6.95	7.13	7.05	6.93	7.12	7.1	6.94	7.02	7.39	7.28
ATP6V1D	10.42	6.86	12.34	12.36	11.83	11.99	12.11	11.14	9.86	10.9	11.63	12.05	11.63	11.96	11.53	11.53	12.63	11.9	10.42	11.96	11.25	10.32	10.74	11.79	11.79	11.44	10.58	11.64	10.97	12.23	10.66	11.74	11.33	10.21	12.56	12.19	11.55	11.8	11.28	12.13	12.19	11.84	10.5	12.33	12.35	12.43	12.36	11.73	11.38
ATP6V1E1	10.97	7.83	11.29	12.73	10.88	11.97	12.32	12.59	11.78	12.01	12.09	11.99	11.93	11.17	12.16	12.2	12.35	12.74	12.26	12.12	12.19	11.66	11.98	13.1	12.12	12.01	11.35	12.17	12.97	12.06	11.83	11.75	11.95	11.32	12.66	12.57	12.55	11.9	11.85	12.03	11.32	11.49	12.12	11.19	12.4	12.75	12.12	12.1	12.35
ATP6V1E2	7.46	6.79	8.73	8.46	8.3	8.36	9.12	8.02	7.81	8.78	8.61	8.46	8.51	8.51	8.3	8.3	8.92	8.42	8	8.32	8.71	8.12	8.67	8.42	7.93	8.66	8.61	8.62	8.79	8.96	8.29	8.17	8.47	8.27	8.61	8.5	9.03	8.24	7.99	8.59	8.99	9.02	8.62	8.83	8.69	8.69	8.16	8.17	9.56
ATP6V1F	9.96	9.16	10.67	11	9.42	11.07	10.86	10.57	10.39	10.77	11.69	11.25	10.8	9.59	11.39	10.94	10.91	11.28	10.65	11.2	10.43	10.61	10.47	11.66	11.23	10.22	10.04	10.4	11.38	10.68	10.45	11.7	10.36	9.8	11.21	11.1	11.31	10.1	10.15	10.82	10.08	9.94	10.95	10.54	11.54	11.33	11.05	10.47	10.97
ATP6V1FNB	7.03	7.34	7.02	7.06	7.02	7.13	7.12	7.14	7.23	6.99	7.12	7.1	7.05	7.05	7.06	6.95	6.95	6.96	7.03	7.17	7.19	6.96	7.12	6.96	7.03	6.95	7	7.05	7.08	7.09	7.33	7.05	6.95	7.04	7.06	6.93	7.18	7.06	7.03	6.87	7.14	7.26	6.91	7.06	7.02	6.9	7.03	7.41	7.17
ATP6V1G1	11.52	8.78	12.82	12.81	12.71	12.29	12.01	12.04	11.79	12.4	12.46	12.74	12.52	12.16	12.53	12.39	12.89	12.08	12.86	12.42	12.2	12.22	12.06	12.54	12.79	12.02	12.74	12.5	11.52	12.18	12.84	12.26	12.69	11.77	12.66	12.49	12.59	13	11.92	12.57	12.07	12.94	12.7	12.75	12.79	12.71	12.18	12.92	12.16
ATP6V1G3	6.88	6.75	7.02	7	6.79	6.97	6.95	7.06	6.96	6.86	6.92	7.01	6.93	6.86	6.88	6.68	7.07	6.87	6.97	7.05	6.96	6.95	7.11	7.06	6.89	6.87	6.92	7.04	6.91	7.1	6.84	7.05	7.03	6.93	6.83	6.79	7	6.89	6.89	6.84	6.96	7.09	6.92	7	6.94	6.96	7.1	6.94	6.74
ATP6V1H	7.27	6.86	9.91	9.93	8.67	9.82	9.59	9.47	8.48	9.02	10.14	9.73	9.27	9.19	8.71	9.74	9.92	10.05	8.72	10.03	8.89	8.35	8.46	9.8	9.34	8.81	8.54	9.9	8.9	9.69	8.37	9.46	9.82	8.41	10.09	9.76	8.9	9.59	8.33	9.76	9.98	9.53	9.94	9.7	9.99	10.23	9.7	9.02	10.64
ATP7A	7.14	7.09	8.36	9.08	8.04	8.28	9.01	8.36	7.28	8.34	8.83	8.54	8.54	8.43	7.74	7.98	8.51	8.29	8.16	8.13	8.26	7.67	7.73	8.02	8.39	7.77	7.79	8.74	8.49	9	8.25	8.91	8.61	7.51	8.62	8.73	8.35	8.33	8.35	8.75	8.64	9.21	8.65	8.31	8.4	7.98	8.56	8.29	8.82
ATP7B	7.07	7.1	8.27	8.62	7.92	7.79	8.57	8.02	7.25	8.32	8.7	8.54	8.32	8.16	7.49	7.41	8.33	8.12	8.84	8.42	8.01	8.4	7.53	8.07	8.47	7.54	8.4	8.35	8.26	8.56	8.26	7.64	8.4	7.7	8.44	8.49	8.7	8.28	8.09	8.26	7.73	8.36	8.66	8.05	8.48	8.41	9.02	8.09	7.75
ATP8A1	6.76	6.78	6.83	6.87	6.93	7.08	7.43	7.05	6.88	7.73	6.97	7.3	7.14	7.05	6.89	6.97	6.84	6.83	6.9	7.02	6.9	6.94	7.01	6.94	7.27	6.93	7.24	6.96	7.21	7.43	7.28	7.37	7.19	6.96	6.99	6.97	6.65	6.97	7.04	6.74	6.92	6.94	6.93	6.8	6.97	7.19	6.98	6.88	6.72
ATP8A2	7.34	7.28	7.12	7.01	7.11	7.23	7.1	6.94	9.65	8.45	7.74	7.3	7.38	7.07	7.09	7.06	7.09	7.35	7.31	7.36	7.31	7.44	7.04	7.04	7.08	7.08	7.32	7.26	6.98	7.27	7.28	7.34	7.31	7.36	7.17	7.16	6.89	7.12	7.74	7.32	7.02	7.31	8.17	7.3	6.86	7.14	7.12	7.01	7.28
ATP8B1	7.38	6.94	9.29	9.54	9.12	9.47	9.11	8.36	7.56	8.97	9.71	9.37	9.67	8.29	9.28	8.53	9.89	9.93	8.87	9.75	9.22	9.25	9.72	8.11	8.54	9.35	9.12	8.99	9.14	8.84	9.19	8.91	9.45	9.49	9.57	9.37	8.55	9.47	8.81	10.53	8.43	9.78	9.54	9.85	9.75	9.39	9.91	9.45	9.62
ATP8B2	7.07	7.36	8.12	7.07	6.99	7.28	7.4	8.77	7.55	7.96	7.22	7.58	7.38	7.65	7.09	7.22	7.17	7.54	7.34	7.32	7	7.27	7.2	8.06	7.6	7.22	7.21	7.32	7.4	7.42	7.56	7.31	7.52	7.28	7.56	7.4	7.24	7.79	7.04	7.35	7.5	7.32	7.19	7.24	7.39	7.8	7.74	7.08	8.9
ATP8B3	7.18	6.67	7.26	7.05	7.12	7.14	7.01	6.97	7.37	7.59	7.19	7.4	7.86	7.06	6.88	6.94	7.06	7.14	7.28	7.17	7.07	7.06	7.17	6.95	7.08	7.36	6.94	7.09	7.1	7.12	7.21	8.28	7.1	6.99	7.23	7.02	6.79	7.08	6.85	6.97	7.36	7.28	7.14	6.89	7.03	6.93	7.04	7.1	7.42
ATP8B4	6.87	6.85	8.84	7.73	7.87	8.53	8.04	9.81	7	7.45	8.08	8.71	7.76	7.75	8.2	7.4	7.58	7.27	7.44	7.47	7.31	7.54	7.35	7.67	8.72	7.5	7.59	8.2	7.33	8.3	7.83	7.72	8.22	7.15	8.26	7.94	6.99	7.9	7.11	7.71	8.13	7.54	7.42	7.93	7.99	7.71	7.66	6.96	8.08
ATP8B5P	7.33	8.45	7.41	7.41	7.36	7.53	7.42	7.22	7.68	7.47	7.51	7.35	7.51	7.43	7.52	7.86	7.45	7.46	7.6	7.41	7.34	7.37	7.46	7.51	7.31	7.61	7.48	7.42	7.41	7.46	7.37	7.35	7.38	7.29	7.38	7.52	7.52	7.34	7.34	7.5	7.49	7.37	7.51	7.34	7.36	7.39	7.46	7.23	7.37
ATP9A	7.38	9.04	7.65	7.61	7.68	7.37	7.72	7.43	8.55	7.5	7.62	7.62	7.62	7.62	7.7	7.74	7.76	7.35	7.59	7.58	7.65	8.22	7.77	7.4	7.65	7.63	7.43	7.63	7.65	7.48	7.5	7.5	8.33	7.57	7.76	7.68	7.7	7.93	7.76	7.73	7.57	8.28	7.57	7.54	7.65	7.58	7.57	7.61	7.52
ATP9B	9.22	6.8	8.94	8.84	7.75	9.18	8.01	8.76	9.38	8.21	9.33	8.99	9	7.82	9.08	8.54	8.74	8.53	8.66	8.92	8.9	9.55	8.42	8.52	9.02	9.52	9.36	9	8.9	8.11	9.1	9.1	8.46	9.65	8.81	8.69	9.11	8.92	8.92	8.5	8.04	8.74	9	8.97	8.91	8.56	8.87	8.83	8.28
ATPAF1	10.43	8.46	10.59	11.49	10.63	10.86	10.67	10.5	9.76	11.14	11.04	10.9	11.01	10.85	10.48	11.01	11	10.58	10.36	10.69	10.49	10.25	10.37	10.53	10.55	10.3	10.69	10.86	10.91	10.81	10.4	12.04	10.92	10.4	10.62	10.8	10.86	10.43	10.54	11.19	10.54	11.32	11.42	10.92	10.56	10.34	10.44	10.39	10.93
ATPAF2	7.13	6.91	9.32	8.62	7.86	8.94	7.92	7.78	8.29	7.57	9.25	8.84	8.32	7.87	8.7	8	8.5	8.39	8.38	8.71	8.11	8.3	7.58	8.63	7.92	8.42	8.82	8.39	8.73	7.74	8.33	8.47	8.6	7.32	8.62	8.44	8.03	8.78	8.01	8.82	8.1	8.55	8.9	8.92	8.57	8.3	8.81	8.31	8.12
ATPSCKMT	7.01	8.86	8.55	9.27	8.87	8.81	9.8	8.76	7.09	9.58	9.01	9.15	8.92	9.06	8.65	8.71	9.2	9.52	9.93	9.16	9.69	9.01	9.04	8.44	8.77	8.84	8.49	9.39	9.67	10.05	9.08	9.16	9.39	8.84	9.39	9.48	9.51	9.69	8.79	9.04	9.13	8.6	8.78	8.75	8.93	8.99	9.41	8.95	9.42
ATR	7.68	7.6	7.23	7.35	7.66	7.23	7.38	7.29	7.39	7.27	7.24	7.24	7.47	7.53	7.29	7.35	7.32	7.22	7.4	7.36	7.33	7.23	7.23	7.3	7.35	7.34	7.31	7.33	7.35	7.23	7.28	7.22	7.37	7.3	7.28	7.23	7.43	7.39	7.39	7.36	7.23	7.52	7.28	7.29	7.28	7.43	7.33	7.32	7.36
ATRAID	10.1	7.93	12.01	12.21	11.12	11.94	11.43	11.54	10.36	11.05	12.03	11.89	11.77	11.86	11.12	11.33	12.05	11.48	10.6	11.86	11.22	10.66	10.71	11.31	11.41	10.58	10.51	11.28	11.5	11.26	10.51	11.3	11.75	10.28	11.82	12	11.65	11.5	10.52	12.24	11.76	11.67	12.15	11.83	12.08	11.89	11.62	11.65	11.98
ATRIP	9.3	7.31	8.28	8.42	8.4	8.83	7.96	8.36	9.45	8.42	8.9	8.45	8.26	8.37	9.52	8.49	8.14	8.76	8.9	8.6	8.55	9.01	9.29	9.14	8.17	9.17	8.86	8.62	8.8	7.85	8.36	9.14	8.02	9.23	8.23	8.25	8.82	8.02	8.64	8.3	8.42	8.71	8.86	8.42	8.22	8.14	8.42	8.16	8.17
ATRN	7.24	7.62	9.45	9.75	9.01	8.97	9.44	8.84	7.72	9.43	9.43	9.3	9.34	9.59	8.71	10.21	9.55	9.84	9.1	9.58	9.26	9	8.57	9.78	8.85	9.24	8.54	9.46	9.42	9.53	9.06	9.75	9.56	8.33	10	10.22	9.94	9.44	8.62	9.57	9.49	9.65	9.32	9.35	9.44	9.15	9.56	9.07	9.55
ATRNL1	7.36	7.96	7.31	7.19	7.25	7.25	7.4	7.34	7.32	7.16	7.36	7.22	7.19	7.36	7.38	7.59	7.31	7.3	7.38	7.25	7.27	7.42	7.39	7.36	7.25	7.38	7.33	7.27	7.3	7.36	7.2	7.26	7.18	7.11	7.28	7	7.23	7.25	7.17	7.38	7.27	7.21	7.34	7.24	7.06	7.21	7.24	7.5	7.24
ATRX	7.35	7.13	7.32	7.73	8.51	7.49	8.46	7.53	8.72	7.51	7.49	7.49	8.18	8.43	7.58	7.53	7.98	7.39	7.38	7.42	7.92	8.21	7.47	7.31	7.6	7.43	7.44	7.46	7.38	8.31	7.46	7.38	9.01	7.32	7.55	7.86	7.92	8.6	8.14	7.96	7.81	8.36	7.5	7.92	7.5	7.47	7.63	7.76	7.53
ATXN1	7.09	7.01	8.9	9.25	9.24	8.76	8.76	10.34	8.62	7.91	8.65	9.57	8.75	8.93	8.9	8.71	9.75	8.45	8.88	8.83	7.72	9.06	9.39	8.05	9.12	8.82	8.74	9.12	8.41	8.86	8.84	7.32	9.31	8.67	9.37	8.93	8.34	9.61	9.07	8.95	8.18	8.47	8.96	8.86	9.05	9.08	9.15	9.04	7.8
ATXN10	9.1	10.17	8.63	9.11	8.01	8.63	8.61	8.27	7.95	8.37	8.52	8.69	8.79	9.15	8.38	7.97	8.95	8.57	8.06	8.86	8.62	7.82	8.46	8.12	8.39	8.35	7.93	8.46	8.91	8.6	8.26	8.02	8.97	8.21	9.05	8.79	8.46	9.2	8.01	9.14	8.67	8.14	8.94	8.55	9.41	8.9	8.77	8.37	8.51
ATXN1L	9.45	11.3	10.69	10.33	9.82	10.19	10.7	9.97	9.73	10.08	10.43	10.11	10.23	10.36	10.04	10.7	10.35	10.15	10.17	10.24	10.33	10.01	9.86	10.4	10.01	9.91	9.49	10.19	10.23	10.7	9.83	10.13	10.87	9.76	10.39	10.6	10.9	10.42	10.01	10.59	10.72	10.36	10.38	10.31	10.38	10.22	10.52	10.39	10.7
ATXN2	12.34	12.16	12.14	12.62	12.16	12.16	12.28	14.04	13.06	12.32	12.54	12.24	12.53	12.04	13	13.09	12	12.5	13.47	12.62	12.98	12.93	12.6	12.4	12.53	12.87	13.18	12.67	12.78	12.27	12.81	12.9	12.37	13.14	12.98	12.66	12.24	12.21	12.99	12.42	12.19	12.18	12.58	12.02	12.67	12.15	12.36	12.33	12.36
ATXN3	10.71	7.52	8.85	8.45	10.38	8.86	7.9	10.08	11.83	10.43	9.79	8.59	9.29	8.59	10.68	9.67	8.01	8.79	9.37	8.79	9.88	10.5	9.92	9.61	9.18	11.34	10.78	10.07	9.35	7.95	9.51	10.06	7.71	11.43	7.72	8.02	8.05	8.11	9.92	8.34	8.95	8.19	9.81	10.41	7.39	8.59	8.41	9.25	8.42
ATXN3L	6.83	7.07	6.97	6.98	7	6.79	7.02	6.96	6.98	6.84	6.73	6.91	6.81	6.95	6.96	6.9	6.91	7.06	7.07	6.9	7.04	7.02	7.07	6.98	7.05	6.91	6.89	7.02	6.91	6.91	7.08	7.01	6.88	6.98	6.98	6.84	7.01	6.88	7.02	6.97	6.89	7.01	6.82	7.03	6.96	6.82	6.98	6.96	6.99
ATXN7	7.42	9	7.27	7.29	7.32	7.43	7.31	7.36	7.53	7.39	7.39	7.4	7.4	7.37	7.6	7.25	7.45	7.35	7.45	7.35	7.36	7.51	7.79	7.31	7.31	7.37	7.42	7.34	7.47	7.4	7.37	7.37	7.25	7.48	7.4	7.41	7.43	7.2	7.4	7.46	7.37	7.37	7.27	7.22	7.47	7.45	7.31	7.71	7.4
ATXN7L1	6.8	6.77	7.4	7.73	7.24	7.28	7.46	7.4	6.96	7.22	7.24	7.5	7.46	7.19	7.85	7.15	7.61	7.5	7.28	7.41	7.76	7.21	7.35	7.19	7.29	7.04	7.24	7.34	7.7	7.3	7.55	7.41	8.01	6.93	7.66	7.42	7.1	7.77	7.4	7.82	7.38	7.31	7.27	7.7	7.55	8.33	7.64	7.95	7.29
ATXN7L2	10.81	6.98	8.86	8.96	9.72	9.12	9.68	8.74	10.43	10.34	9.56	8.81	9.72	8.9	9.8	10.09	8.66	9.47	10.26	9.17	10.01	10.71	9.78	9.74	9.19	10.76	9.68	9.76	9.63	9.52	9.73	8.69	8.78	11.01	8.85	9.33	8.81	9	9.88	8.75	9.12	9.09	8.71	9.12	8.84	9.07	9.47	8.93	9.28
ATXN7L3	10.68	6.97	10.19	10.43	9.23	10.72	10.33	9.98	10.75	11.02	10.96	10.48	11.03	10.8	10.94	11.12	10.54	11.3	11.42	10.8	11.11	11.39	10.91	11.27	10.82	11.12	11.32	10.54	11.04	10.32	11.06	11.52	10.88	11.53	10.54	10.36	10.76	9.88	10.93	10.59	10.98	9.33	11.23	10.33	10.95	10.95	10.91	10.66	10.42
ATXN7L3B	9.04	7.52	11.7	11.19	10.23	11.09	11.76	10.4	10.3	11.47	10.98	10.99	10.95	11.41	10.36	11.89	11.32	10.84	11.67	11.12	11.17	10.32	10.75	11.12	10.52	10.45	10.24	10.87	11.6	11.54	10.27	11.35	11.69	10.07	11.92	11.36	11.88	11.26	10.51	11.23	11.64	11.09	11.62	11.3	12.13	11.54	11.35	10.74	11.83
AUH	8.19	7.37	9.45	9.64	9.35	9.02	9.26	9.08	7.6	9.03	8.84	9.39	8.89	8.81	8.89	8.1	9.61	8.44	8.84	9.14	8.83	8.7	8.11	9.09	9.64	8.56	8.59	9.45	8.78	9.31	9.17	9.27	10.13	8.34	9.55	8.9	8.88	9.83	8.59	9.44	9.02	9.77	9.06	8.99	9.35	9.07	8.87	9.06	8.57
AUNIP	7.27	7.59	8.51	7.46	8.79	9.38	8.91	7.43	7.82	9.52	7.39	7.3	7.39	9.45	7.26	8.55	7.47	8.96	9	7.39	7.14	7.04	8.26	9.9	8.01	7.49	7.31	7.93	8	8.95	7.04	8.97	7.19	7.45	7.63	8.01	10.23	8.55	7.29	6.93	8.63	8.94	7.38	8.32	7.7	7.4	8.39	8.05	9.25
AURKA	7.02	8.06	9.46	8.66	9.56	10.75	10.79	8.41	10.31	11.06	8.89	8.4	9.62	11.41	9.34	10.32	9.01	10.55	10.82	9.06	8	8.27	10.38	12.03	9.43	9.38	8.5	9.25	10.24	10.73	8.51	10.33	8.49	9.53	8.79	9.14	10.73	9.33	8.2	8.58	10.31	10.01	9.28	8.99	8.42	8.99	9.33	9.81	11.37
AURKAIP1	7.91	6.9	9.21	8.89	8.13	9.95	9.17	8.06	8.22	8.73	9.82	9.68	8.75	8.92	9.14	8.87	9.36	9.33	8.84	9.55	8.62	8.43	8.35	9.73	8.81	8.58	8.35	8.87	9.43	8.83	7.99	8.97	8.82	8.76	9.3	8.59	9.27	8.62	8.13	9.17	8.77	8.79	10.1	8.75	9.69	9.06	9.05	8.44	9.61
AURKB	7.7	10.27	9.48	8.42	9.13	11.37	10.09	8.26	10.74	10.57	8.77	7.79	9.76	11.58	9.63	10.59	8.48	9.82	9.86	9.08	8.25	8.27	10.23	12.18	9.31	9.44	8.67	9.34	10.38	9.87	8.85	10.29	8.31	9.09	8.61	7.99	10.67	9.09	8.29	8.31	9.47	10.07	8.97	8.95	7.92	8.97	9.66	10.26	10.77
AURKC	6.93	7.16	7.35	7.45	6.94	7.12	7.13	7.39	7.49	7.12	7.19	7.13	7.01	7.21	7.11	7.06	7.16	7.27	7.19	6.97	7.21	7.86	7.11	7.24	7.06	7.12	7.38	7.11	7.41	7.03	7.23	7.35	7.09	7.71	7.05	6.99	7.35	7.5	8.09	7.61	7.2	7	7.34	6.97	7.09	7.08	7.21	6.91	6.99
AUTS2	11	6.93	10.87	11.92	10.99	10.74	11.39	11.72	12.82	10.68	11.33	11.44	11.41	10.96	11.37	11.87	11.06	9.89	7.87	10.96	10.45	11.28	11.82	9.71	11.45	11.33	11.69	11.1	11.29	11.73	11.37	7.67	11.61	11.95	11.31	10.65	10.49	10.68	11.23	10.85	11.22	8.75	11.57	11.12	10.94	10.67	11.33	9.76	11.53
AVEN	9.3	7.73	9.78	8.79	9.33	9.29	9.31	8.67	8.55	8.53	9.35	9.26	8.5	9.14	8.91	8.52	8.95	9.01	8.58	8.93	8.66	8.3	8.41	10.39	8.37	8.48	7.99	8.89	8.73	9.44	8.2	8.08	9.18	8.1	8.79	9.26	9.36	9.15	8.29	9.24	9.62	9.2	9.14	9.38	9.04	8.98	9.22	8.84	8.32
AVIL	7.35	7.3	7.76	7.56	9.43	7.42	7.92	7.77	8.15	7.65	7.45	7.9	7.59	7.59	7.32	7.74	7.7	7.53	8.09	7.5	8.59	7.32	7.42	7.99	7.83	8.05	7.6	7.87	7.54	7.9	7.98	8.53	8.47	7.25	7.8	8.25	7.54	7.69	8.22	7.74	8	8.03	7.16	7.34	7.51	7.92	7.6	7.77	7.61
AVL9	7.07	7.31	8.49	8.32	7.54	8.47	8.82	7.96	8.68	8.59	8.1	8.18	8.24	9.37	7.92	8.45	8.28	8.95	7.98	8.32	8.16	8.04	8.14	8.89	7.81	7.96	8.04	8.16	8.55	8.91	7.54	8.99	7.92	7.63	8.34	8.77	9.32	8.34	7.79	8.18	8.51	8.53	8.44	8.25	8.44	8.18	8.32	8.36	8.35
AVP	8.06	6.94	7.47	8.32	7.86	7.59	7.89	8.3	7.78	7.73	7.51	7.74	8.6	7.95	7.78	7.91	8.43	7.86	8.97	7.98	8.96	9.25	8.12	7.4	8.26	9.78	8.63	8.14	8.61	7.48	8.77	7.76	8.06	8.77	8.39	8.25	8.31	7.76	8.53	7.61	7.77	7.94	7.4	7.46	7.81	7.67	7.51	8.6	7.82
AVPI1	11.24	7.43	10.45	10.75	11.25	11.09	11.11	11.83	13.38	11.16	11.55	11.35	10.47	9.75	11.55	10.77	9.4	11.45	10.06	11.01	10.97	10.12	11.25	10.55	12.04	11.35	11.52	10.55	10.85	10.68	11.41	9.94	10.33	11.55	10.49	10.11	11.44	10.32	11	10.53	10.12	9.38	10.58	11.14	10.24	10.61	10.3	10.95	9.83
AVPR1A	7.04	7.03	6.89	6.87	6.89	6.86	6.8	6.95	6.83	6.91	6.86	6.9	6.84	6.81	6.9	6.96	6.96	7.12	6.94	6.95	6.86	6.81	6.94	6.79	7.05	6.85	6.94	6.79	6.9	6.86	7.03	6.93	6.82	6.95	6.98	6.85	7.06	6.83	6.82	6.98	6.89	6.94	6.96	6.99	6.91	6.94	6.92	7.18	6.98
AVPR1B	7.17	7.81	7.24	7.17	7.09	7.3	7.1	7.1	7.44	7.24	7.35	7.17	7.13	7.15	7.31	7.23	7.15	7.26	7.3	7.2	7.31	7.23	7.26	7.23	7.21	7.26	7.26	7.2	7.23	7.23	7.12	7.25	7.21	7.3	7.19	7.35	7.08	7.17	7.01	7.28	7.19	6.93	7.36	7.11	7.1	7.25	7.2	7.18	7.08
AVPR2	9.88	9.97	7.86	7.99	7.6	8.48	7.91	8.23	9.21	8.04	8.33	7.96	7.71	7.76	8.46	8.31	7.83	8.15	7.55	8.16	8.4	8.87	7.86	8.04	8.33	8.59	8.46	8	8.22	8.13	7.72	8.05	8.04	8.23	8.15	7.86	7.42	7.87	7.87	8.01	7.76	7.48	8.53	7.74	8.11	7.32	7.48	7.78	7.91
AWAT1	6.84	7.03	7.15	7.1	7.06	6.86	7.35	7.14	7	7.17	7.1	7.11	6.86	7.1	6.99	7.09	7.06	7.07	7.16	7.16	7.43	7.28	7.15	7.28	6.95	7.11	7.09	7.1	6.99	7.26	7.05	7.08	7.01	7.24	7.17	6.86	7.38	7.02	7.02	7.19	7.08	7.24	7.14	7.02	6.95	7.22	6.92	7.06	7.05
AWAT2	7.41	9.82	7.34	7.39	7.09	7.29	7.19	7.34	7.25	7.24	7.41	7.29	7.5	7.2	7.55	7.32	7.31	7.46	7.5	7.53	7.21	7.41	7.2	7.33	7.14	7.44	7.32	7.34	7.21	7.24	7.35	7.27	7.26	7.57	7.49	7.9	7.66	7.25	7.45	7.39	7.36	7.36	7.29	7.26	7.39	7.17	7.47	7.37	7.14
AXDND1	6.97	7.06	7.13	7.35	7.41	7.64	7.07	7.91	7.04	9.72	8.04	7.03	9.08	7.12	7.13	7.83	7.9	7.3	7.12	7.01	7.18	7.25	10.54	7.11	7.22	7.38	7.24	8.35	7.57	6.98	7.23	9.91	7.04	7.18	7.26	9.69	7.49	7.89	7.79	7.32	7.18	8.59	8.32	7.78	7.44	7.19	7.58	7.14	7.28
AXIN1	9.33	6.82	9.89	9.42	9.71	9.56	10.1	9.32	8.93	9.26	9.94	9.31	9.4	9.69	10.15	9.69	9.19	9.88	9.97	9.78	9.75	9.84	9.66	9.75	9.55	9.79	9.65	9.52	9.69	9.72	9.51	9.74	10.14	9.72	9.61	9.64	10.09	9.74	9.29	9.29	10.01	10.05	9.54	9.72	9.32	9.36	9.96	9.6	8.91
AXIN2	7.39	6.96	8.77	8.51	7.63	8.33	9.5	10.98	7.63	8.94	8.83	8.9	9.41	8.32	8.57	9.03	8.89	8.46	9.02	8.18	8.35	8.96	10.22	7.45	9.04	9.91	9.96	9.94	9.68	9.47	10.28	8.83	8.87	9.53	8.86	8.15	8.16	8.62	9.29	9.96	8.99	8.95	9.05	9.29	8.46	9.25	9.03	9.07	10.35
AXL	9.09	8.61	10.02	8.13	7.73	9.37	8.45	11.17	9.93	8.55	9.1	10.17	9.43	8.27	8.51	9.98	8.13	8.6	8.36	9.07	9.05	9.19	9.44	9.73	9.72	9.13	8.41	9	8.76	8.73	9.3	8.19	9.25	9.12	9.57	9.15	8	9.27	8.63	8.78	8.92	8.52	8.2	9.12	9.8	9.51	9.27	9.07	9.44
AZGP1	8.3	7.54	8.22	7.4	8.92	8.1	7.95	7.46	7.4	8.24	8.46	9.09	9.12	7.57	9.17	7.47	7.4	7.71	8.51	8.35	8.18	8.49	9.49	7.25	8.19	8.48	9.05	8.75	8.94	7.79	9.81	7.43	7.53	7.55	8.17	8.73	8.22	8.31	7.35	7.35	7.66	7.37	7.39	7.83	8.92	7.74	8.56	7.95	7.91
AZI2	7.89	7.2	8.92	8.89	9.27	8.81	8.6	9.06	7.7	8.85	9.18	8.85	8.81	9.66	8.64	8.49	8.8	8.42	8.54	8.74	9.3	8.95	8.6	8.93	9.02	8.94	9.26	8.82	8.33	8.9	8.94	8.58	9.69	8.84	8.56	8.96	8.42	9.41	9.06	8.64	9.19	9.7	8.82	9.02	8.54	8.26	8.78	8.81	8.54
AZIN1	8.7	6.97	10.95	11.04	11.29	10.57	11.95	11.06	9.56	10.5	10.9	10.64	10.7	12.08	10.5	10.33	10.39	10.85	10.65	10.75	10.71	9.25	10.4	10.94	10.21	10.06	9.48	10.52	10.34	12.01	9.89	10.3	10.74	9.75	10.75	11.07	10.41	11.09	9.61	10.7	11.88	11.17	11.04	10.82	10.58	11.18	10.93	11.14	11.71
AZIN2	7.06	6.87	7.46	8.29	7.43	7.43	7.57	8.22	7.38	7.83	8.67	8.01	8.08	7.66	7.7	7.39	7.92	7.65	7.36	8.17	7.84	8.58	7.54	8.1	7.75	7.42	8.44	8.08	8.12	7.5	8.25	7.57	7.91	8.09	8.01	7.76	7.44	7.79	7.67	7.82	7.52	7.42	7.99	7.36	7.74	7.77	8.24	7.52	7.59
AZU1	6.93	7.17	7.06	7.16	6.97	7	7.1	7.32	6.98	6.93	7.18	7.01	7.19	6.91	7.04	6.94	6.97	7.06	7.02	7.09	7.12	6.99	7.11	7	7	7.14	6.9	7.05	6.98	7.04	7.17	6.99	7.03	7.11	7.06	7.03	7.22	7.16	7.05	7.05	6.96	7.04	7.03	6.97	7.06	7.24	7.01	7.01	7.02
B2M	11.54	8.87	15.1	13.86	14.23	14.44	13.91	13.46	12.02	12.49	13.04	13.69	13.45	14.23	11.57	12.5	13.21	14.56	12.37	13.84	12.49	10.09	11.83	13.42	14.26	12.37	11.81	13.54	12.74	14.14	13.11	13.72	15.24	11.03	13.58	14.66	12.73	14.15	11.96	14	14.94	13.93	13.47	14.3	13.76	15.17	13.46	13.13	14.02
B3GALNT1	7.44	7.33	8.17	9.05	8.67	9.16	10.02	7.75	7.23	9.1	8.85	8.92	8.14	8.03	8.44	7.83	9.28	8.85	8	8.55	8.42	8.35	8.31	7.8	7.93	8.64	8.24	9.09	8.4	10.17	8.41	7.98	8.23	7.37	9.23	8.74	8.44	8.33	7.91	9.08	9.07	8.09	7.92	8.24	8.7	9.05	9.55	8.27	9.25
B3GALNT2	9.16	8.84	7.97	7.92	9.53	8.09	8.45	8.47	8.21	8.71	8.22	8.31	7.96	8.25	8.04	8.38	8.27	7.97	8.54	7.89	8.43	8.99	9.12	9.31	8.01	8.3	8.48	8.24	8.15	8.29	8.22	8.26	7.92	9.18	7.67	7.79	8.03	8.31	8.88	8.48	7.88	7.67	8.52	8.51	8.17	8.29	8.25	8.45	7.82
B3GALT1	6.92	6.95	6.88	6.9	6.96	6.93	6.87	7.08	7.05	7.02	6.98	6.91	6.96	6.8	6.96	7.09	6.69	6.91	7.01	6.88	6.79	7	7	6.89	6.9	6.99	6.87	7.01	6.94	7.02	7	6.97	6.95	7.02	6.93	7	7.06	7.07	6.75	6.75	6.92	6.92	6.83	6.67	6.86	6.94	6.76	7.02	7.05
B3GALT2	7.46	7.38	6.95	7.11	7.22	7.01	7.07	7.4	7.09	7	7.05	7.09	6.98	6.93	7.05	7.1	7.17	6.94	7	6.95	7.04	6.88	6.93	7.09	7	6.92	7.09	7.1	7.18	6.9	7.4	7.02	7.02	6.96	7.17	7.05	7.25	6.99	6.98	7.17	7.01	7.15	7	7.2	6.98	7.28	7.14	7.16	6.98
B3GALT4	11.29	7.65	10.06	10.45	8.86	10.63	9.45	9.39	10.73	9.57	11.06	10.9	9.74	10.19	11.25	10.99	10.04	10.76	9.89	11.07	10.76	10.53	9.64	8.54	10.38	10.49	10.12	10.65	10.29	9.45	9.19	11.01	9.57	9.7	10.34	9.34	9.51	9.58	10.18	9.84	9.5	9.25	10.37	10.44	10.57	10.44	9.9	10.28	9.85
B3GALT5	7.22	7.13	7.18	7.01	7.11	7.11	7.04	7.13	6.99	7.2	7.11	7.24	7.21	7.06	7.08	7	7.03	7.1	7.29	7.02	7.2	7.04	7.03	7.05	7.26	7.02	6.99	7.08	7.22	7.14	7.13	7.65	7.13	7.03	7.25	7.19	7.45	7.38	6.9	7.01	7.02	7.39	7.12	7.27	7.35	7.15	7.04	7.02	7.23
B3GALT5-AS1	7.95	8.18	7.42	7.31	6.97	7.23	7.24	7.32	7.26	7.3	7.37	7.41	7.42	7.34	7.23	7.22	7.31	7.39	7.4	7.43	7.11	7.3	7.46	7.33	7.42	7.36	7.25	7.37	7.24	7.32	7.37	7.6	7.24	7.26	7.5	7.22	7.26	7.3	7.2	7.37	7.3	7.56	7.45	7.07	7.24	7.44	7.45	7.34	7.2
B3GALT6	9.36	6.91	10.15	9.56	9.78	10.21	9.12	9.23	9.67	9.86	10.73	10.21	9.71	10.61	10.32	9.74	9.85	10.2	10.96	10.11	9.84	9.98	9.12	9.58	9.36	9.21	9.32	9.92	9.8	8.96	9.05	10.92	9.88	9.52	9.6	9.4	10.43	9.67	9.23	9.3	10.47	10.01	10.15	9.91	10	10.24	10.14	9.72	10.35
B3GAT1	7.11	7.09	8.51	8.19	7.45	7.91	7.14	7.56	7.1	7.12	7.97	7.58	8.42	7.83	7.12	8.31	8.67	7.83	7.38	7.63	7.21	8.3	7.28	7.01	7.2	7.2	8.67	8.2	8.27	7.04	8.27	7.17	7.57	7.41	8.78	7.62	7.51	8.06	7.12	7.15	9.07	7.45	7.15	7.37	8.48	8.24	8.19	7.98	7.37
B3GAT2	7.14	7.11	7.07	7.15	7.3	6.97	7.08	7.15	7.31	7.09	7.12	7.03	7.2	7.13	7.24	7.18	7.15	7.04	7.23	7.21	6.93	7.08	7.25	7.01	7.22	7.13	7.09	7.07	7.18	7.03	7.07	6.95	6.9	7.08	7.04	7.12	7.25	7.02	7.15	6.97	7.02	7.23	7.1	7.16	7.27	6.99	7.13	7.16	6.99
B3GAT3	9.17	7.09	8.53	8.62	7.99	8.84	8.25	8.76	9.9	8.58	9.09	9.07	8.89	8.12	9.59	8.41	8.96	9.07	8.99	8.9	8.98	9.52	9.01	9.18	8.54	9.27	9.72	9.12	9.09	8.21	9.11	8.83	8.37	9.37	8.51	8.65	8.84	8.58	9.2	8.48	8.61	8.15	9.24	8.63	8.57	8.53	8.81	8.57	8.42
B3GLCT	7.81	7.51	7.99	8.28	7.73	8.94	7.72	7.47	8.04	8.83	7.61	8.54	8.59	9.08	8.39	8.72	8.61	7.89	7.61	8.28	8.34	8.75	7.31	8.47	8.35	8.37	8.63	8.34	8.53	7.9	8.46	8.75	8.6	9.02	8.8	7.87	7.7	9.19	8.47	8.31	8.17	9.01	8.27	7.53	8.26	8.72	8.86	8.03	8.42
B3GNT2	7.09	7.03	7.55	7.55	7.84	7.24	8.21	7.25	7.16	7.18	7.11	7.15	7.3	8.23	7.16	7.14	7.54	7.3	7.17	7.25	7.28	7.13	7.38	7.39	7.34	7.06	7.16	7.31	7.32	8	7.09	7.08	7.87	7.32	7.58	7.74	7.42	7.7	7.2	7.39	7.44	8.08	7.15	7.36	7.34	7.49	7.39	7.24	7.77
B3GNT3	7.19	6.76	9.9	8.77	8.83	9.08	9.34	7.42	7.71	8.12	9.11	9.78	9.12	8.79	9.11	9.03	9.14	8.96	8.51	9.48	9.04	8.66	8.41	7.19	8.66	8.61	8.09	8.71	8.89	9.27	8.22	9.25	8.75	7.87	9.63	9.08	9.79	9.41	8.16	8.18	9.22	9.5	8.31	9.58	9.74	9.87	9.42	9.4	8.59
B3GNT4	7.19	7.58	7.32	7.19	7.12	7.93	7.42	7.28	7.52	7.35	7.29	7.24	7.36	7.62	7.49	7.65	7.24	7.53	7.45	7.4	7.25	7.34	7.67	8.37	7.06	7.33	7.47	7.33	7.37	7.31	7.45	7.51	7.15	7.47	7.28	7.37	7.64	7.24	7.22	7.16	7.87	7.73	7.39	7.43	7.24	7.5	7.44	7.22	8.26
B3GNT5	6.92	6.71	8.93	7.88	8.82	7.86	9.35	7.22	7.08	7.76	7.63	8.53	8.22	9.94	7.16	7.18	8.47	7.43	7.75	7.71	7.19	7.14	7.86	9.34	8.46	7.2	7.35	7.98	7.08	10.13	8.01	7.71	8.42	7.57	8.07	8.87	9.06	9.06	7.9	8.16	8.69	8.75	7.97	9.06	7.83	7.77	8.56	8.49	8.57
B3GNT6	7.87	8.13	7.41	7.26	7.26	7.6	7.58	7.41	7.78	7.31	7.48	7.4	7.61	7.5	7.55	7.42	7.54	7.51	7.77	7.36	7.4	7.71	7.93	7.39	7.36	7.7	7.59	7.47	7.56	7.46	7.57	7.66	7.31	7.43	7.58	7.36	7.72	7.39	7.38	7.43	7.39	7.29	7.52	7.26	7.42	7.62	7.63	7.37	7.34
B3GNT7	6.84	6.73	6.99	6.85	6.91	6.84	6.92	6.97	6.93	6.7	6.9	6.8	6.69	6.83	6.93	6.83	6.91	6.74	6.96	6.8	6.92	6.85	6.73	6.54	6.78	6.94	6.75	6.77	6.83	6.87	6.83	6.93	6.84	6.79	6.88	6.82	7.01	6.91	6.84	6.87	6.89	6.8	6.9	6.85	6.82	6.78	6.92	6.75	6.71
B3GNT8	9.49	9.13	9.26	8.94	7.99	9.39	8.62	8.49	9.54	8.08	9.35	9.98	7.99	7.93	9.38	10.1	8.72	9.26	7.97	9.66	9.95	9.65	8.53	9.59	9.05	9.17	8.52	9.07	9.58	8.5	8.1	9.62	8.57	8.77	9.23	9.15	8.63	9.17	9.1	8.45	9.19	8.81	8.71	9.58	9.26	9.32	9.04	8.69	8.31
B3GNT9	6.96	6.89	7.29	7.91	7.03	7.85	7.31	7.37	7.01	7.48	8.16	7.71	7.52	7.55	7.08	7.42	7.7	7.84	7.6	7.59	7.41	7.3	7.33	7.43	7.18	7.11	7.26	7.46	7.35	7.27	7.28	7.79	7.79	7.23	7.4	7.31	7.3	7.47	7.49	7.73	7.39	7.68	7.6	7.62	7.5	7.45	7.49	7.76	7.43
B3GNTL1	7.51	6.61	7.95	8.44	7.33	8.24	8.07	8.29	8.72	8.22	8.9	8.45	8.76	7.92	8.57	7.8	8.29	8.95	7.79	8.55	9.09	9.23	8.6	8.06	7.83	8.73	8.97	8.42	8.78	7.83	8.91	8.96	7.79	8.55	8.2	8.01	7.68	7.84	8.68	8.02	8.13	7.77	8.45	7.77	8.18	8.16	8.35	8.34	7.7
B4GALNT1	7.14	7.24	7.03	6.79	6.96	7.12	7.06	6.96	7.03	7.36	7.02	7.09	7.03	7.45	7.08	7.48	7.13	7.18	7.18	7.07	6.96	6.99	7.13	7.98	7.13	6.92	7.07	7.03	7.07	6.86	7.19	7.17	7.03	7.24	6.91	6.88	6.99	6.95	6.94	6.86	7.07	7.07	6.83	7.01	7.04	7.28	7.2	7.01	7.05
B4GALNT2	6.79	7.13	6.97	7.07	6.88	6.92	6.96	6.82	7.02	7.09	6.99	7.07	7.05	6.87	7.13	6.88	7.07	7.15	7	6.93	6.88	7.03	6.99	7.01	7.09	7.13	6.96	6.84	6.97	6.8	7.12	6.96	7.03	6.91	6.96	7.02	6.86	7.04	6.98	6.99	6.99	7.06	7.06	6.92	6.81	6.9	6.97	7	6.87
B4GALNT3	7.32	8.59	6.99	7.21	6.97	7.01	7	7	7.18	7.36	7.09	7.11	7.33	7.09	7.2	7.24	7.11	7.1	7.15	7.32	7.06	7.04	7.19	6.97	7.39	7.08	7.06	7.14	7.19	7	7.12	7.24	6.96	7.11	7.19	6.99	7.15	7.12	7.16	7.11	7.1	7.38	7.07	7.14	7.22	7.08	6.97	7.03	7.29
B4GALNT4	9.96	8.78	7.69	7.53	7.89	8.02	9.49	8.24	9.08	9.25	8.05	7.61	9	8.11	7.74	9.7	7.57	8.03	7.98	7.8	9.3	9.25	8.46	8.19	8.06	8.22	8.11	7.85	8.48	9.49	8.27	8	8.26	8.24	7.76	7.8	8.96	8.86	7.78	7.42	8.71	8.07	7.8	7.78	8.04	7.59	8.38	7.89	9.02
B4GALT1	8.7	7.19	10.22	10.2	10.74	10.26	10.12	10.47	10.91	10.17	10.61	10.17	10.26	9.58	10.12	10.68	10.42	10.12	10.36	10.85	9.98	9.6	9.89	10.76	10.04	9.98	9.81	9.77	9.37	9.83	9.97	11.71	9.84	9.41	10.27	10.68	10.8	10.44	10.26	10.05	9.7	10.81	10.23	10.86	10.52	11.34	9.62	10.95	10.16
B4GALT2	7.67	7.2	7.75	8.17	7.9	8.14	8.04	7.99	8.99	8.4	8.59	8.03	8.23	8.05	9.32	8.34	8.01	8.2	8.5	8.3	8.71	8.47	8.77	8.9	7.57	8.31	8.56	8.08	8.41	7.89	8.29	8.87	7.71	8.5	7.69	7.65	8.26	7.88	8.37	8.19	8	7.63	8.48	7.92	7.74	8.47	8.47	8.27	8.23
B4GALT3	11.72	7.01	11.42	11.29	11.74	11.4	12.6	11.09	11.68	12.53	11.56	11.23	11.83	12.98	12.1	11.94	11.19	11.47	13.79	11.37	11.4	11.99	12.28	11.72	11.64	11.44	11.59	11.64	11.76	12.28	11.38	12	10.67	12.18	11.24	11.1	13.88	10.97	11.47	11.48	11.1	11.65	11.29	11.32	11.26	12	11.55	11.38	13.97
B4GALT4	10.46	7.69	10.09	10.98	11.33	10.02	10.72	10.22	12.07	11.9	10.53	10.74	11.03	11.46	10.56	11.45	11.23	10.57	11.69	10.58	10.55	10.87	10.3	10.52	10.59	11.13	11.56	11.18	11.4	10.84	10.3	12.1	9.91	10.9	10.91	10.42	11.8	10.88	11.06	10.61	10.77	11.81	10.42	10.74	11.39	10.61	10.94	11.46	11.36
B4GALT5	7.26	7.13	10.88	10.67	10.12	9.96	11.02	10.12	8.97	9.96	9.69	10.1	10.25	10.68	9.26	10.06	10.53	10.23	9.74	9.66	9.3	9.12	9.31	10.81	10.35	9.4	9.27	9.64	9.97	10.67	9.57	9.8	10.28	8.85	11.41	11.05	9.68	10.77	9.45	10.7	11.33	10.98	10.24	10.76	10.81	10.62	10.59	10.25	10.65
B4GALT6	6.98	7.04	7.55	7.4	7.26	7.2	7.58	7.15	6.99	8	7.23	7.37	8.03	10.35	7.24	7.87	8.12	7.59	8.39	7.4	7.33	7.35	7.14	7.36	7.19	6.92	7.47	7.29	7.02	7.81	7.36	7.8	8.18	7.27	7.53	8.1	7.45	7.84	7.36	7.32	7.31	9.4	7.11	7.14	7.6	7.08	7.51	7.49	7.53
B4GALT7	10.85	6.74	10.95	11.25	10.39	10.7	10.57	11.03	11.69	10.06	11.13	11.52	11.11	10.24	11.21	11.83	11.26	11.73	10.36	11.42	11.12	11.42	11.07	10.94	10.36	10.73	11.46	10.87	11.65	9.88	10.75	10.33	10.61	11.49	11.18	11.13	10.39	10.72	11.49	10.96	10.67	10.31	10.94	10.74	11.25	10.84	10.68	10.61	10.47
B4GAT1	9.86	6.75	9.9	10.21	10.22	10.25	9.73	11.17	11.82	9.87	10.25	10.58	10.36	9.43	10.19	9.93	10.1	9.75	9.96	10.03	9.92	9.57	9.33	9.83	9.68	10.9	10.24	10.36	10.31	9.43	10.49	10.86	10.03	10.53	10.06	9.79	9.72	9.5	10.04	10.03	9.86	9.72	10.71	9.63	9.93	10.3	10.13	9.43	9.33
B9D1	7.16	6.9	8.8	8.52	7.51	8.84	8.47	7.97	7.12	7.56	9.05	8.35	8.01	8.57	8.55	8.16	8.71	7.79	7.26	8.51	8.3	7.62	7.48	9.22	8.21	7.1	8.48	8.44	8.12	8.36	7.63	7.93	8.36	7.51	8.58	7.92	9.41	8.72	7.23	8.04	8.06	8.83	9.01	8.33	8.32	7.84	8.87	8.34	8.49
B9D2	9.66	7.27	9.83	9.69	9.01	10.01	9.65	9.15	9.11	9.78	9.8	10.03	9.27	8.84	10.22	10.93	9.7	9.94	9.29	9.87	9.58	10.16	9.87	9.93	9.65	9.76	9.34	9.59	9.72	9.55	9.39	9.56	9.49	9.57	9.62	9.68	9.48	9.43	9.52	9.57	9.29	9.94	9.6	9.73	9.73	9.62	9.64	9.99	9.42
BAALC	7.34	7.12	7.3	7.67	7.4	7.28	9.46	7.15	7.35	7.42	8.13	8.14	7.76	7.31	8.12	7.25	7.27	7.26	7.24	7.37	7.84	7.28	7.09	8.59	7.51	7.53	7.45	7.72	8.42	9.41	7.41	7.22	8.13	7.25	7.56	7.38	7.3	7.17	8.53	7.97	8.69	7.27	9.87	7.23	7.36	9.79	7.41	7.11	7.18
BAALC-AS2	6.94	6.93	6.9	7.24	7.13	7.02	7.05	6.97	6.93	6.98	7.07	7.1	7.14	7.05	7.1	7.12	7.1	7	7.05	7.25	7.22	7.18	6.99	7.06	6.83	6.98	6.98	7.03	7.12	6.94	6.94	6.94	7.08	7.04	7.12	7.18	7.09	7.2	7.23	7.21	7.08	7.33	7	7.34	7.11	7.11	6.96	7.08	7.11
BAAT	7.07	7.17	7.22	7.2	7.18	7	7.27	7.28	7.08	7.04	7.11	7.1	7.32	7.1	6.98	7.09	7.08	7.22	6.98	7.05	7.13	7.01	7.1	7.23	7.22	7.13	7.12	6.95	6.99	7.03	7.1	7.01	7.06	6.99	7.02	7.09	7.32	7.07	7.02	7	7.07	7.28	7.28	7.11	6.91	7.23	7.06	7.19	7.45
BABAM1	10.02	7.59	11.37	11.39	10.7	11.68	11.44	11.14	11.02	10.86	11.6	11.39	11.16	11.46	11.46	12.05	11.39	11.67	11.3	11.67	11.17	11	10.96	11.68	11.07	11.27	11.3	10.88	11.41	11.25	10.97	11.38	11.29	11.02	11.22	11.26	11.77	10.73	11.4	11.43	11.85	11.43	11.17	10.85	11.25	11.1	11.32	10.75	11.4
BABAM2	8.28	7.08	9.85	10.35	8.96	10.09	10.14	9.71	9.52	10.03	10.28	9.95	9.83	10.33	9.26	10.04	10.3	10.09	8.85	10.18	9.65	9.32	8.99	9.06	9.94	9.47	9.51	9.55	9.74	10.01	9.39	9.51	9.67	9.45	9.94	10.04	10.08	9.42	9.67	10.47	9.68	9.39	10.24	10.13	10.53	9.98	9.65	9.52	10.24
BACE1	9.52	11.04	7.94	8.09	8.02	7.97	7.8	8.18	8.81	8.09	8.02	7.92	8.57	7.65	8.35	8.09	8.03	7.99	8.46	8.04	7.89	8	8.25	7.89	8.12	8.2	8.06	8.06	8	7.79	8.29	7.98	7.78	8.45	8.24	8.03	8.11	7.76	8.16	8.14	7.84	7.49	7.97	7.97	8.03	8.07	8	7.91	7.81
BACE2	9.83	7.42	10.77	10.14	9.63	11.1	10.59	9.68	9.91	10.61	10.93	10.36	9.71	9.82	10.34	9.45	9.86	10.26	10.72	10.35	10.01	10.29	9.39	10.91	10.32	10.26	10.23	9.58	10.13	10.58	10.11	12.44	9.15	10.14	10.05	9.78	9.49	10.11	10.33	9.75	9.05	10.72	10.54	11.17	10.2	10.77	10.8	9.48	10.74
BACH1	7.2	7.08	7.15	7.22	7.14	7.2	7.22	7.24	7.18	7.25	7.14	7.07	7.17	7.3	7.16	7.08	7.14	7.14	7.27	7.07	7.09	7.09	7.24	7.18	7.1	7.2	7.14	7.2	7.17	7.28	7.04	7.3	7.29	7.1	7.15	7.05	7.32	7.41	7	7.18	7.25	7.24	7.17	7.28	7.14	7.14	7.28	7.2	7.11
BACH2	8.14	9.01	7.35	7.24	7.19	7.4	7.39	7.59	7.57	7.4	7.36	7.44	7.44	7.59	7.34	7.38	7.37	7.44	7.43	7.54	7.34	7.32	7.37	7.49	7.57	7.5	7.52	7.48	7.39	7.44	7.41	7.39	7.57	7.42	7.5	7.35	7.45	7.29	7.28	7.32	7.33	7.27	7.65	7.35	7.61	7.28	7.41	7.26	7.6
BAD	7.35	7.46	9.05	9.06	7.96	9.05	8.77	8.16	7.65	8.1	9.24	8.96	8.62	8.28	8.51	8.1	8.79	8.9	8.14	9	8.61	8.16	8.11	8.91	8.41	8.32	7.99	8.32	8.92	8.5	8.11	9.18	8.65	8.3	9.18	8.73	8.65	8.51	8.12	8.86	8.55	8.58	9.35	8.64	9.16	9.02	8.78	8.52	8.69
BAG1	7.35	7.08	8.06	8.32	8.54	8.39	8.41	7.92	7.42	7.87	8.5	8.3	8.37	8.23	7.55	7.76	8.53	7.62	7.57	8.1	8.17	7.43	8.15	7.73	8.35	7.67	7.33	8.27	8.2	8.25	8.09	8.06	8.42	7.31	8.38	8.04	8.48	7.79	7.59	8.99	8.31	8.09	9.01	8.03	8.2	8.93	7.69	8.37	8.4
BAG2	8.88	10.73	7.52	7.64	7.83	7.55	7.38	8.07	8.1	7.65	7.69	7.43	7.87	7.76	7.72	7.58	7.65	7.62	7.78	7.55	7.54	7.51	8.05	7.75	7.84	7.81	7.64	7.72	7.58	7.69	7.88	7.66	7.53	7.74	7.74	7.51	8	7.64	7.72	7.5	7.63	7.97	7.49	7.58	7.6	7.91	7.61	7.83	7.52
BAG3	9.07	7.35	10.56	10.72	9.95	11.17	11.27	11.21	9.78	10.3	10.69	10.53	10.04	10.17	9.94	10.75	10.01	10.42	10.07	10.52	10.13	8.41	9.73	11.01	10.22	10.06	9.37	10.41	10.6	11.04	9.83	9.52	10.27	9.59	10.73	10.22	10.3	9.97	9.46	10.25	9.85	9.27	10.56	9.72	10.68	10.53	10.09	10.17	11.07
BAG4	12.59	11.68	10.28	9.98	11.93	9.99	9.63	10.72	14.79	9.74	10.15	10.34	10.13	9.58	10.84	11.3	9.85	9.99	11.07	10	10.36	11.03	11.38	9.8	10.18	11.64	11.73	10.75	9.9	9.93	10.59	10.1	9.11	11.99	8.74	9.51	11.87	9.37	11.43	9.77	10.19	9.9	11.05	11.1	9.81	9.7	9.96	9.97	10.16
BAG5	7.73	8.08	8.31	8.32	8.25	8.23	8.26	8.08	7.72	8.16	8.32	8.17	7.84	8.33	8.19	8.36	8.27	8.04	7.82	8.16	8.06	7.98	8.05	8.37	8.22	7.92	7.85	8.1	8.01	8.32	7.83	8.2	8.13	7.91	8.1	8.14	8.32	7.97	7.81	8.21	8.34	8.53	8.35	8.47	8.15	8.24	7.73	8.32	8.34
BAG6	10.79	6.98	10.86	10.96	10.34	11.36	10.64	10.94	12.08	10.92	11.5	11.12	11.14	10.73	11.82	11.1	10.84	11.13	11.61	11.21	11.23	11.83	11.73	11.24	10.84	11.27	11.53	11.17	11.26	10.62	11.06	11.05	10.02	11.16	10.9	10.72	10.65	10.25	11	10.83	10.12	10.24	11.05	10.75	10.54	10.92	10.63	11.15	11.39
BAGE	7.07	7.35	7.41	7.13	7.23	7.26	7.3	7.03	7.17	7.28	7.27	7.31	7.31	7.4	7.37	7.07	7.27	7.35	7.48	7.28	7.34	7.36	7.3	7.36	6.96	7.19	7.31	7.22	7.28	7.33	7.37	7.47	7.25	7.14	7.33	7.17	7.09	7.21	7.05	7.26	7.43	7.04	7.33	7.11	7.28	7.09	7.34	7.13	7.16
BAGE4	6.94	6.94	7.05	6.87	7.03	7.03	7.02	7.01	6.89	6.91	7.16	7.09	6.89	7.41	6.97	7.08	7	6.97	7.13	7.08	7.02	7	6.99	7.04	6.86	7.07	7.04	7.21	7	7.13	6.85	6.96	7.06	7.04	7	7.04	6.96	6.76	7	6.9	7.1	6.99	7.06	6.98	6.83	7.07	7.12	6.95	7.23
BAHD1	7.66	7.09	8.27	8.45	7.57	8.35	8.4	8	7.66	8.15	8.63	8.56	8.47	8.07	8.4	8.44	8.51	8.63	8.46	8.53	8.4	8.4	8.35	8.06	7.81	8.58	8.24	8.3	8.31	8.36	8.29	8.26	8.28	8.19	8.36	8.5	8.39	8.01	8.15	8.78	8.47	8.13	8.81	8.19	8.24	8.66	8.29	8.25	8.15
BAIAP2	7.87	7.01	8.44	9.21	8.21	8.69	8.67	8.71	7.99	9.42	10.18	9.79	8.46	8.27	8.71	9.58	8.44	8.81	9.42	9.99	9.29	9.42	7.94	10.24	9.56	8.7	8.41	8.34	8.05	8.51	8.71	9.56	8.75	8.53	9.03	8.46	9.34	8.49	8.73	8.82	8.82	7.97	9.62	8.59	9.57	8.85	8.69	8.44	8.89
BAIAP2-DT	7.27	7.55	8.45	8.79	7.18	8.19	7.97	7.87	7.07	8.45	9.09	8.38	7.88	7.74	7.32	7.64	8.4	8.4	8	8.73	8.45	8.09	7.38	8.05	7.96	8.17	7.81	8.17	8.08	7.96	7.85	9.39	7.98	7.67	8.31	7.81	7.94	7.98	7.43	8.01	7.65	7.98	9.12	8.17	8.53	8.24	8.5	7.89	8.02
BAIAP2L1	8.99	6.56	11.92	11.04	11.52	11.01	11.73	9.72	10.64	10.26	11.26	11.34	11.07	11.67	11.41	10.84	10.81	11.12	10.41	11.47	11.09	11.21	11.19	10.67	11.15	11.09	10.78	11.27	11.04	11.38	11.39	11.97	10.52	11.05	11.52	11.37	10.2	11.6	11.07	11.16	11.72	10.92	10.79	11.52	11.5	11.7	11.43	10.88	10.57
BAIAP2L2	7.44	7.13	10.74	7.99	12.39	9.24	7.89	9.59	8.36	8.24	7.72	8.5	8.93	9.72	7.92	7.86	7.98	10.3	11.13	8.01	8.37	8.23	7.81	9.83	8.45	9.56	8.36	9.07	7.99	7.55	8.31	9.05	7.95	8.16	9.99	8.37	8.87	13.39	8	8.2	7.83	9.05	7.85	7.99	9.81	7.66	10.65	11.92	10.46
BAIAP3	7.07	7.07	7.69	7.61	7.53	7.58	7.31	7.73	7.52	7.44	7.65	8.35	7.54	7.49	9.12	8.77	7.09	8.24	8.11	8.52	7.87	9.88	8.66	7.12	8.03	9.89	7.45	8.47	8.21	7.16	7.72	7.54	7.28	8.56	7.83	7.55	7.49	7.99	7.04	7.06	7.63	7.19	7.24	7.51	7.94	7.52	8.11	8.34	7.59
BAK1	10.29	11.73	10.83	10.42	9.57	11.55	9.68	9.5	10.88	10.52	11.27	11	10.66	10.36	11.06	10.53	10.7	11.11	10.57	11.31	10.47	10.23	10.18	10.84	10.26	10.28	10.53	10.52	10.93	9.53	10.6	10.28	10.91	10.81	10.84	10.67	10.48	10.27	11.07	11.31	10.84	9.07	10.89	10.79	11.38	11.74	10.84	10.93	10.09
BAMBI	12.96	10.43	13.01	11.24	11.72	12.53	12.87	12.9	12.99	14.5	13.06	12.47	13.46	14.51	12.56	14.62	13.2	13.19	13.42	12.94	12.83	12.69	12.58	9.06	12.13	13.23	13.49	13.53	13.7	12.93	12.97	12.69	12.37	13.86	13.62	12.81	12.51	13.63	13.32	11.89	12.97	14.04	12.51	13.29	13.51	12.52	12.51	12.59	13.69
BANF1	7.05	7.15	9.18	8.88	7.69	9.19	9.14	7.72	7.27	8.22	8.92	8.52	8.26	8.57	7.34	8.42	8.54	8.5	7.99	8.84	7.99	7.48	7.49	8.71	8.01	7.8	7.26	7.77	8.53	8.52	7.63	8.23	8.92	6.87	9.33	8.44	8.59	8.9	6.97	8.69	8.59	8.13	8.46	8.47	8.57	8.51	8.58	8.16	8.94
BANF2	7.04	7.23	7.1	7.09	7.4	7.03	7.11	7.15	7.08	6.98	7.09	7	7.23	7.16	7.03	7.44	7.15	7.15	7.17	7.21	7.02	7.15	7.15	7.13	7.17	7.14	7.05	6.99	7.05	7.06	7.36	7.04	7.03	7.19	7.27	7.13	7.19	7.04	7.22	7.11	6.97	7.22	7.17	7.09	7.08	7.16	7.16	7.22	7.17
BANK1	7.83	8.04	8.64	8.54	8.42	8.5	8.41	8.11	8.28	8.21	8.53	8.01	8.58	8.34	8.34	8.2	8.89	8.21	7.89	8.04	8.47	8.23	8.23	7.9	8.44	8.06	8.72	8.46	8.34	8.57	7.97	9.23	8.83	7.89	8.91	9.09	8.58	8.79	8.51	8.64	8.62	9.88	8.67	8.73	8.68	8.11	8.2	7.71	8.34
BANP	10.82	7.87	10.93	10.92	10.97	10.57	11.43	10.76	11.92	11.04	10.31	10.56	11.24	11.19	11.16	11.81	10.87	11.11	11.05	10.8	10.94	10.71	11.04	10.88	10.43	11.15	11.06	10.78	11.37	11.06	10.71	10.79	10.29	11.83	11.04	10.58	11.36	10.47	11.2	10.85	11.1	10.76	10.55	10.54	10.53	11.05	10.8	10.92	11.68
BAP1	10.57	6.91	9.23	9.46	8.95	9.85	8.81	9.39	10.48	8.97	10.15	9.64	9.52	9.15	10.45	9.14	9.12	9.43	9.48	9.57	10.14	10.7	10.31	9.67	9.62	10.15	9.94	9.5	10.01	8.74	9.66	9.3	8.89	10.32	9.39	9.19	9.62	8.79	9.8	9.3	9.06	9.57	10.06	9.29	9.18	9.31	9.41	9	8
BARD1	11.05	13.08	8.52	8.74	8.89	9.21	8.74	9.03	10.24	8.9	8.82	8.61	9.52	8.87	9.43	9.23	8.69	9.05	9.71	9.08	8.82	8.98	10.04	8.85	9.64	9.61	9.31	8.71	8.77	9.17	9.74	9.16	8.36	9.66	8.63	8.56	9.34	8.46	9.18	9.01	8.8	8.87	9.1	8.64	8.48	9.35	9.23	8.73	8.67
BARHL1	6.88	7.11	6.94	6.97	7.16	7.02	6.9	6.89	7.03	7.03	6.98	7.12	7.16	6.97	7.04	6.89	6.94	6.89	6.99	7.07	7.02	7.02	7.06	6.83	7.16	6.94	7.04	6.64	6.91	6.89	6.98	6.84	7.02	6.89	7.09	7.01	7.23	7	7.09	6.96	6.9	6.88	6.9	7.03	6.93	6.92	7.4	6.84	7.03
BARHL2	8.71	9.04	7.45	7.62	7.61	7.65	7.52	7.56	8.24	7.64	7.76	7.46	7.59	7.58	7.81	7.91	7.48	7.67	7.63	7.64	7.76	7.98	7.76	7.61	7.68	7.9	7.67	7.67	7.51	7.61	7.55	7.54	7.51	8.01	7.46	7.42	7.49	7.53	7.52	7.65	7.68	7.62	7.75	7.61	7.66	7.53	7.42	7.8	7.59
BARX1	7.81	7.47	7.48	7.56	7.99	7.58	7.38	7.33	8.52	7.74	7.55	7.3	7.34	7.41	7.38	8.53	7.94	7.56	7.53	7.39	9.45	7.6	7.7	7.9	7.33	7.55	8.31	7.45	7.63	7.44	7.83	7.49	7.56	7.39	7.44	7.38	7.43	7.42	8.57	7.56	8.01	7.64	7.38	7.56	7.39	7.81	7.44	7.27	8.78
BARX2	7.23	7.44	7.06	7.1	7.18	6.98	7.14	6.98	6.82	7.21	7.07	7.17	7.16	7.17	6.98	6.96	7.09	7.02	7.35	7.15	7.44	7.09	7.05	8.02	7.28	6.97	7.08	6.93	7.43	6.95	7.01	7.88	7.53	6.93	6.89	7.04	7.01	6.99	7.07	6.93	7.63	6.95	7.03	7.2	6.98	8.21	7.12	6.83	7.05
BASP1	12.71	13.38	13.61	12.65	10.5	12.37	13.72	12.22	13.46	12.98	12.73	11.08	12.75	13.28	9.35	11.57	13.73	13	9.6	12.08	12.99	11.3	12.58	12.04	12.55	11.42	11.68	10.07	13.06	13.72	12.37	13.53	13.29	12.42	13.09	13.61	11.02	13.48	12.19	12.26	12.49	12.94	13.11	13.99	13.39	12.16	12.25	12.79	13.76
BASP1-AS1	13.16	14.64	10.32	9.83	12.32	9.91	9.72	11.13	12.15	10.16	9.08	11.18	11.12	9.8	11.39	11.01	10.73	10.07	12.06	10.17	11.25	11.64	12.02	10.82	10.9	11.58	11.92	11.02	9.25	10.19	11.91	10.01	10.12	11.56	9.48	10.97	10.52	9.94	12.38	10.7	10.32	10.66	10.87	11.39	11.07	10.77	10.36	11.43	10.08
BATF	10.38	6.91	11	9.75	10.16	10.6	9.23	9.57	12.07	9.48	10.98	10.21	10.06	9.15	11.44	8.96	9.66	11.12	12.08	11.03	9.79	10.52	10.67	8.03	9.3	10.68	10.7	10.35	10.49	8.97	10.26	11.24	8.81	10.91	10.38	10.3	9.32	8.94	10.06	9.41	10.52	9.02	9.84	10.51	10.38	10.2	9.64	10.96	9.64
BATF2	6.78	6.97	8.59	8.14	7.53	8.66	7.46	7.64	9.45	7.16	8.52	8.94	7.96	7.13	7.3	7.03	7.99	8.61	7.47	7.78	7.2	7.86	7.19	8.98	8.68	7.32	8.41	8.13	7.08	7.34	7.56	8.23	7.81	7.11	8.29	8.72	7.4	7.48	7.76	7.72	8.87	7.33	7.32	8	8	8.36	8.17	7.63	7.73
BATF3	7.01	6.96	7.9	7.2	7.09	7.41	7.44	7.63	7.2	7.25	7.44	7.53	7.33	7.36	7.33	7.38	7.22	7.38	7.37	7.24	7.08	7.45	7.38	8.46	7.65	7.13	7.13	7.19	7.27	7.47	7.27	7.73	7.55	7.21	7.4	7.42	7.18	7.43	7	7.19	7.41	7.08	7.19	7.3	7.37	8.06	7.54	7.52	7.94
BAX	7.08	6.93	7.83	7.92	7.27	8.18	8.16	7.74	7.1	7.39	8.06	8.21	7.96	7.73	7.36	8.56	7.77	8.39	7.69	8.21	8.18	7.78	7.65	8.5	7.88	7.73	7.68	7.91	8.07	7.8	8.05	7.56	8.12	7.39	8.36	8.01	8.4	7.68	8.18	8.38	7.72	7.81	8.18	7.46	8.69	7.78	7.92	7.46	7.84
BAZ1A	9.23	7.67	10.08	10.24	12	9.89	10.82	10.04	9.51	11.3	9.75	9.44	10.15	9.86	10.32	10.12	10.37	10.03	10.22	10.02	10.92	11.34	10.64	10.75	10.36	10.44	10.78	10.69	10.51	11.01	10.68	10.21	10.66	10.76	10.2	10.2	10.25	9.99	10.75	10.55	10.67	10.4	10.28	10.61	9.95	10.14	10.63	10.73	10.43
BAZ1B	8.14	7.22	9.09	9.25	8.88	9.25	9.36	9.05	8.38	9.14	9.51	9.17	9.35	9.25	8.78	9.23	9.13	9.14	9.15	9.19	9.07	8.99	8.79	8.95	9.06	8.85	8.89	8.94	9.15	9.36	8.97	9.2	9.18	8.75	9.41	9.27	9.96	9.05	8.78	9.26	9.17	8.81	9.21	9	8.96	9.57	9.18	9.19	9.4
BAZ2A	7.43	10.05	7.61	7.63	7.38	7.47	7.56	7.29	7.45	7.44	7.52	7.63	7.39	7.55	8.22	7.99	7.65	7.45	7.84	7.45	8.01	7.5	7.85	7.29	7.64	8.09	8.05	7.79	7.69	7.4	7.82	7.4	7.51	8.06	7.58	7.41	7.73	7.49	8.28	7.47	7.45	7.53	7.76	7.6	7.78	7.69	7.7	7.79	7.6
BAZ2B	11.47	9.86	10.58	11.69	11.14	10.56	10.92	11.52	11.89	10.77	10.82	10.91	11.71	10.73	11.27	10.76	11.37	10.74	11.29	11.4	12.13	12.41	11.23	11.3	11.53	11.66	12.22	11.76	11.58	11.05	12.01	11.4	11.85	11.49	11.43	10.84	10.09	11.43	11.97	11.37	11.17	10.5	10.58	10.93	11.11	10.96	11.3	11.81	10.87
BBC3	11.59	12.95	8.8	9.21	9.26	9.42	9.01	9.42	10.69	9.44	9.44	9.17	8.59	8.71	9.97	9.81	9.23	9.38	8.75	9.37	9.57	9.98	9.3	9.18	9.51	9.78	9.47	9.19	9.3	8.9	8.73	9.43	9.12	10.01	9.19	9.12	8.52	8.81	9.48	9.47	8.69	8.87	9.42	9.06	9.43	8.4	8.67	9.49	8.91
BBLN	8.94	6.78	11.21	10.57	9.66	10.91	9.07	9.01	10.34	9.46	10.92	11.43	9.93	8.9	10.62	10.09	10.36	9.69	9.55	10.77	9.08	10.52	9.73	10.34	10.56	8.89	8.84	10.04	9.93	8.88	9.35	10.64	9.51	8.37	11.4	9.23	10.05	9.8	8.88	9.69	9.44	9.28	10.5	10.49	11.52	10.39	9.57	9.71	9.83
BBOF1	7.25	7.17	8.35	9.22	9.42	8.25	8.38	9.18	7.07	8.23	8.1	8.28	7.92	8.13	7.6	7.49	8.71	8.02	9.17	8.23	8.43	8.54	8.09	8.1	9.37	8.04	8.06	9.02	7.3	8.56	8.84	8.14	9.12	7.34	8.94	9.44	8.22	9.13	7.89	8.37	8.85	8.88	7.99	8.77	8.64	7.49	8.12	8.47	8.42
BBOX1	7.07	7.13	7.17	8.05	7.43	7.77	9.12	7.29	7.03	7.22	7.58	8.09	7.48	7.73	7.97	7.14	8.26	7.54	7.3	7.97	7.71	7.31	8.38	7.39	7.63	7	7.26	7.81	7.3	9.35	7.65	7.3	7.48	7.34	7.64	7.3	7.17	7.53	8.73	8.82	7.93	7.43	9.02	7.28	7.66	8.11	7.96	7.74	10.32
BBS1	7.76	6.82	10.12	10.75	10.27	9.76	9.31	10.42	9.27	9.54	10.27	10.04	10.05	8.98	9.3	9.34	10.46	9.62	9.3	10.15	10.41	10.18	9.44	9.18	10.12	10.49	10.18	10.39	10.13	9.43	10.17	10.36	10.87	9.39	10.5	9.91	9.21	10	9.75	10.11	9.58	9.71	10.37	9.66	10.24	9.67	9.87	9.89	9.72
BBS10	7.04	7.1	7.73	8.44	7.81	7.7	8.85	8.25	7.18	8.25	7.78	7.96	7.95	8.71	7.78	7.47	8.46	8	7.38	7.78	8.53	7.92	8.25	7.92	8.03	7.49	7.59	8.65	8.37	9.08	7.99	7.86	9.35	7.23	8.45	8.63	8.28	8.63	8.12	8.26	8.38	8.47	7.73	7.7	7.99	7.83	8.44	8.09	8.75
BBS12	6.77	6.85	7.49	8	6.98	7.27	7.55	7.48	6.83	7.41	7.83	7.37	7.11	7.31	6.91	7.15	7.64	7.26	7.11	7.43	7.22	7.18	7.02	7.64	7.11	7.04	7.15	7.43	7.24	7.59	7.08	7.94	7.79	6.89	7.73	7.26	7.52	7.69	7.12	7.52	7.64	7.49	7.38	7.51	7.43	7.38	7.34	7.67	7.23
BBS2	8.91	6.89	10.44	10.84	10.77	9.91	10.42	10.82	8.61	10.47	10.29	10.4	10.94	10.08	9.91	10	10.95	10.31	9.56	10.45	11.17	11.04	9.91	9.94	10.63	10.53	10.85	10.96	10.65	10.54	11.02	9.84	11.44	10.37	10.58	10.64	9.88	11.29	10.67	10.57	11.16	10.22	10.06	10.39	10.06	10.34	10.56	10.82	10.35
BBS4	12.35	8.85	8.65	9.85	10.06	9.17	9.06	10.39	10.91	10.76	9.44	9.51	10.12	9.04	10.65	10.5	9.56	10.02	9.73	9.51	10.22	10.87	9.67	9.33	9.79	11.42	10.74	9.83	10.07	8.78	10.43	9.88	9.49	10.84	9.23	9.46	8.54	8.82	10.46	9.51	8.94	8.64	9.5	9.31	8.82	9.6	8.85	10.18	8.49
BBS5	7.15	8.01	7.44	7.63	7.59	7.26	7.54	7.58	7.14	7.37	7.42	7.83	7.35	7.47	7.43	7.11	7.53	7.35	7.34	7.39	7.58	7.36	7.28	7.86	7.3	7.28	7.53	7.75	7.53	7.5	7.71	7.66	7.62	7.68	7.47	7.77	7.46	7.74	7.76	7.48	7.85	7.65	7.52	7.62	7.46	7.16	7.68	7.63	7.39
BBS7	7.06	7	7.67	7.76	7.92	7.64	8.43	7.82	6.94	7.66	7.44	7.56	7.51	8.04	7.32	7.05	7.72	7.42	7.46	7.63	8.02	7.2	7.43	8.28	7.62	7.29	7.35	7.77	7.68	8.7	7.7	7.6	8.38	7.54	7.52	7.64	7.82	8.22	7.53	7.66	8.16	8.71	7.42	7.66	7.45	7.39	7.74	7.94	7.74
BBS9	7.38	7.04	8.31	9.08	7.75	8.52	8.17	8.93	7.48	8.68	8.58	8.46	8.23	8.87	7.71	7.57	8.52	8.61	8.05	8.73	8.64	7.62	7.52	8.63	8.45	7.8	7.62	8.44	8.36	8.2	8.06	8.97	8.75	7.62	8.47	8.5	8.42	8.64	8.03	8.31	8.59	8.79	8.72	8.27	8.46	8.36	8.42	8.26	7.69
BBX	10.13	11.45	11.84	12.1	10.88	11.5	11.37	11.46	9.88	10.68	11.13	11.46	11.41	11.87	10.33	10.92	11.83	11.18	9.96	11.71	11.01	10.19	10.65	11.31	11.07	10.88	11.18	11.34	11.17	11.68	10.9	11.16	12.52	11.19	11.63	10.91	11.3	11.77	11.35	12.16	11.35	11.77	11.95	11.99	12.18	11.93	11.41	11.39	10.15
BCAM	8.41	7.63	8.01	8.89	7.38	7.81	7.9	8.05	8.45	7.57	9.71	8.08	8.87	7.5	8.13	8.4	8.17	8.22	7.96	9.14	8.49	8.39	8.27	7.59	7.7	8.25	8.88	8.13	9.37	7.69	8.64	8.68	9.61	8.35	7.73	7.63	7.5	7.96	8.67	8.85	8.1	7.56	8.62	8.49	7.99	9.09	8.11	7.49	7.78
BCAN	7.04	7.08	7.1	7.08	7.01	7.16	7.65	7.07	7.16	7.09	7.22	7.1	7.21	7.07	7.14	7.15	7.13	7.16	7.2	7.18	7.17	7.28	7.33	7.15	7.1	7.18	7.13	7.13	7.12	7.46	7.22	7.14	7.07	7.29	7.1	7.28	7.13	7.17	7.02	7.19	7.09	7.14	7.21	7.16	7.12	7.12	7.19	7.2	7.17
BCAP29	7.2	6.94	8.29	8.24	8.72	8.63	8.4	8.07	8.61	8.52	8.6	8.33	8.05	8.89	8.17	7.71	8.49	8.06	8.37	8.2	8.3	8.32	7.93	8.52	8.09	8.44	8.46	8.4	8.47	8.57	8.19	8.45	8.48	8.43	8.09	8.12	8.15	8.54	8.64	8.11	8.62	8.12	8.41	8.22	8.01	8.41	8.36	8.22	7.97
BCAP31	12.44	9.61	14.25	13.62	13.28	13.56	13.33	13.2	13.81	14.12	13.65	13.82	13.76	13.95	13.82	14.27	14.05	13.78	14.29	13.72	13.51	13.95	13.66	13.62	13.32	13.63	13.47	13.95	14.13	13.07	13.45	13.51	13.05	13.44	13.75	13.37	14.41	13.93	13.74	13.64	14.21	12.69	13.58	13.93	13.49	14.3	14.24	13.75	13.74
BCAR1	8.03	6.96	9.42	9.24	8.94	9.67	9.75	9.27	9.46	8.51	9.98	9.9	9.78	8.6	9.61	9.93	9.25	10.22	10.1	9.72	8.87	10.03	9.14	9.99	10.19	9.33	9.3	9.3	9.83	9.44	9.45	9	9.29	9.43	9.7	9.29	9.67	9.48	8.95	9.09	8.99	8.45	9.21	9.53	9.93	9.94	9.86	9.41	9.53
BCAR3	8.25	10.78	10.26	8.93	10.35	10.4	10.34	9.02	8.47	9.73	8.67	9.93	9.15	8.82	8.57	8.52	9.01	10.28	9.56	8.61	8.81	8.01	9.04	9.31	9.4	8.65	8.2	9.21	9.55	10.14	8.48	9.95	8.62	8.87	9.7	9.54	10.45	9.79	9.18	8.26	10.08	10.56	8.27	9.06	8.71	9.41	9.45	9.78	9.32
BCAS1	11.54	9.58	10.34	12.09	11.87	9.88	9.19	11.81	11.12	10.94	11.64	11.81	11.9	9.69	11.42	11.44	11.13	11.47	11.3	12.2	12.45	13.26	11.48	7.5	11.41	11.64	11.81	10.93	11.58	8.9	12.53	11.25	11.55	12.15	10.74	11.59	11.2	10.58	13.14	11.27	10.73	11.66	10.73	11.86	11.72	11.55	11.08	12.14	10.4
BCAS2	7.24	6.88	8.44	7.47	9.22	7.42	7.66	7.2	6.89	7.4	7.35	8.43	7.7	8.33	7.04	7.11	8.78	7.48	7.22	7.49	7.2	7.16	7.85	8.26	8.09	7.16	7.34	7.71	6.88	8.64	7.68	7.33	8.85	7.02	7.56	8.82	8.59	8.41	7.46	8.15	8.42	9.59	7.59	8.67	8.56	7.81	7.89	7.87	8.03
BCAS3	7.1	7.32	8.6	8.25	7.64	8.17	8.4	7.67	7.48	8.83	8.45	8.76	7.68	8.23	8.2	8.3	8.01	8.3	8.21	8.39	8.02	8.09	7.46	8.79	7.72	7.71	8.22	8.12	7.99	8.53	7.62	8.22	8.04	7.4	8.29	8.15	8.05	8.16	7.99	8.47	8.48	7.96	8.14	8.38	8.65	8.28	8.38	7.98	7.99
BCAS4	9.26	7.97	10.75	10	9.12	9.3	9.66	9.88	11.29	10.2	9.54	10.7	9.87	8.83	8.96	9.88	10.22	10.12	9.09	10.04	8.97	9.99	9.27	10.38	9.96	10.4	9.48	10.66	10.43	9.3	9.4	10.39	8.73	7.92	10.82	10.85	10.97	9.64	8.85	9.67	8.57	10.71	9.92	10.06	11.28	8.74	10.7	8.76	9.77
BCAT1	7.51	8.4	7.82	7.66	7.5	7.43	9.96	8.67	7.63	8.09	7.48	7.65	8.61	11.39	7.58	7.77	7.9	7.63	8.56	7.86	7.43	7.36	7.47	8.83	8.13	7.47	7.51	7.48	7.67	10.33	8.04	7.48	7.94	7.84	8.14	7.79	10.42	7.96	7.81	7.67	7.9	7.78	7.92	7.59	7.48	8.29	7.72	7.52	9.2
BCAT2	10.68	7.03	12.14	11.33	11.11	12.42	12.39	11.18	11.01	10.72	11.97	12.4	11.77	10.68	11.06	12.96	12.17	12.18	12.65	12.05	11.69	11.56	11.14	10.37	11.65	11.56	11.02	11.37	11.79	11.75	10.91	12.63	10.92	10.4	12.8	11.68	12.65	11.1	10.27	11.22	10.15	12.26	11.35	11.48	12.97	10.54	11.36	12.18	12.48
BCCIP	7.37	7.46	8.97	9.61	9.67	9.46	10.43	9.42	8.46	9.89	9.15	9	9.26	9.87	8.7	8.98	9.79	9.61	9.16	9.31	9.18	8.12	9.11	9.62	9.6	8.94	8.73	9.28	9.52	10.59	9	9.09	9.69	9.02	9.49	9.75	10.3	9.83	9.02	9.55	9.68	9.53	9.58	9.3	9.5	9.16	9.46	9.42	10.27
BCDIN3D	7.95	10.55	10.21	9.88	9.26	9.79	10.39	9.68	8.74	9.8	9.96	9.86	10.12	9.96	9.85	10.1	10.01	9.97	10.41	9.89	9.76	9.08	9.7	9.76	9.41	9.68	9.81	9.89	10.18	10.32	9.39	9.59	9.52	9.18	10.41	10.07	10.44	9.71	9.46	10.08	10.24	9.67	10.13	9.82	10.27	9.73	10.02	9.98	10.33
BCHE	7.14	7.14	7.28	7.42	7.21	7.36	7.43	8.36	7.23	7.23	7.29	7.12	7.14	7.59	7.18	7.05	7.51	7.27	7.34	7.2	7.3	7.23	7.31	7.56	7.11	7.38	7.33	7.25	7.26	7.53	7.51	7.2	7.24	7.08	7.26	7.32	7.23	7.35	7.55	7.45	7.32	6.88	7.29	7.08	7.25	7.36	7.37	7.09	7.14
BCKDHA	9.75	7.17	10.9	11.45	10.13	11.04	10.76	9.54	9.34	10.35	10.89	11.27	10.87	9.91	10.1	11.88	10.93	10.17	10.23	11.08	9.57	9.4	9.52	10.55	10.5	9.54	9.28	10.11	10.07	10.5	9.2	10.16	11.4	9.38	11.01	10.51	11.36	10.23	9.23	11.32	10.83	11.93	11.16	10.6	11.61	10.53	10.12	10.22	11.37
BCKDHB	7.28	7.26	9.39	9.64	9.62	9.18	9.57	9.09	7.44	8.83	8.88	8.82	9.21	9.87	8.46	8.84	9.64	9.11	8.05	9.16	9.1	7.65	9.1	7.45	8.81	9.2	8.09	9.16	9.68	9.63	8.67	7.94	9.66	8.38	9.51	9.59	8.36	9.77	8.71	9.41	9.72	9.87	8.79	9.27	9.23	8.6	9.06	9.68	9.69
BCKDK	11.44	7.26	11.9	12.02	11.25	12.3	12	11.88	11.38	11.26	12.26	12.18	11.62	11.11	11.74	11.91	11.71	12.32	11.5	12.2	11.84	11.61	11.85	11.62	11.89	11.76	11.53	11.77	12.2	11.65	11.59	12.36	11.37	11.31	11.7	12.23	11.39	11.41	11.74	11.89	11.36	11.8	11.92	11.75	12.09	11.71	11.92	11.49	11.9
BCL10	7.14	7.15	8.81	8.87	8.76	8.44	9.32	7.75	6.95	7.57	7.85	8.37	7.51	8.08	7.44	7.38	9.05	8.23	7.19	8.43	7.78	7.3	7.34	8.55	8.24	7.19	7.26	8.02	8.28	8.95	7.6	7.56	8.81	7.28	8.69	8.8	8.34	9.13	7.58	9.01	8.39	9.34	7.87	8.82	9.09	8.73	8.21	8.25	9
BCL11A	9.32	7.64	8.63	8.93	8.04	8.75	9.14	8.02	7.92	9.4	8.66	8.82	8.65	10.1	9.1	8.67	8.92	7.84	8.82	8.71	9.52	9.21	9.47	9.07	8.68	9.3	8.62	8.89	7.88	9.5	9.34	7.32	9.38	8.91	9.11	8.89	7.87	9.25	9.19	9.38	8.46	7.49	10.41	9.18	9.07	8.89	9.46	8.74	9.28
BCL11B	7.25	9.26	8.75	9.25	8.26	8.97	8.02	7.38	7.29	8.89	8.7	8.26	8.56	8.04	7.45	7.91	8.8	7.8	8.19	8.53	8.35	7.23	8.03	8.85	7.83	7.35	8.42	8.05	8.66	7.91	7.81	7.36	9.07	8.73	8.29	7.35	9.18	7.7	8.88	10.24	9.55	7.29	10.37	8.93	7.71	8.77	7.84	7.74	8.45
BCL2	7.19	7.57	7.62	7.53	7.5	7.4	7.83	8.15	7.31	7.45	7.48	8.29	7.37	7.55	7.43	7.33	7.51	7.42	7.23	7.27	7.22	7.42	7.22	7.23	7.87	7.39	7.53	7.43	7.4	7.8	7.46	7.8	7.71	7.37	7.51	7.6	7.33	7.65	7.39	7.51	7.95	8.24	7.77	7.55	7.47	7.54	7.46	7.44	7.59
BCL2A1	6.91	7.01	7.26	6.99	6.93	7.2	6.89	7.06	6.93	6.94	7.22	7.15	6.96	7.2	6.99	6.97	6.99	7.11	7.06	7.03	7.1	7.05	6.92	7.41	7.11	7.08	7.01	7.13	7.15	7.18	6.97	7.13	7.16	6.79	7	7.29	7.02	7.03	6.94	7	7.18	7.1	7.04	7.2	7.12	7.65	7.12	7.06	7.36
BCL2L1	9.91	6.92	11.96	11.09	10.91	11.17	11.1	10.72	11.47	11.91	11.18	11.46	10.89	10.79	10.75	11.56	11.11	11.35	11.64	11.43	10.48	10.46	10.31	11.53	11.74	10.43	10.31	10.54	10.75	10.86	10.55	11.67	11.21	10.51	11.53	11.74	11.72	11.69	10.94	11.05	11.32	10.63	10.73	11.47	11.65	11.59	11.25	11.26	10.64
BCL2L10	6.8	6.65	8.01	7.54	7.29	7.86	7.74	7.15	6.84	7.87	7.66	8.23	7.56	6.95	6.94	7.05	8.26	8.05	7.21	7.68	7.2	7.11	7.19	7.7	7.36	7.02	7.17	7.76	7.8	7.64	7.35	7.18	8.27	6.88	8.04	7.95	7.23	7.81	7.5	8.07	7.42	7.44	7.53	7.48	8.37	7.39	7.89	7.25	7.36
BCL2L11	6.93	7.16	7.13	7.08	7.39	7.14	7.38	7.57	6.95	7.72	7.06	7.13	6.99	7.23	7.11	7.13	7	7.11	7.1	7.07	7.03	7.06	7.21	8.46	7.07	7.03	7.1	7.05	7	7.23	7	7.64	7.09	7.09	6.96	7.03	7.18	7.17	7.15	7.11	7.07	7.03	6.98	7.16	7.62	7.16	7.14	6.98	7.29
BCL2L12	7.29	6.71	9.33	8.97	8.96	10.06	8.81	8.6	9.67	9.67	9.56	8.94	9.34	10.07	8.99	10.21	9.22	9.96	10.9	9.32	9.05	9.04	8.89	11.12	8.99	9.03	9.18	9.12	9.31	8.76	8.84	10.42	9.01	8.87	9.08	9.33	10.72	8.92	8.75	9.3	9.41	9.2	9.49	9.12	9.22	9.07	9.42	9.16	10.09
BCL2L13	11.53	12.73	11.64	11.68	12.01	11.25	10.59	11.33	10.44	11.61	11.62	11.43	11.41	11.21	11.78	11.15	11.45	11.56	11.99	11.28	11.4	11.54	11.83	11.37	11.2	11.52	11.8	11.92	11.45	10.52	11.73	11.22	11.33	11	11.28	11.23	11.6	12.15	11.19	11.63	11.74	11.52	12.01	11.71	11.39	11.4	11.64	11.87	11.6
BCL2L14	7.36	7.31	7.4	7.26	7.42	7.22	7.26	7.32	7.34	7.19	7.25	7.25	7.35	7.28	7.22	7.17	7.34	7.27	7.32	7.23	7.2	7.33	7.31	7.35	7.2	7.3	7.27	7.26	7.34	7.21	7.16	7.27	7.33	7.38	7.29	7.21	7.33	7.29	7.32	7.36	7.27	7.27	7.25	7.34	7.26	7.22	7.25	7.27	7.23
BCL2L15	6.87	7.08	7.23	7.29	7.03	7	6.99	6.93	6.99	6.93	6.98	7.21	7.04	7.02	6.9	7.01	6.93	7.09	7.04	7.01	6.87	6.96	6.79	6.82	7.02	6.93	6.96	7	6.97	6.99	7.05	7.6	6.9	6.91	7.6	7.72	7.05	7.99	6.86	6.9	7.02	7.68	6.92	7.4	7.45	6.81	7.14	6.76	6.94
BCL2L2	9.72	6.98	10.95	11.2	11.07	10.53	10.63	12.2	8.43	10.29	10.25	10.6	10.63	9.05	10.6	10.14	11.09	10.46	10.4	10.56	11.44	10.39	10.98	10.28	11.62	10.94	10.32	11.28	11.22	10.57	11.29	11.06	11.49	10.98	11.21	11.13	10.27	10.42	10.97	10.69	11.29	11.52	10.59	10.75	10.96	11.41	10.87	11.36	10.75
BCL3	7.76	7	8.98	8.55	8.27	9.09	8.93	8.4	10	8.24	9.45	8.33	8.95	10.27	8.28	8.82	8.4	8.75	8.97	8.6	8.09	8.26	7.94	9.75	9.54	7.86	8.25	7.87	8.23	8.88	8.38	9.52	9.39	8.92	8.46	8.7	8.24	8.74	8.42	9.07	9.92	8.44	8.67	9.06	8.59	9.6	8.73	8.81	8.57
BCL6	11.94	7.11	11.19	11.66	12.26	10.97	11.75	11.86	11.91	12.89	10.99	11.22	11.83	11.98	11.38	12.21	11.23	10.86	11.46	11.27	11.42	11.39	10.67	10.38	11.12	11.87	11.73	11.48	11.34	11.76	11.65	10.69	11.83	11.48	11.12	11.41	10.9	11.57	12.15	11.12	11.99	11.48	10.82	11.09	10.51	11.24	10.97	11.27	10.86
BCL6B	7.27	7.42	7.72	7.51	7.27	8.09	7.89	7.67	7.21	8.72	7.81	7.91	7.41	7.55	7.39	8.09	7.84	7.47	8.1	7.63	7.48	7.77	7.93	7.52	8.06	7.67	7.44	7.68	8.13	7.97	7.7	7.83	7.59	7.44	7.63	7.54	7.79	7.97	7.62	7.94	7.73	7.61	8.12	7.75	7.67	8.64	8.54	7.94	7.88
BCL7A	8.95	9.5	8.18	7.88	7.59	8.02	8.03	7.7	8.22	7.7	7.97	8.12	7.78	7.82	8.13	8.4	7.93	7.91	7.74	7.86	7.59	8.2	7.71	7.93	7.75	7.98	7.95	7.91	7.79	7.93	7.6	8.09	7.82	7.91	8.62	7.9	7.93	7.9	7.41	7.74	7.83	8.01	8	7.87	8.38	7.61	7.77	7.89	8.25
BCL7B	7.04	6.92	9.22	9.42	8.24	9.53	9.41	9.22	7.66	8.77	9.69	9.3	9.02	9.13	9.02	8.99	9.3	9.67	8.79	9.62	9.15	8.96	8.14	8.88	8.8	8.44	8.52	8.53	8.94	9.05	8.91	9.44	9.65	8.79	9.37	9	9.57	8.95	8.53	9.15	9.25	8.48	9.1	8.91	9.24	9.62	9.2	9.03	9.11
BCL9	10.12	7.4	10.02	9.99	8.65	9.7	10.62	9.84	10.72	9.69	10.15	10.05	9.98	10.09	10.05	10.07	9.66	9.28	11.19	9.79	10.37	10.12	10.5	10.27	9.8	9.28	9.95	9.82	9.91	10.53	9.9	11.1	10.12	9.96	9.65	9.81	10.05	10.09	9.89	9.84	9.73	10.44	10.39	9.25	9.76	9.82	9.95	9.52	10.45
BCL9L	7.97	7.47	8.91	8.63	8.01	8.54	8.12	8.3	9.52	7.82	8.58	8.46	8.61	8.26	8.41	8.58	8.58	8.67	8.59	8.45	8.24	8.73	8.63	8.77	8.66	8.23	8.24	8.26	8.46	7.92	8.68	8.92	8.42	8.85	8.91	8.59	8.61	8.43	8.29	7.96	8.82	8.35	8.39	8.7	9.05	9.05	8.63	8.51	8.14
BCLAF1	11.26	7.45	11.67	12.15	12.43	11.7	12.65	12.01	10.23	11.99	11.5	11.77	12.03	12.39	11.63	11.62	12.22	11.43	11.66	11.79	12.25	11.94	11.77	11.44	12.03	12.08	12.33	12.35	11.88	12.88	12.33	11.2	12.73	11.68	12.26	12.28	12.2	12.65	12.15	11.78	12.39	12.49	11.59	11.76	11.79	11.41	11.9	12.1	11.88
BCLAF3	11.7	7.48	8.95	9.08	10.34	8.79	8.87	9.7	11.3	9.49	9.23	9.56	8.96	9.12	9.67	11.29	9.37	8.84	10.04	9.1	9.85	10.83	10.1	9.17	9.49	10.46	10.54	10.11	9.8	9.25	9.53	10.09	8.74	10.72	8.48	8.96	9.47	9.27	10.19	8.82	8.8	9.39	9.78	9.9	9.06	9.25	8.99	9.07	8.49
BCO1	8.55	9.17	8.9	7.51	8.61	7.86	7.37	7.69	7.45	7.01	7.26	7.66	7.31	7.1	7.26	7.82	7.72	7.63	7.23	7.04	7.15	7.46	7.31	6.96	7.74	7.28	8.01	7.33	6.99	7.22	7.33	8.59	7.51	7.29	8.4	8.26	9.39	9.13	7.07	7.44	7.62	9.47	7.06	7.5	8.74	7.12	7.74	7.67	7.49
BCO2	11.65	13.79	9.02	9.69	9.37	9.72	9.54	10.18	10.97	9.63	9.72	9.41	8.02	9.03	10.17	10.36	9.51	9.6	8.06	9.71	9.91	10.18	8.1	9.42	9.69	10.05	9.74	9.42	10.01	9.27	7.99	9.58	9.49	10.38	9.63	9.52	7.99	8.97	9.75	9.72	8.92	9.17	9.74	9.13	9.56	7.78	7.81	9.48	9.25
BCORL1	8.67	7.93	8.63	8.19	7.73	8.48	8.21	8.03	9.28	8.2	8.85	8.4	8.27	8.37	8.05	8.79	7.97	8.21	8.07	8.54	8.42	8.32	8.49	9.13	8.06	8.36	8.68	8.28	8.46	8.07	8.49	8.94	8.22	8.18	8.29	7.89	8.21	8.1	8.52	8.54	8.43	7.89	8.4	8.29	8.42	8.22	8.5	8.28	8.69
BCORP1	7.11	7.1	7.14	7.27	7.4	7.1	7.13	7.28	7.07	7.11	7.09	7.16	7.26	7.02	7.07	7.3	7.1	6.94	7.06	7.05	7.34	7.18	7.24	7.04	7.23	7.14	7.15	7.04	7.06	7.12	7.12	7.05	7.08	7.18	7.12	7.06	7.13	7.14	7.4	7.05	7.09	7.37	7.05	7.29	7.35	7.25	7.04	7.17	7.11
BCR	7.34	7.08	8.69	8.8	8.09	8.88	8.96	7.7	7.84	8.4	9.3	9.35	8.64	8.23	9	9.35	8.53	8.96	8.26	9.1	8.63	8.9	8.39	8.36	8.23	8.13	7.97	8.56	9.34	8.55	8.3	9.45	8.66	8.18	9.19	8.52	9.57	9.46	8.22	8.9	8.81	8.6	9.02	8.35	9.37	8.78	9.22	8.46	8.83
BCRP2	7.02	7.55	7.25	7.23	7.12	7.3	7.13	7.07	7.16	7.31	6.95	7.68	7.25	7.35	7.2	7.2	7.25	7.15	7.07	7.34	7.24	7.14	7.08	7.3	7.31	7.17	7.14	7.25	7.22	7.04	7.16	7.09	7.63	7.22	7.53	7.14	7.61	7.46	7.3	7.23	7.36	7	7.27	7.2	7.75	7.44	7.28	7.4	7.67
BCS1L	10.33	6.77	9.84	10.44	10.16	10.61	10.48	10.59	9.18	9.94	10.45	10.33	10.81	9.96	11.12	10.66	10.27	10.49	10.46	10.58	11.29	11.31	10.61	10.3	10.15	10.59	11.35	10.65	11.57	10.28	10.94	9.81	10.72	11.34	10.14	9.96	9.89	10.09	11.03	10.64	10.4	10.1	10.47	9.92	9.97	10.08	10.33	10.46	9.69
BCYRN1	15.26	15.34	12.88	12.77	14.61	12.94	12.58	14.11	15.29	13.96	12.09	13.55	13.64	13.03	14.06	14.02	13.47	13.23	14.93	12.96	13.79	14.72	14.33	13.63	14.08	14.62	15.11	14.01	12.53	13.02	14.64	13.38	13.02	14.9	12.62	12.96	13.35	13.01	14.78	13.38	13.32	13.22	13.67	13.92	13.32	13.24	13.16	13.76	12.85
BDH1	7.19	7.29	7.87	8.46	7.7	8.09	8.22	7.72	7.63	8.12	8.27	8.28	8.01	7.89	8.36	7.95	7.83	7.58	7.77	8.1	7.99	8.18	7.36	7.46	7.69	8.25	8.38	8.2	8.6	8.18	8.05	8.53	8.04	7.41	8.36	8.32	8.31	7.91	7.22	7.82	7.41	8.3	8.31	7.96	8.47	7.49	7.89	7.86	7.79
BDH2	7.23	6.93	7.52	7.58	7.4	7.41	7.47	7.21	6.97	7.15	7.87	7.79	7.43	7.3	6.98	7.04	7.56	7.28	7.17	7.72	7.84	7.08	7.15	7.44	7.46	6.99	7.38	7.72	7.15	7.72	7.4	6.99	7.95	7.01	7.12	7.43	7.26	7.8	7.52	7.45	7.77	7.76	7.37	7.56	7.44	7.12	7.56	7.07	7.19
BDKRB1	7.03	6.87	7.08	6.92	7.31	7.37	7.46	7.67	7.19	7.26	7.08	7.35	6.93	7.09	7.05	6.81	6.95	7.51	7.31	7.02	6.96	7.39	7.17	8.67	7.7	7.04	7.02	7.22	7.52	7.34	7.52	7.94	6.88	7.19	7.24	7.28	7.21	7.39	6.89	6.91	7.45	7.43	6.76	6.96	7.07	7.31	7.3	6.89	7.13
BDKRB2	9.4	12.06	7.78	7.6	8.25	7.79	7.76	7.74	8.26	7.48	7.57	7.89	7.54	7.68	7.56	7.94	7.47	7.64	7.76	7.62	7.43	7.88	7.9	7.95	8.28	7.71	7.85	7.79	7.58	7.79	8.05	7.82	7.45	7.52	7.74	7.45	7.36	7.8	7.8	7.56	7.9	7.79	7.68	7.75	7.57	8.14	7.8	7.46	7.55
BDNF	8.14	9.1	7.3	7.32	7.29	7.42	7.3	7.53	7.53	7.33	7.36	7.33	7.46	7.33	7.41	7.44	7.3	7.37	7.46	7.41	7.3	7.4	7.55	7.29	7.48	7.46	7.35	7.32	7.32	7.32	7.56	7.35	7.28	7.49	7.32	7.32	7.47	7.33	7.3	7.36	7.32	7.11	7.34	7.28	7.36	7.47	7.38	7.34	7.3
BDP1	10.61	9.24	8.51	8.78	9.66	8.57	8.09	8.98	9.01	8.74	8.01	8.65	8.98	8.26	9.38	9.27	8.64	8.67	8.89	8.77	9.38	9.9	9.55	8.44	8.48	10.15	9.95	9.12	9.06	7.95	9.17	8.39	8.25	10.09	8.16	8	8.49	8.47	9.68	8.81	8.17	8.55	9.19	9.01	8.85	9.03	8.6	9.07	8.23
BEAN1	7.18	7.33	7.1	7.05	6.96	7.04	7.12	7.14	7.21	7.11	7.09	6.96	7.12	7.1	7.4	7.08	7.16	7.07	7.07	7.07	7.12	7.12	7.13	7.04	7.22	7.22	7.1	7.08	7.12	7.09	7.16	7.15	7	7.08	7.21	7.02	7.17	7.16	7.08	7.05	7.13	6.94	7.03	7.21	7.18	7.18	7.11	7.03	6.99
BECN1	8.96	7.05	10.71	11.05	11.3	10.32	10.93	10.63	9.36	10.82	10.12	10.23	10.49	10.84	10.35	10.69	10.99	10.74	10.52	10.63	10.94	10.36	10.83	10.08	10.41	10.48	10.16	10.16	10.69	10.49	10.12	10.39	10.95	10.61	10.72	10.53	10.02	10.71	10.83	11.01	10.49	11.12	10.7	11	10.96	10.86	10.71	10.84	10.74
BEGAIN	7.27	7.19	7.43	7.06	7.24	7.13	7.28	7.08	8.61	8.36	7.3	7.77	8.57	7.17	7.27	9.2	7.13	7.16	7.36	7.2	7.3	7.33	7.16	7.23	7.22	7.08	7.19	7.25	7.19	7.06	7.38	7.15	7.4	7.29	8.2	7.15	7.43	7.12	7.38	7.13	7.39	7.1	7.07	7.26	7.95	7.07	7.13	7.17	7.28
BEND2	7.06	6.98	7.05	7.18	6.9	6.96	7.03	6.95	6.94	6.96	6.94	6.99	7.36	7.02	6.87	7.05	6.92	7.05	7.05	6.84	7.09	7.07	7.12	6.97	6.88	7.04	6.99	6.96	6.91	7.03	7.14	7.12	6.93	7.09	6.99	7.06	7.09	7.14	6.94	6.99	7	6.84	7.16	6.83	6.93	7.03	7.02	7.03	7.16
BEND3	7.27	7.76	7.29	7.28	7.28	7.39	7.48	7.38	7.39	7.37	7.31	7.37	7.48	7.37	7.37	7.21	7.35	7.31	7.46	7.34	7.35	7.29	7.4	7.4	7.24	7.3	7.26	7.3	7.28	7.22	7.35	7.37	7.39	7.31	7.34	7.51	7.35	7.32	7.41	7.4	7.31	7.24	7.33	7.31	7.33	7.37	7.4	7.39	7.56
BEND5	9.17	7.5	8.31	8.44	7.88	8.31	8.75	8.14	7.69	8.1	8.47	8.45	8.17	8.32	8.03	8.49	8.43	8.18	7.85	8.36	7.96	7.99	8.06	7.28	7.57	8.36	7.74	8.06	7.64	8.69	7.71	8.53	7.88	7.96	8.14	8.21	8.55	8.7	7.5	8.17	7.82	8.74	8.74	8.53	8.58	8.4	8.18	8.19	8.33
BEND6	7.08	7.02	7.27	7.3	6.91	7.2	7.23	8.41	7.12	7.14	7.59	7.38	7.46	7.27	7.06	7.17	7.28	7.12	7.07	7.31	7.12	6.98	7.08	7.24	7.7	7.24	7.11	7.32	7.3	7.69	7.24	8.15	7.36	7.13	7.32	7	7.89	7.09	6.91	7.22	7.14	8.27	7.38	7.12	7.09	6.99	7.2	7.16	7.67
BEND7	7.22	7.35	7.16	7.04	7.45	7.13	7.1	7.32	6.92	7.1	7.25	7.32	7.3	7.12	7.32	7.05	7.13	7.16	7.27	7.25	7.04	7.12	7.26	7.16	7	7.18	7.2	7.13	7.06	7.13	7.39	7.21	7.17	7.26	7.21	7.11	7.22	7.09	7.21	7.29	7.11	7.55	7.21	7.08	7.25	7.09	7.13	7.39	7.1
BEST1	7.42	7.99	7.64	7.62	7.5	7.7	7.48	7.81	7.65	7.64	7.58	7.79	7.53	7.45	7.42	7.72	7.26	7.61	7.77	7.69	7.56	7.66	7.29	7.66	7.91	7.54	7.86	7.61	7.47	7.61	7.88	8.14	7.64	7.84	7.56	7.58	7.32	7.53	7.53	7.46	7.56	7.48	7.38	7.44	7.63	7.43	7.27	7.41	7.6
BEST2	8.16	7.35	7.28	7.26	7.03	7.44	7.18	7.33	7.53	7.24	7.33	7.19	7.15	7.29	7.41	7.21	7.36	7.22	7.15	7.29	7.34	7.52	7.25	7.49	7.35	7.38	7.42	7.31	7.26	7.19	7.17	7.26	7.36	7.43	7.16	7.18	7.33	7.21	7.22	7.22	7.21	7.22	7.45	7.28	7.1	7.14	7.24	7.25	7.15
BEST3	9.9	10.86	7.92	8.1	8.01	8.33	7.93	8.15	9.01	7.96	8.45	8.1	7.72	7.85	8.35	8.35	8.14	8.38	7.86	8.15	8.28	8.71	8.21	8.22	8.11	8.34	8.39	8.2	8.22	8.03	7.92	8.31	8.2	8.59	8.1	8.05	7.83	7.87	8.08	8.23	8.42	7.93	8.43	8.11	8.1	7.72	7.61	7.87	7.99
BEST4	7.2	7.26	7.64	7.56	7.3	7.64	8.1	7.31	7.43	7.59	7.81	7.7	7.56	7.19	7.56	8.09	7.57	7.64	7.32	7.8	7.87	7.57	7.17	7.56	7.13	7.53	7.55	7.79	7.86	7.77	7.75	7.1	7.53	7.16	7.65	7.99	7.14	7.96	7.46	7.39	7.38	6.98	7.37	7.66	7.4	7.23	7.99	7.73	8.04
BET1	7.04	6.88	8.75	9.12	9.07	8.55	10.04	8.64	7.18	9.07	8.29	8.66	8.27	9.34	7.52	8.08	9.24	8.58	8.02	8.58	8.29	7.72	7.72	8.67	8.82	7.87	7.48	8.79	8.61	10.41	7.93	8.49	9.36	7.5	9.2	9.57	9.22	9.79	7.57	8.65	9.45	9.93	8.4	9.01	9.02	8.48	8.51	8.42	8.99
BET1L	11.84	8.48	12.42	12.18	12.21	11.85	11.64	11.9	11.3	11.85	12.55	12.38	12.26	11.63	12.29	11.17	12.02	11.91	12.82	12.05	12.08	12.73	11.9	11.88	12.32	12.04	13	12.22	11.27	11.41	12.68	12.22	12.41	11.98	11.89	12.06	11.44	11.97	12.14	12.42	11.97	12.27	12.67	12.36	11.83	11.93	12.34	12.16	11.47
BEX1	7.92	6.88	9.23	9.26	8.58	8.93	9.94	8.82	9.09	8.09	8.94	8.95	8.66	9.17	8.92	8.75	9.52	9.06	7.88	9.21	8.65	8.6	8.65	8.92	8.62	8.77	8.16	8.79	8.68	9.67	8.23	8.17	8.86	8.55	9.32	9.12	9.69	9.02	8.37	8.72	8.65	8.23	8.62	8.69	9.61	8.98	8.77	8.21	9.28
BEX3	10.89	11.26	10.51	10.8	10.62	10.49	11.34	10.54	11.71	10.24	9.74	10.58	10.31	10.47	10.38	10.9	11.26	10.64	9.39	10.88	10.64	10.56	10.58	10.45	10.35	11.3	10.39	11	11.05	11.07	10.31	9.38	10.13	10.5	10.75	10.75	11	10.53	10.3	10.46	10.14	9.29	9.63	10.34	11.12	10.57	10.16	9.99	10.59
BEX4	10.34	8.52	10.66	12.44	11.04	9.68	11.66	11.63	8.46	11.57	11.41	11.66	11.51	10.79	8.21	11.57	12.31	10.18	10.76	11.27	12.5	11.19	10.79	9.93	11.46	10.6	11.22	11.34	12.41	11.56	11.74	11.14	11.96	11.39	11.9	11.26	12.47	11.21	11.86	11.09	10.79	10.44	11.51	10.86	12.08	11.94	11.35	10.78	10.51
BEX5	6.98	6.75	7.23	8.73	6.85	7.77	8.79	7.25	6.94	8.35	8.28	7.83	7.88	7.47	6.84	7.07	7.98	7.02	7.02	8.31	7.78	7.07	7.14	7.19	7.06	7.11	7.23	7.58	7.2	8.7	7.38	8.14	8.56	7.06	7.67	7.36	7.05	7	6.98	8.33	7.96	7.62	8.22	7.24	7.51	7.58	7.3	7.14	7.13
BFAR	8.93	7.7	11.14	10.48	10.56	10.39	10.78	10.02	7.94	9.44	10.36	10.66	10.04	10.1	9.79	9.96	10.64	10.26	10.21	10.53	10.28	9.43	10.23	9.98	10.01	9.66	9.37	10.42	10.28	10.79	9.8	9.76	10.7	9.59	10.7	9.89	10.46	10.86	9.73	10.84	11.11	10.61	11.1	10.82	11.03	10.77	10.79	10.28	10.77
BFSP1	6.69	6.76	7.36	7.21	6.91	7.23	7.79	7.18	7.69	7.65	7.78	7.41	7.04	7.11	6.74	7.35	7.42	7.06	7.21	6.94	6.78	7.46	7.76	7.04	7.11	7.26	7.05	7.76	7.67	7.46	7.09	7.3	7.18	7.05	7.16	7.45	7.6	7.67	6.83	7.06	7.23	6.87	7.75	7.31	7.49	7.36	7.39	6.97	7.58
BFSP2	6.82	6.94	6.93	7.07	7.02	6.74	7.04	6.86	6.9	6.95	6.92	6.99	7	6.94	6.93	6.97	6.96	6.95	6.97	6.93	7.05	7.11	7.15	6.9	6.86	7.06	6.88	7.06	7.01	6.92	7.13	6.99	6.91	7.08	6.89	7.03	7.08	7	6.94	7.02	6.88	6.92	6.91	6.85	6.94	7.1	7.11	6.94	6.93
BGN	9.52	7.25	9.33	7.38	9.64	7.14	9.33	13.03	11.68	11.01	9.46	10.46	8.05	9	11.06	12.13	9.57	10.41	11.53	9.91	9.59	10.72	11.13	10.75	10.49	7.35	9.1	9.21	11.22	10.03	11.17	8.76	7.14	11.43	9.91	9.52	9.36	10.16	10.28	9.66	7.06	8.98	7.14	10.81	7.31	11.89	10.95	10.44	10.34
BHLHA15	7.23	7.11	6.99	7.2	6.94	7.11	7.2	7.2	7.12	7.02	7.09	7.08	7.19	7.01	7.21	7.19	7.05	7.04	6.93	7.07	7.11	7.1	7.19	7.13	7	7.12	7	7.04	7.03	7.09	7.16	7.09	7.1	7.34	6.91	7.23	7.08	6.9	7.07	7.13	7.09	7.08	7.13	7.01	7.02	7.15	7.03	7.09	7.21
BHLHE22	6.85	6.92	7.48	7.04	7.16	7.16	8.22	7.9	7.05	7.13	7.59	8.11	7.48	7.74	7.2	7.56	7.17	7.31	7.19	7.06	6.97	7.47	7.23	7.15	8.25	7.26	6.92	7.24	7.46	8.66	7.44	7.2	7.46	7.01	8.18	7.32	6.93	7.81	6.89	6.83	7.7	7	7.16	7.2	7.93	8.26	7.68	6.96	7.8
BHLHE22-AS1	6.85	7.01	6.79	6.63	6.8	6.56	6.67	6.91	6.61	6.75	6.5	6.63	6.7	6.72	6.78	6.75	6.72	6.65	6.87	6.78	6.82	6.62	6.79	6.55	6.8	6.73	6.65	6.83	6.53	6.77	6.91	6.61	6.56	6.62	6.67	6.78	6.8	6.6	6.85	6.77	6.62	6.65	6.86	6.84	6.7	6.79	7.03	6.9	6.68
BHLHE23	6.9	6.93	7.03	7.07	7.02	6.96	6.9	7.11	6.93	6.92	6.85	7.15	7.03	7.1	7.15	7.1	6.94	6.87	7.11	6.92	6.75	7.1	6.84	7.06	7.02	7.06	6.93	6.9	6.87	6.88	7	7.11	6.92	7.01	7.02	6.89	6.97	7.1	7.01	7.09	7.03	6.9	6.94	7.01	7.04	7.27	7	7.11	6.84
BHLHE40	10.75	9.22	11.13	11.63	11.5	11.42	12.58	11.29	12.44	11.96	11.33	11.43	11.63	12.27	11.72	12.12	12.56	11.35	11.2	11.98	11.39	11.54	11.69	12.65	13.69	11.51	10.61	11.58	11.83	12.15	12.24	10.7	11.9	12.92	12.26	11.59	11.5	11.66	12.59	12.05	12.17	11.69	10.15	12.01	11.51	12.99	11.8	11.89	11.52
BHLHE41	10.61	7.32	11	10.61	11.24	10.33	10.59	9.81	8.42	11.56	11.18	11.17	10.21	10.52	11.36	10.23	10.03	10.02	8.29	10.99	11.35	11.63	8.36	8.83	10.02	11.35	11.25	10.77	11.06	10.77	11.12	11.14	10.86	10.36	11.41	10.72	9.52	11.02	11.25	9.55	10.7	9.99	10.64	9.87	11.19	10.19	10.67	10.78	8.23
BHMT	12.28	7.58	9.16	11.6	14.03	10.78	11.69	12.37	11.22	12.62	9.1	8.26	12.53	11.97	10.59	13.75	11.48	11.18	14.24	11	10.55	9.93	11.06	6.81	9.79	11.58	12.56	11.14	11.03	11.63	11.51	11.65	9.06	11.81	9.6	10.04	12.01	7.39	10.86	12.74	8.81	14.3	11.13	11.04	11.13	10.38	8.09	12.6	10.95
BHMT2	6.79	6.89	7.07	7.19	6.76	6.9	6.86	9.03	6.77	6.94	7.07	7.02	6.93	6.84	6.81	6.95	7.15	6.91	6.98	6.95	6.82	6.94	6.92	6.98	7.39	6.94	7.26	7.1	7.05	7.08	7.47	6.87	7.06	6.93	7	6.8	6.86	7	6.97	6.67	6.99	6.93	7.06	6.94	6.81	7.09	7.03	6.8	6.83
BICC1	6.92	7.02	7.35	6.9	6.92	6.77	6.83	7.29	7.01	6.91	7.01	6.84	7.06	6.91	7.08	6.99	6.68	7.23	6.93	6.73	6.92	6.96	6.79	7.08	6.81	7.13	6.98	6.8	6.97	7.01	6.95	6.82	6.85	6.76	7.02	7.01	7.14	7.19	6.67	6.97	6.81	6.84	7.2	7.23	7.02	7.11	7.24	6.96	6.92
BICD1	9.97	11.68	9.52	8.75	8.78	9.13	8.95	9.23	9.07	8.99	9.15	9.16	8.86	7.83	7.39	8.65	8.51	10.69	7.9	9.4	8.79	9.15	8.52	9.85	8.28	10.19	9.47	10.17	9.28	9.13	10.25	8.87	8.72	8.41	9.86	9.72	7.91	9.82	8.87	8.68	8.66	7.69	8.75	8.55	9.66	8.77	10.11	8.7	8.29
BICD2	11.58	6.91	11.47	10.77	11.82	11.41	10.23	10.9	11.08	10.9	10.97	11.31	10.99	11.48	10.94	10.86	11.14	10.3	10.66	10.71	10.7	10.96	11.02	11.56	11.26	10.7	11.31	11.05	10.64	10.5	10.81	10.48	10.75	11.61	10.53	10.44	10.68	11.5	10.68	10.76	10.56	10.91	11.18	11.86	10.71	11.22	10.87	11.08	10.66
BICDL1	9.76	7.37	10.39	9.9	11.39	9.87	10.67	8.52	11.53	10.16	9.87	9.62	9.62	8.65	11.08	9.7	8.7	10.76	9.45	9.3	9.96	11.06	8.78	10.04	9.94	10.58	8.93	10.01	9.45	10.38	9.41	11.7	8.94	8.87	10.1	11.35	10.36	9.47	9.89	8.26	10.72	11.26	9.49	9.73	9.5	9.12	9.98	9.28	10.09
BICDL2	11.95	8.02	9.14	9.67	11.63	8.71	9.57	10.67	11.32	9.24	9.16	9.5	11.39	8.94	10.98	11.74	9.93	9.72	11.74	10.04	11.93	11.95	11.02	8.19	10.65	10.94	10.98	9.76	10.74	9.22	11.29	9.58	8.64	10.71	10.13	10.18	11.09	8.99	11.33	9.28	8.99	10.77	8.16	9.4	9.94	10.08	9.79	10.88	8.68
BICRA	8.65	6.81	8.96	9.04	8.96	8.87	9.48	8.97	9.64	9.3	9.39	8.92	9.48	8.79	9.38	10.01	9.14	9.35	9.88	9.24	9.56	9.96	9.19	9.67	8.96	9.56	9.55	9.27	9.69	9.04	9.21	9.45	9.07	10.08	9.06	8.93	9.2	8.7	9.18	9.13	8.6	8.56	8.8	8.75	8.79	8.86	8.91	9.14	9.35
BICRAL	10.04	8.09	10.64	10.82	11.34	10.28	9.97	10.82	9.81	9.86	10.36	10.53	10.35	10.6	10.55	10.04	10.67	9.86	10.67	10.22	10.59	10.7	10.91	8.95	10.51	10.85	10.64	10.85	10.34	10.19	11.1	10.68	10.41	10.26	10.06	9.82	10.19	10.79	10.8	10.8	10.64	10.79	10.76	11.01	10.26	10.57	10.64	10.59	10.13
BID	8.97	7.65	10.24	9.26	9.29	9.52	9.31	8.42	8.25	8.94	9.72	9.69	9.2	9.29	9.28	9.52	9.52	9.84	9.78	9.73	9.27	9.6	9.11	8.97	8.64	8.79	9.13	9.37	9.41	9.4	8.76	9.24	9.05	8.91	9.58	9.68	10.46	10.82	8.56	9.13	9.88	10.56	9.45	10.05	9.64	9.59	9.81	9.7	9.54
BIK	7.38	6.93	9.22	9.32	9.29	8.3	8.22	7.44	7.43	9.28	9.33	8.91	8.88	7.98	8.26	8.7	8.32	8.8	8.86	8.88	8.58	7.65	8.18	9.99	8.88	8.14	7.74	7.99	8.28	7.81	8.42	8.74	8.22	7.8	8.89	9.2	9.67	8.83	9.06	8.87	8.41	7.9	8.45	8.39	8.38	9.4	8.79	8.56	8.71
BIN1	7.87	7.43	9.22	8.32	7.56	9.08	7.93	11.96	10.2	9.16	10.07	9.99	9.14	7.28	7.42	9.12	7.97	8.7	8.18	8.89	7.25	8.2	7.74	10.77	10.77	7.53	9.49	8.22	8.23	8.22	10.19	10.88	9.77	8.44	8.95	9.72	8.81	9.36	8.01	8.36	8.8	7.47	7.99	8.34	9.09	9.33	8.35	8.1	8.87
BIN2	7.15	7.57	7.83	7.13	6.91	7.32	6.97	7.34	7	6.86	7.45	7.73	7.28	7.32	6.91	7.29	7.01	7.12	7.55	6.92	6.94	7.28	7.16	7.39	7.95	6.82	7.42	7.25	7.07	7.23	7.71	8.27	7.94	7.18	7.25	7.16	7.28	7.29	7.07	7.16	7.4	7.06	7.07	6.89	7.92	8.22	7.25	7.16	7.21
BIN3	10.83	7.8	9.75	9.06	10.17	9.43	7.77	8.93	10.4	8.44	9.06	9.76	9.29	8.55	10.61	8.65	9.05	9.33	8.95	9.37	9.56	10.23	10.15	8.66	9.39	10.76	10.3	8.99	9.34	7.61	9.77	8.48	8.84	9.68	9.22	8.5	8.58	9.24	9.8	9.27	8.82	9.15	9.44	9.9	9.37	8.63	9.29	9.18	8.52
BIN3-IT1	7.36	7.26	8.07	8.21	8.2	8.03	7.52	8.89	8.48	8	8.2	8.2	8.08	7.51	10	7.87	8.31	8.45	7.77	8.38	8.89	9.64	9.08	8.16	8.6	9.49	9.2	8.19	8.81	7.39	8.83	7.82	7.9	8.49	8.08	7.91	7.53	7.96	9.02	8.37	7.66	7.65	8.6	8.27	8.45	7.98	8.31	8.63	7.84
BIRC2	7.4	7.7	8.25	8.65	9.17	7.74	8.99	8.12	7.37	8.06	7.72	7.98	8.72	8.64	8.38	7.97	9.1	8.25	8.53	8.38	8.69	8.93	8.77	8.63	8.77	8.12	8.57	8.72	9.04	8.9	9.28	8.09	9.54	8.74	8.58	8.34	9.88	9.64	8.83	9.15	8.58	9.13	8.58	8.86	8.27	9.2	8.64	8.71	8.45
BIRC3	10.73	11.71	9.33	8.76	9.37	8.56	8.68	9.51	9.72	8.5	8.25	9.25	9.29	8.95	9.11	8.84	9.19	9.12	9.9	8.75	9.28	9.45	9.84	9.63	9.34	9.24	9.73	9.07	8.07	9.22	9.75	9.3	9.15	9.74	8.89	9.74	9.22	10.42	10.32	9.21	9.76	8.89	9.29	9.86	9.5	9.57	9.39	9.74	8.66
BIRC5	7.44	8.31	7.51	7.4	7.31	8.2	7.89	7.32	7.56	7.54	7.37	7.22	7.46	7.92	7.48	7.61	7.44	7.93	8.1	7.36	7.35	7.28	7.58	8.47	7.59	7.49	7.28	7.46	7.83	7.68	7.4	8.16	7.24	7.33	7.2	7.27	8.29	7.38	7.22	7.27	7.58	7.55	7.46	7.49	7.37	7.36	7.37	7.48	8.3
BIRC6	9.82	6.66	9.63	10.17	9.96	9.87	9.97	10.14	9.99	10.31	10.14	10.3	10.17	9.91	10.35	9.92	9.76	9.69	9.79	9.94	10.24	10.49	10.01	9.72	9.71	10.38	10.88	10.44	10.02	10.23	10.56	9.39	10.09	10.49	10.09	10.31	10.12	10.25	10.28	9.79	10.35	9.71	9.96	9.73	9.72	9.35	10.24	10.04	9.68
BIRC7	6.94	6.78	7.4	7.08	7.16	6.96	6.79	7.31	7	6.96	6.98	6.98	7.02	6.97	6.9	7.02	6.84	7.05	7.06	6.79	7.06	7.02	6.91	6.86	7.09	6.96	6.9	6.89	6.8	6.83	7.06	7	6.87	6.87	6.93	7.04	6.97	6.94	6.93	6.99	6.93	6.96	6.81	7.12	7.1	6.94	6.89	7.13	6.9
BIRC8	7.28	7.48	7.08	7.2	7.29	7.15	7.32	7.25	7.18	7.2	7.15	7.27	7.34	7.03	7.28	7.1	7.19	7.2	7.22	7.22	7.3	7.19	7.05	7.23	7.37	7.07	7.19	7.17	6.99	7.22	7.33	7.24	7.11	7.37	7.13	7.2	7.41	7.26	7.3	7.04	7.03	7.32	7.29	7.16	7.42	7.19	7.1	7.5	7.17
BIVM	7.34	6.87	8.79	9.07	10.22	8.7	9.33	9.59	7.47	9.6	8.77	8.49	9.24	10.11	8.83	8.48	9.36	8.54	9.48	8.91	9.67	9.49	8.4	8.33	9.05	9.12	9.67	9.4	9.62	9.57	9.78	9.41	9.84	9.75	9.01	9.52	9.37	10.11	9.43	9.37	10.06	10.22	9.08	8.92	8.63	8.84	9.36	9.36	8.18
BLCAP	11.08	7.02	12.72	12.74	12.27	12.81	10.84	12.22	12.93	12.6	12.69	13.06	12.56	12.05	12.71	12.26	12.39	12.83	12.63	12.6	12.07	12.29	12.45	12.36	12.4	12.33	12.48	12.16	13.37	10.89	12.38	12.3	12.23	12.14	12.79	13.2	12.69	12.77	12.6	12.36	13.78	11.11	12.06	12.45	12.55	12.67	12.27	12.66	11.3
BLID	7.33	9.69	7.03	7.2	6.87	7.04	7.09	7.44	7.04	7.14	7.16	7.08	7.07	7.17	6.98	7.06	7.27	7.04	7	7.14	6.96	7.17	7.13	6.89	7	7.08	7.17	7	7.11	6.92	7.01	7.02	6.94	7.02	7.15	7.02	6.89	6.95	7.2	7.07	7.21	7.02	7.15	6.98	7.05	7.06	7.09	6.96	7.01
BLK	6.77	6.83	7.56	6.9	7.01	7.09	6.95	6.89	7.35	6.92	6.9	6.99	6.87	6.97	6.77	6.95	6.86	7.05	7.03	6.88	6.86	7.09	7.07	7.01	7.65	6.93	6.97	7.07	6.92	7.1	7.25	6.95	6.97	6.92	7.06	6.99	6.74	7.21	6.75	6.81	7.09	6.99	6.88	6.9	6.92	6.95	7.37	6.92	6.93
BLM	7.54	7.35	7.54	7.7	8.17	8.64	9.05	7.84	9.39	8.84	7.36	7.48	7.99	9.31	7.8	8.59	7.56	8.84	8.97	7.59	7.76	8.44	8.38	9.21	7.85	8.61	7.58	7.91	8.08	9.06	7.59	8.42	7.63	8.45	7.82	7.71	9.03	8.12	7.42	7.32	7.96	8.66	7.36	7.67	7.76	7.64	7.82	8.18	8.88
BLMH	11.23	9.45	10.8	10.53	11.07	10.89	10.19	10.74	11.47	11.32	10.67	11.07	11.31	11.84	10.87	10.88	10.8	10.84	11.76	10.76	10.64	10.52	11.35	11.52	11.04	11.09	11.45	11.16	10.98	9.76	11.59	10.46	11.3	10.8	10.52	10.31	11.18	10.78	11.14	10.93	11.7	10.58	11.45	10.37	10.61	11.08	11.1	10.73	10.06
BLNK	7.32	8.02	9.92	8.88	9.51	8.68	9.82	8.37	8.73	7.84	8.74	9.58	9.13	8.22	8.15	8.43	8.63	9.8	8.2	8.92	9.44	8.95	9.6	7.61	9.8	9.12	8.79	9.37	9.17	9.71	9.58	8.95	10.12	8.92	9.66	10.63	9.85	10.17	9.16	9.29	8.85	10.09	8.41	9.58	10.03	8.14	9.58	9.54	9.27
BLOC1S1	11.06	7.47	12.45	12.13	11.8	12.31	11.71	11.69	11.61	12.09	12.39	12.07	11.76	11.98	12.79	12.01	11.87	12.2	11.86	12.27	12.05	12.38	12.3	11.54	12.06	11.6	11.87	11.92	12.07	11.51	11.61	12.48	11.45	11.72	12.49	12.02	12.41	11.84	11.61	11.76	11.73	12.57	12.22	12.37	12.51	11.91	12.28	12.35	11.67
BLOC1S2	7.25	7.12	7.13	7.38	7.32	7.19	7.35	7.26	7.27	7.12	7.11	7.21	7.31	7.32	7.18	7.28	7.18	7.25	7.23	7.18	7.46	7.14	7.3	7.18	7.14	7.25	7.16	7.19	7.31	7.37	7.47	7.2	7.4	7.23	7.31	7.25	7.2	7.28	7.25	7.41	7.21	7.31	7.16	7.13	7.31	7.39	7.24	7.21	7.24
BLOC1S3	7.04	7.09	7	7.19	7.14	7.03	7.1	6.9	7.01	7.05	7.12	6.98	7.1	7.13	6.89	7.14	7.05	6.95	7.2	6.97	7.06	7.06	7.02	7	7.03	7.06	7.11	6.94	7.05	6.93	6.94	7.05	7.04	7.07	7.18	6.83	7.08	7	7.01	6.88	7	7.11	7.17	7.02	7.08	7	7.1	6.93	6.98
BLOC1S4	11.73	12.7	11.32	10.89	10.2	11.16	11.36	10.65	11.07	10.3	11.04	11.1	10.85	11.14	10.5	10.85	11.11	10.92	10.86	11.09	10.74	10.75	10.86	10.65	10.82	10.65	10.67	11.1	10.88	11.29	10.39	10.58	10.97	10.72	11.18	11.18	10.87	10.74	10.41	10.83	10.89	10.78	11.25	11.09	11.24	10.78	11.08	11.06	11.57
BLOC1S6	8.26	9.81	8.61	9.47	9.43	8.82	10.26	9.69	8.72	9.24	8.58	8.56	8.74	9.91	8.47	9.22	9.47	9.36	8.97	8.97	9.07	8.94	8.97	8.71	8.94	9.03	8.78	9.04	9.51	10.13	8.92	8.43	9.7	9.05	8.84	9.69	9.14	9.7	9.12	9.42	9.12	9.32	9.25	9.16	8.7	8.99	9.38	9.25	9.27
BLTP1	14.27	9.23	12.3	11.91	12.2	11.53	10.93	12.72	13.4	12.31	11.95	11.68	11.77	11.08	12.42	12.46	11.39	11.42	12.13	11.8	12.45	13.1	12.2	11.89	12.64	13.55	13.71	13.06	11.52	11.36	12.42	12.16	10.52	13.8	11.09	10.98	10.84	11.5	12.52	11.71	11.19	12.51	12.6	13	11.24	11.55	11.32	11.97	11.33
BLTP2	11.71	11.84	11.97	11.7	11.47	11.73	11.63	10.89	11.35	11.88	11.54	11.57	11.74	11.66	11.39	11.76	11.76	12.11	12.87	11.68	11.46	11.59	11.59	11.34	11.21	11.56	11.44	11.67	11.79	11.66	11.65	11.66	11.67	11.29	11.72	11.63	12.13	11.55	11.69	11.79	11.8	11.33	11.94	11.82	11.59	12.01	12	11.72	11.56
BLTP3B	7.62	7.79	7.45	7.53	7.72	7.6	7.71	7.79	7.52	7.5	7.44	7.41	7.47	7.77	7.19	7.34	7.54	7.68	7.59	7.39	7.61	7.46	7.45	7.58	7.6	7.54	7.53	7.56	7.43	7.85	7.44	7.77	7.6	7.57	7.85	8.12	8.09	7.9	7.42	7.46	7.44	8.39	7.55	7.8	7.77	7.41	7.57	7.59	7.63
BLVRA	10.46	9.87	11.4	10.39	9.6	10.62	9.41	10.67	11.04	9.81	10.96	11.17	10.76	10.88	10.54	9.37	9.93	10	10.91	10	9.34	8.76	10.24	11.34	10.96	10.63	10.79	11.03	9.19	9.81	9.92	11.43	10.64	10.01	10.68	10.46	10.91	8.59	10.65	10.57	11.09	9.11	11.08	10.07	10.51	10.63	10.6	9.2	9.47
BLVRB	10.02	8.37	9.37	8.41	9.97	9.92	8.23	8.98	9.64	8.58	9.59	10.31	9.25	9.11	9.5	9.05	9.03	9.01	10.2	9.04	8.98	8.82	10.46	10.52	9.68	9.05	9.37	9.21	8.16	8.87	9.53	9.43	8.26	9.31	8.41	9.62	10.35	8.34	9.52	8.88	9.3	10.63	10.06	9.58	9.34	9.41	9.19	9.7	8.76
BLZF1	10.98	10.09	8.15	8.68	9.46	8.62	9.75	8.6	9.35	9.34	8.37	8.17	8.24	9.14	8.75	8.31	8.82	8.66	8.68	8.47	9.07	8.66	9.08	9.33	8.49	8.69	8.92	8.77	8.52	10.06	8.53	8.55	9.18	9.34	8.4	8.73	8.53	9.14	8.79	8.55	8.91	9.41	8.59	8.98	8.5	8.34	8.63	8.81	9.89
BMAL1	7.11	7.15	7.46	8.46	7.34	7.34	7.78	7.75	7.07	7.28	7.39	7.46	8.08	7.75	7.29	7.24	7.69	7.59	7.44	7.6	7.82	7.27	7.24	7.2	7.51	7.26	7.8	7.59	7.6	7.68	7.62	7.45	8.12	7.33	7.88	7.73	7.4	7.74	8.04	8.08	7.98	7.76	7.57	7.33	7.68	7.64	7.59	7.57	7.38
BMAL2	8.66	9.69	7.6	7.41	7.64	7.56	7.61	7.62	8.28	7.7	7.66	7.47	7.55	7.55	8.08	7.8	7.6	7.62	7.57	7.65	7.85	7.77	7.9	7.75	7.77	7.84	7.91	7.66	7.65	7.76	7.6	7.83	7.55	8.05	7.94	7.69	7.79	7.49	7.76	7.61	7.6	7.4	7.57	7.58	7.54	7.66	7.6	7.85	7.58
BMERB1	9.15	10.84	8.4	9.33	7.58	8.58	8.05	9.45	8.39	7.84	9.6	9.53	8.48	7.61	10.29	7.97	8.03	7.8	7.66	9.14	8.55	8.95	7.6	7.66	9.02	9	8.44	8.46	8.72	8.14	9.05	8.43	9.39	8.46	8.87	8.16	7.7	8.11	9	8.78	8.9	7.59	8.54	8.23	8.43	8.66	8.58	8.43	7.97
BMF	7.26	7.32	8.09	7.94	7.4	7.73	8.13	7.97	8.78	7.98	8.53	7.97	8.02	7.52	8.17	8.15	7.59	8.88	8.84	8.13	8.12	8.28	8.02	7.32	7.89	8.54	8.01	8.01	7.89	8.12	8.01	8.82	7.91	7.98	8.13	9.05	8.27	7.94	7.91	8.09	7.6	8.18	8.12	7.94	8.04	7.68	8.21	7.82	8.37
BMP10	6.81	6.95	7.15	6.98	7.19	7.03	6.99	6.85	6.99	6.96	6.92	6.94	6.75	6.88	6.9	6.76	6.92	6.82	7.09	6.79	7.13	7	7.18	7.12	6.92	6.97	6.85	7.02	6.96	7.12	6.92	7.02	6.94	7.17	7	6.91	7.24	6.95	6.93	7.01	7.04	6.98	7	6.91	6.89	7	6.94	7.01	7.12
BMP15	7.18	7	7.11	7.07	7.54	7.14	7.1	7.07	7.22	7.02	7.03	7.27	7.35	7.09	7.04	7.43	7.21	7.15	7.32	7.04	7.27	7.06	7.21	7.21	7.22	7.32	7.08	7.13	7.29	7.24	7.52	7.02	7.09	7.09	7.1	7.03	7.31	7.16	7.14	7.07	7.09	7.43	7.07	7.17	7.2	7.3	7.14	7.19	7.1
BMP2	9.57	11.23	9.34	10.42	9.57	9.85	8.56	10.8	10.93	10.68	10.62	9.76	11.56	8.42	9.56	10.47	9.86	11.86	11.83	9.81	9.3	9.64	11.88	9.95	9.49	11.51	10.76	10.85	11.39	8.47	10.02	10.46	10.12	12.05	8.82	10.33	11.04	9.34	10.6	10.79	11.2	11.15	11.36	11.07	9.4	10.93	10.28	11.49	8.18
BMP2K	8.06	10.44	7.84	7.55	7.38	7.53	7.93	7.58	7.97	7.43	7.46	7.52	7.51	7.96	7.72	7.44	7.6	7.51	7.63	7.44	7.53	7.6	7.66	7.89	7.56	7.66	7.53	7.48	7.35	8.1	7.59	7.6	7.79	7.92	7.49	7.7	7.72	7.8	7.57	7.57	7.54	8.22	7.48	7.56	7.67	7.63	7.71	7.54	7.58
BMP3	7.97	8.16	8.11	8.54	8.81	7.76	8.49	7.51	7.6	8.36	7.55	7.8	8.42	8.84	7.62	8.93	8.3	7.68	7.36	7.91	7.4	7.4	7.69	7.32	7.27	8.08	7.59	8.8	8.54	8.38	7.75	8.4	7.55	7.57	8.4	8.15	7.48	7.83	7.36	8.51	7.82	9.13	7.95	7.84	8.25	7.58	7.59	7.3	8.17
BMP4	9.82	7.84	8.33	7.82	7.43	8.55	8.34	9.94	9.72	8.06	8.35	8.74	8.22	7.65	8.23	9.57	7.98	7.89	8.3	8.08	8.52	8.64	8.96	8.19	9.23	8.85	7.75	8.22	8.06	8.5	9.16	10.2	7.9	8.09	8.57	8.44	8.63	8.29	7.72	7.45	7.78	8.73	7.55	8	8.67	8.78	7.92	7.39	10.25
BMP5	7.16	7.19	8.42	6.87	6.93	7.34	7.79	7.26	6.88	7.25	7.35	8.18	7.35	7.42	6.99	7.32	7.3	7.06	7.12	7.78	7.25	7.23	7.15	6.88	7.91	7.34	7.08	7.74	7.17	7.97	7.84	6.91	7.76	7.16	8.43	7.48	7.17	8.76	7.06	7.46	7.2	7.33	7.23	7.49	8.27	8.56	7.79	6.94	7.12
BMP6	7.32	7.42	7.45	7.38	7.11	7.49	7.54	7.72	7.37	8	7.41	7.28	7.36	7.67	7.08	7.41	7.74	7.34	7.56	7.59	7.12	7.31	7.4	7.41	7.7	7.44	7.32	7.47	7.68	7.71	7.59	7.54	7.34	7.04	7.4	7.03	7.43	7.58	7.1	7.46	7.46	7.38	7.54	7.56	7.46	7.87	7.55	7.31	7.67
BMP7	9.45	7.03	11.04	9.77	11.14	11.17	8.12	9.83	8.47	11.17	9.12	11.94	10.26	7.96	11.53	10.07	10.36	10.48	10.56	10.83	8.62	9.14	11.58	7.44	11.13	8.94	10	11.39	9.89	8.09	10.61	7.26	9.61	8.85	9.83	8.47	9.33	9.01	10.77	10.38	8.59	6.83	7.85	9.52	10.05	9.85	10.46	11.5	8.37
BMP8A	6.91	7.1	7.09	7.02	6.81	7.04	7.08	7.09	7.03	7.08	7.05	7.1	7.24	7.19	7.11	7.06	7.08	7.11	7.09	7.07	7.24	7.13	7.23	7.15	6.93	7.15	7.16	6.93	7.03	6.98	7.11	7.19	7.12	7.06	7.05	7.02	7.28	7.12	7.22	7.19	7.08	7.08	7.13	7.32	7.02	7.02	7.13	7.12	6.96
BMP8B	7.54	9.2	7.43	7.24	7.33	7.41	7.45	7.38	7.72	7.58	7.29	7.27	7.36	7.44	7.41	7.31	7.39	7.34	7.42	7.42	7.42	7.48	7.38	7.44	7.3	7.51	7.35	7.38	7.28	7.46	7.44	7.35	7.51	7.4	7.46	7.36	7.18	7.39	7.42	7.19	7.4	7.86	7.51	7.45	7.37	7.33	7.53	7.36	7.48
BMPR1A	7.38	8.66	8.99	9.05	9.1	8.89	9.51	10.17	7.4	8.79	9.03	8.96	8.71	9.59	8.66	7.88	8.63	9.41	8.85	8.9	9.13	7.76	9.43	8.57	8.86	8.67	8.68	9.22	8.86	9.83	8.73	8.99	9.51	8.86	9.13	9.34	9.42	9.51	8.22	8.79	8.93	9.16	8.69	8.85	8.77	8.14	9.26	8.83	9.47
BMPR1B	7.26	7.61	7.08	7.18	7.13	7.11	7.13	7.24	7.3	7.09	7.06	6.99	7.19	7.22	7.1	7.27	7.15	7.1	7.13	7.19	7.18	7.22	7.3	7.94	7.14	7.11	7.16	7.18	7.15	7.26	7.22	7.06	7.12	7.03	7.14	7.08	7.09	7.09	7.05	7.1	7.11	7.22	7.07	7.15	7.21	7.03	7.1	7.11	7.14
BMPR2	7.14	7.2	10.74	9.81	9.74	9.57	9.69	10	7.06	8.82	9.23	9.79	9	9.96	8.83	8.89	9.7	9.06	8.74	9.45	9.11	8.38	8.78	8.9	9.35	8.91	8.61	9.74	9.06	10.08	8.92	8.94	11.48	8.12	9.73	10.11	8.97	10.94	9.07	9.75	11	10.62	9.19	10.38	9.73	9.71	9.76	9.26	9.1
BMS1	11.78	12.82	10.95	11.87	11.32	11.4	12.03	11.72	12.56	12.31	11.4	11.33	12.03	11.12	11.51	12.24	12.05	11.83	11.43	11.91	12.04	11.32	12.11	11.47	11.69	12.48	11.96	12	12.66	11.7	12.28	11.1	11.62	11.96	11.99	11.59	12.13	11.13	12.12	11.97	11.23	10.29	11.63	11.11	11.76	12.06	11.76	11.9	12.01
BMS1P1	6.97	7.17	8.93	8.4	9.44	7.94	8.9	8.82	7.74	8.75	7.42	7.77	7.93	9.52	8.95	7.84	8.78	8.64	8.37	8.37	9.11	7.4	8.98	9.61	8.44	8.3	8.27	9.2	8.62	8.91	9.04	7.7	9.71	7.76	8.91	8.79	8.55	9.84	9.28	9.45	9.37	8.47	8.61	9.77	7.98	8.68	9.29	9.06	8.69
BMS1P2	7.46	7.4	7.51	7.25	7.48	7.46	7.26	7.54	7.73	7.35	7.45	7.39	7.16	7.37	7.54	7.37	7.43	7.47	7.41	7.31	7.33	7.83	7.59	7.43	7.33	7.88	7.75	7.39	7.51	7.46	7.27	7.51	7.38	7.65	7.37	7.51	7.35	7.43	7.61	7.5	7.48	7.1	7.54	7.48	7.1	7.5	7.46	7.29	7.38
BMS1P21	7.82	7.32	7.6	7.32	7.53	7.05	7.06	7.66	7.48	7.64	7.3	7.28	7.31	7.38	7.12	7.28	7.35	7.21	7.18	7.65	7.16	7.15	7.32	7.87	7.26	7.36	8.67	7.28	7.28	7.18	7.64	7.11	7.32	8.11	7.26	7.48	7.4	7.66	7.61	7.75	7.33	7.09	6.85	7.37	7.09	7.3	7.24	7.31	7.12
BMS1P4	7.34	7.48	7.62	7.95	8.14	7.42	8.17	7.88	8.3	7.88	7.33	7.79	7.92	7.81	7.57	7.97	7.75	7.69	7.44	7.61	8.12	7.53	7.87	8.46	7.67	8.02	8.17	7.86	8.22	7.86	8.02	7.46	8.36	8.2	7.99	7.97	8.09	8.11	8	8.04	7.87	7.37	7.75	7.89	7.75	7.82	8.06	8.08	7.95
BMT2	7.1	7.27	7.66	7.79	7.5	7.39	8.18	7.46	7.09	7.25	7.39	7.37	7.11	8.07	7.2	7.09	7.64	7.52	7.12	7.43	7.35	7.07	7.14	7.11	7.23	7.13	7.12	7.35	7.28	8.33	7.25	7.24	8.24	7.26	7.74	7.95	7.59	8.43	7.09	7.25	7.73	7.9	7.16	7.83	7.43	7.2	7.48	7.14	8.08
[truncated: 17,026 more rows]
[truncated: 115 more columns]
