# Supplementary material for: A novel signature constructed by differential genes of muscle-invasive and non-muscle-invasive bladder cancer for the prediction of prognosis in bladder cancer
Source: Front Immunol. 2023 Aug 24;14:1187286. doi: 10.3389/fimmu.2023.1187286 (PMC10483405; doi:10.3389/fimmu.2023.1187286)
Supplement: Supplementary file 2 [file DataSheet_2.csv]

id	logFC	AveExpr	t	P.Value	adj.P.Val	B
SLC2A3	1.578799936	10.28073171	8.38955044	2.17E-14	4.02E-10	22.14784834
MT2A	1.780178259	11.04573171	8.151801097	8.84E-14	4.89E-10	20.79948525
TUBB6	1.30370842	8.682682927	8.064142146	1.48E-13	4.89E-10	20.30625266
CTHRC1	1.441357632	9.032134146	8.063858339	1.48E-13	4.89E-10	20.3046593
ST3GAL5	-1.59475569	11.60420732	-7.916967562	3.49E-13	8.10E-10	19.48313832
FAP	1.005629476	7.755792683	7.811562564	6.43E-13	1.33E-09	18.89762443
COL5A2	1.224986471	10.14835366	7.750600966	9.14E-13	1.56E-09	18.56056114
MMD	1.15532389	9.188170732	7.712881403	1.14E-12	1.62E-09	18.35259491
GFPT2	1.296021009	7.888658537	7.609468379	2.05E-12	2.38E-09	17.78478789
PLEKHO1	1.035034219	9.346341463	7.544069859	2.98E-12	3.26E-09	17.42752821
RBP1	1.428063027	9.32097561	7.442343291	5.31E-12	4.93E-09	16.874698
MTHFD2	1.211532707	9.345	7.383854691	7.39E-12	6.24E-09	16.55846776
CCN1	1.390762375	9.172926829	7.354280436	8.73E-12	6.82E-09	16.3990285
PRXL2A	-1.046579659	11.76402439	-7.352645409	8.81E-12	6.82E-09	16.39022292
BCAS1	-1.470504536	10.78207317	-7.293834423	1.23E-11	8.80E-09	16.07412947
DEGS1	1.012912621	9.883841463	7.281711073	1.31E-11	8.89E-09	16.00912522
ALDH4A1	-1.01083718	10.60518293	-7.263346829	1.45E-11	9.10E-09	15.91076001
CRTAC1	-2.666129238	10.79347561	-7.232506895	1.73E-11	1.03E-08	15.7458491
GLIPR2	1.209637116	9.882256098	7.228034561	1.77E-11	1.03E-08	15.72196323
RCAN1	1.019646666	9.967317073	7.170846662	2.44E-11	1.26E-08	15.41718951
CCN2	1.707364316	10.28408537	7.163960621	2.53E-11	1.27E-08	15.38057404
ATOH8	-1.380248289	9.407682927	-7.128344512	3.08E-11	1.51E-08	15.19147677
TXNRD1	1.14430686	9.32902439	7.055122318	4.62E-11	2.00E-08	14.80423824
AEBP1	1.446229508	9.687926829	6.996599281	6.38E-11	2.57E-08	14.49623132
SYTL1	-1.092581569	10.41176829	-6.980251876	6.98E-11	2.70E-08	14.41043531
CARD11	-1.164240013	10.83365854	-6.957427274	7.91E-11	3.00E-08	14.29082223
NNMT	1.38612128	8.737317073	6.938975525	8.75E-11	3.23E-08	14.19427694
ACTN1	1.086006685	11.44695122	6.929588141	9.21E-11	3.23E-08	14.14521151
FAM174B	-1.271402196	11.89768293	-6.917288209	9.85E-11	3.32E-08	14.08097651
IMPA2	1.185365271	9.6275	6.899371104	1.09E-10	3.53E-08	13.98751555
COL1A1	1.320585707	11.16585366	6.884240225	1.18E-10	3.71E-08	13.90868953
SLFN11	1.093172052	8.90097561	6.873874783	1.25E-10	3.80E-08	13.85474326
INKA1	-1.123657488	10.08817073	-6.823585518	1.64E-10	4.83E-08	13.59363959
TIMP2	1.109549578	9.540853659	6.802171715	1.84E-10	5.26E-08	13.48277449
CHST15	1.166546236	8.59554878	6.797773784	1.89E-10	5.30E-08	13.46002873
MT1A	1.3411364	11.0204878	6.770781124	2.18E-10	5.96E-08	13.32060116
ID3	-1.060351743	11.29628049	-6.738455389	2.60E-10	6.52E-08	13.1540276
CCL2	1.198830177	8.759207317	6.668694049	3.78E-10	8.92E-08	12.7960569
CALD1	1.592616584	10.13189024	6.665540606	3.84E-10	8.92E-08	12.77992455
TMEM158	1.394134967	10.15884146	6.655117394	4.06E-10	9.20E-08	12.72663202
PLEKHA4	1.09967054	8.646402439	6.650759593	4.16E-10	9.30E-08	12.70436502
LMCD1	1.047362725	9.15597561	6.616571169	4.99E-10	1.05E-07	12.52995792
SLITRK6	-1.428139424	9.853170732	-6.615845945	5.01E-10	1.05E-07	12.52626379
SORL1	-1.026219959	10.28402439	-6.604165248	5.33E-10	1.10E-07	12.46679653
FAM83D	1.086329779	8.579207317	6.593617455	5.64E-10	1.15E-07	12.41314814
SERPINE2	1.455502149	9.733414634	6.586745348	5.85E-10	1.17E-07	12.37822129
TESC	-1.814602897	11.64408537	-6.545782044	7.27E-10	1.39E-07	12.17045986
ATF3	1.581747573	9.226585366	6.527415551	8.02E-10	1.50E-07	12.07754788
CCL8	1.142283941	8.72652439	6.490821583	9.73E-10	1.74E-07	11.89287532
TUBB2B	1.490133694	8.22445122	6.4730403	1.07E-09	1.82E-07	11.80335825
CAVIN1	1.281718924	11.90780488	6.461139654	1.14E-09	1.89E-07	11.74352593
C15orf48	1.358774471	8.59695122	6.416285996	1.44E-09	2.30E-07	11.51859444
TNC	1.145888907	8.285243902	6.391807531	1.64E-09	2.55E-07	11.39622751
GATA2	-1.200362884	9.895853659	-6.379127964	1.75E-09	2.71E-07	11.33295106
SGCE	1.121687092	8.655853659	6.371027263	1.82E-09	2.80E-07	11.29256392
UCHL1	1.302573611	8.113231707	6.339781624	2.15E-09	3.22E-07	11.1370692
SNCAIP	1.115965303	8.549939024	6.329016578	2.27E-09	3.34E-07	11.08360179
SELENOM	1.293732293	9.878292683	6.328141852	2.28E-09	3.34E-07	11.07925961
ADAMTS4	1.16440713	8.341646341	6.309743046	2.51E-09	3.64E-07	10.98801001
SULF1	1.050942225	8.042743902	6.306558316	2.55E-09	3.67E-07	10.97223132
COL5A1	1.084254337	10.34018293	6.286217435	2.84E-09	4.01E-07	10.8715652
CLIP3	1.104069712	9.47347561	6.285083166	2.85E-09	4.01E-07	10.86595749
SMAD6	-1.052549737	9.859085366	-6.277726571	2.97E-09	4.14E-07	10.82960197
CDC42EP5	-1.314249562	12.05213415	-6.267176508	3.13E-09	4.31E-07	10.77750931
ITGA5	1.21622155	10.03926829	6.258177343	3.28E-09	4.43E-07	10.73311612
TMPRSS4	-1.7084848	11.65006098	-6.231000324	3.78E-09	4.80E-07	10.59928467
MT1G	1.291839885	8.670792683	6.22013175	3.99E-09	4.97E-07	10.54586174
BTBD16	-1.854160433	11.70810976	-6.217834542	4.04E-09	5.00E-07	10.53457738
MECOM	-1.014714308	12.86810976	-6.205243981	4.31E-09	5.27E-07	10.4727749
IER3	1.147636479	11.29414634	6.198836062	4.46E-09	5.37E-07	10.44134999
RGS1	1.348814261	8.618780488	6.164155032	5.32E-09	6.18E-07	10.27161541
SFRP1	1.228467293	7.842560976	6.135838663	6.15E-09	6.88E-07	10.13346311
FILIP1L	1.006154703	8.161036585	6.09664155	7.52E-09	8.03E-07	9.94287168
DENND2D	-1.024516951	11.4295122	-6.083822711	8.03E-09	8.42E-07	9.880705531
NSG1	-1.519816966	11.09615854	-6.072714652	8.49E-09	8.81E-07	9.826901642
PROM2	-1.083283463	13.39920732	-6.066610997	8.76E-09	9.03E-07	9.797363502
GPR15LG	-1.77098679	11.30603659	-6.062242801	8.96E-09	9.08E-07	9.77623532
ANXA10	-2.240932675	10.61036585	-6.058132528	9.14E-09	9.14E-07	9.756363326
S100A8	2.099589368	10.30463415	6.05422432	9.33E-09	9.21E-07	9.737476041
TEAD2	1.225793411	9.717682927	6.018181436	1.12E-08	1.06E-06	9.563649924
SPOCD1	-1.873318478	10.88768293	-6.012471126	1.15E-08	1.09E-06	9.536170147
TGM2	1.014211364	8.803353659	6.006975976	1.18E-08	1.09E-06	9.509741247
MCUB	1.024812987	9.578170732	6.006524442	1.19E-08	1.09E-06	9.507570273
CTSE	-1.751612287	9.54304878	-5.987962639	1.30E-08	1.16E-06	9.418413985
PPFIBP2	-1.047897501	12.87304878	-5.95650061	1.53E-08	1.32E-06	9.267692982
TAGLN	1.336395034	11.50969512	5.956303871	1.53E-08	1.32E-06	9.266752073
HSD17B2	-1.594429413	11.40170732	-5.948104965	1.59E-08	1.36E-06	9.227558026
VSIG2	-1.431836702	12.91237805	-5.937417877	1.68E-08	1.40E-06	9.176520902
HOXD1	-1.122860099	9.051768293	-5.936938744	1.69E-08	1.40E-06	9.174234125
SLC14A1	-1.545099475	11.24646341	-5.931333095	1.73E-08	1.42E-06	9.147488552
PHGR1	-1.501512017	9.201219512	-5.928726051	1.76E-08	1.44E-06	9.135055341
BHLHE41	-1.032140697	9.920365854	-5.920017552	1.83E-08	1.48E-06	9.093549007
PMP22	1.147442305	9.194268293	5.901341771	2.01E-08	1.60E-06	9.004667958
FABP6	-1.223678179	9.886890244	-5.882961412	2.21E-08	1.74E-06	8.917368192
CRIP1	1.180991565	11.61237805	5.861616542	2.46E-08	1.87E-06	8.816207327
PALLD	1.242798026	10.36060976	5.835763771	2.79E-08	2.07E-06	8.693998878
COL3A1	1.134594939	11.09987805	5.792724917	3.46E-08	2.47E-06	8.491325466
CXCL8	1.47415725	8.555304878	5.773504796	3.80E-08	2.66E-06	8.401131241
MMP3	1.045909597	8.082134146	5.756492444	4.13E-08	2.82E-06	8.321460532
EMP3	1.007970715	9.282682927	5.743519221	4.40E-08	2.98E-06	8.26080881
NMU	1.115602419	8.352134146	5.665479402	6.45E-08	4.05E-06	7.897861975
COL6A3	1.139602101	10.99853659	5.655193516	6.79E-08	4.17E-06	7.850269354
FLNC	1.643278689	9.501219512	5.644274533	7.16E-08	4.31E-06	7.799810245
TUBB3	1.339950661	9.257134146	5.635841673	7.46E-08	4.41E-06	7.760884458
PLA2G10	-1.184485119	10.28243902	-5.563159523	1.06E-07	5.80E-06	7.427000061
ALDH1L1	-1.499707146	11.0745122	-5.508064027	1.38E-07	7.14E-06	7.175849871
GGT6	-1.019754894	10.29439024	-5.433406895	1.97E-07	9.53E-06	6.838242993
RGS2	1.194228872	8.889146341	5.400716625	2.30E-07	1.08E-05	6.691408463
RBPMS2	1.223383734	9.63804878	5.387033192	2.46E-07	1.14E-05	6.630127954
CCDC9B	-1.081144358	12.08310976	-5.372006734	2.64E-07	1.20E-05	6.56295649
RAPGEFL1	-1.017545758	11.65365854	-5.359136109	2.80E-07	1.25E-05	6.505525303
BIN1	1.036248607	9.256890244	5.335157857	3.14E-07	1.38E-05	6.398784709
CYP2J2	-1.028359064	11.61012195	-5.316074082	3.43E-07	1.48E-05	6.314070157
SFRP2	1.058585071	7.613353659	5.29671264	3.75E-07	1.58E-05	6.228339471
LGALS1	1.082409677	12.42134146	5.287518121	3.92E-07	1.63E-05	6.187703575
EGR1	1.241497692	10.84847561	5.243947897	4.80E-07	1.91E-05	5.99581535
TP63	-1.149901321	11.09481707	-5.241171345	4.86E-07	1.93E-05	5.983624952
ABCC3	-1.014136559	11.26987805	-5.234961019	5.00E-07	1.97E-05	5.956375103
MT1X	1.039127805	10.03	5.23458911	5.01E-07	1.97E-05	5.95474395
ANKRD20A11P	-1.05177463	10.21597561	-5.223116793	5.29E-07	2.04E-05	5.904467861
FBP1	-1.112470158	12.14786585	-5.205596468	5.73E-07	2.16E-05	5.827837558
AQP3	-1.368965462	10.16469512	-5.194819932	6.02E-07	2.25E-05	5.780793762
CAPNS2	-1.106664014	10.0127439	-5.162093402	7.00E-07	2.52E-05	5.638354134
TPM1	1.046777017	9.441097561	5.156025153	7.20E-07	2.58E-05	5.612012971
CRYAB	1.149874264	8.630609756	5.131582851	8.05E-07	2.80E-05	5.506137347
ACTG2	1.613334394	11.22182927	5.116409793	8.63E-07	2.95E-05	5.440593919
SNCG	-1.038239694	10.81304878	-5.100594472	9.28E-07	3.12E-05	5.372424213
NIBAN1	1.078398854	9.85402439	5.062745141	1.10E-06	3.62E-05	5.209896554
SMOC2	1.021432437	8.229146341	5.028625755	1.29E-06	4.07E-05	5.06413499
KRT13	-1.918207862	13.38817073	-4.988413015	1.54E-06	4.72E-05	4.893260671
GPX2	-1.14878402	13.85542683	-4.975014449	1.64E-06	4.95E-05	4.83654867
HOXB5	-1.23310043	11.65493902	-4.953892777	1.80E-06	5.34E-05	4.747373493
TPM2	1.060483845	11.54134146	4.951862096	1.82E-06	5.36E-05	4.738814637
HSPB6	1.098352698	7.755426829	4.947706281	1.85E-06	5.44E-05	4.721306835
C1QA	1.02615152	10.28323171	4.937578616	1.94E-06	5.66E-05	4.678685694
CDCA5	1.025968486	9.801707317	4.916664899	2.12E-06	6.11E-05	4.590875614
KRT7	-1.190331052	12.0220122	-4.916487544	2.13E-06	6.11E-05	4.590132129
S100A10	1.034036288	12.48237805	4.909403901	2.19E-06	6.24E-05	4.560453087
PHLDA1	1.049240809	9.859878049	4.883922943	2.46E-06	6.74E-05	4.45395385
PDLIM3	1.027533026	8.209085366	4.867313751	2.64E-06	7.09E-05	4.384755138
CNN1	1.348898615	8.017743902	4.791273378	3.69E-06	9.05E-05	4.070186066
TRNP1	-1.104470794	10.93579268	-4.789024081	3.73E-06	9.12E-05	4.060937254
FOSB	1.468960688	9.834634146	4.763419927	4.17E-06	0.000100126	3.955885518
ACTC1	1.271117301	7.852987805	4.734120418	4.74E-06	0.00011043	3.836190666
PCP4	1.248946363	8.249207317	4.730630895	4.81E-06	0.000111552	3.82197222
RHEX	-1.072707305	8.402073171	-4.727385293	4.88E-06	0.000112149	3.808754745
SNORD33	-1.043394875	9.62054878	-4.72671374	4.89E-06	0.000112211	3.806020748
TM4SF1	1.064440554	11.4695122	4.72668642	4.89E-06	0.000112211	3.805909529
COL17A1	-1.190202133	10.34439024	-4.721448802	5.00E-06	0.000113521	3.784596505
PRUNE2	1.06581251	7.929634146	4.714577203	5.15E-06	0.000116234	3.756661475
CAPN9	-1.0339583	8.406097561	-4.712641763	5.20E-06	0.000117068	3.748798892
SYNM	1.062363521	8.537865854	4.704161761	5.39E-06	0.000120848	3.71437824
SYT8	-1.514672927	11.69030488	-4.597783181	8.50E-06	0.000174164	3.286585422
ANXA1	1.127864078	11.39164634	4.530166382	1.13E-05	0.000215812	3.018563657
ACTA2	1.007450263	12.43530488	4.527499333	1.14E-05	0.00021713	3.008054575
INA	-1.083807099	10.12658537	-4.525902547	1.15E-05	0.000218145	3.001764979
DPYSL3	1.1075569	10.37817073	4.519342068	1.18E-05	0.000223101	2.975941821
AHNAK2	1.205694732	9.317682927	4.455567165	1.55E-05	0.000273635	2.726425351
DUSP1	1.14963075	11.11945122	4.400338433	1.94E-05	0.00032569	2.512576745
HOXB8	-1.374820945	10.33853659	-4.384332651	2.07E-05	0.000343436	2.450991455
CYP3A5	-1.165863441	11.22926829	-4.377323465	2.13E-05	0.000350404	2.424077683
S100A9	1.166708579	9.432987805	4.356839879	2.32E-05	0.000373742	2.345618986
FGFR3	-1.100213274	12.8095122	-4.311970242	2.79E-05	0.000426067	2.174767367
CYP4B1	-1.122151838	10.81853659	-4.309736717	2.81E-05	0.000428524	2.16629919
DHRS2	-1.186506446	13.11256098	-4.296377264	2.97E-05	0.000445207	2.11572071
HMGCS2	-1.372016553	13.12841463	-4.290468509	3.04E-05	0.000454151	2.093390009
DES	1.196468248	7.898231707	4.251428802	3.56E-05	0.000514218	1.946462137
FHL1	1.00527455	8.551097561	4.250670058	3.57E-05	0.000514313	1.943617144
PGM5	1.073113163	8.38652439	4.110587484	6.23E-05	0.000782197	1.425338333
PI3	1.178686933	8.125792683	4.10582824	6.35E-05	0.000793218	1.407975611
SNX31	-1.049368136	11.21036585	-4.097496093	6.56E-05	0.000815147	1.37761735
FABP4	-1.528559605	11.02378049	-4.095829543	6.60E-05	0.000818837	1.371551243
MGP	1.067797231	10.40920732	4.08089264	7.00E-05	0.000857181	1.317271368
FABP5	-1.039040267	10.58420732	-4.027250422	8.62E-05	0.00100079	1.123666632
SOX15	-1.002805984	9.90554878	-4.008968691	9.25E-05	0.001062837	1.058161236
LUM	1.082314181	9.84402439	3.979263951	0.000103645	0.001168225	0.95224543
MYH11	1.220690753	10.82170732	3.95403858	0.000114141	0.001258648	0.862808126
SERPINA3	1.007125577	8.640426829	3.78861646	0.000212492	0.002062049	0.287957326
CLCA4	-1.12608149	10.31493902	-3.48220724	0.000637802	0.004844318	-0.722124698
LY6D	-1.186084673	10.04737805	-3.481684186	0.000638962	0.004844318	-0.72378689
PSCA	-1.041787363	12.08871951	-3.415748183	0.000802177	0.005771945	-0.931600695
RARRES1	1.054322776	9.741768293	3.191626484	0.001696323	0.010434239	-1.612120939
PADI3	-1.156517587	11.96536585	-3.130796746	0.002065057	0.012085662	-1.789830199
