# Supplementary material for: A novel signature constructed by differential genes of muscle-invasive and non-muscle-invasive bladder cancer for the prediction of prognosis in bladder cancer
Source: Front Immunol. 2023 Aug 24;14:1187286. doi: 10.3389/fimmu.2023.1187286 (PMC10483405; doi:10.3389/fimmu.2023.1187286)
Supplement: Supplementary file 3 [file DataSheet_3.csv]

ONTOLOGY	ID	Description	GeneRatio	BgRatio	pvalue	p.adjust	qvalue	geneID	Count
BP	GO:0030198	extracellular matrix organization	21/172	368/18670	2.81858322266637e-11	7.9117631060245e-08	6.88624385243015e-08	AEBP1/COL1A1/COL3A1/COL5A1/COL5A2/COL6A3/COL17A1/CCN2/FAP/TNC/CCN1/ITGA5/LUM/MMP3/MYH11/SFRP2/TIMP2/ADAMTS4/SULF1/SMOC2/CAPNS2	21
BP	GO:0043062	extracellular structure organization	21/172	422/18670	3.52724572346322e-10	4.95048937288063e-07	4.30880911797797e-07	AEBP1/COL1A1/COL3A1/COL5A1/COL5A2/COL6A3/COL17A1/CCN2/FAP/TNC/CCN1/ITGA5/LUM/MMP3/MYH11/SFRP2/TIMP2/ADAMTS4/SULF1/SMOC2/CAPNS2	21
BP	GO:0061448	connective tissue development	15/172	273/18670	3.64519965424062e-08	2.8179922020027e-05	2.45272529235118e-05	ACTA2/COL1A1/COL5A1/COL6A3/CRIP1/CCN2/EGR1/FGFR3/CCN1/LUM/MGP/SFRP2/SORL1/SULF1/SELENOM	15
BP	GO:0006936	muscle contraction	17/172	360/18670	4.01566398575376e-08	2.8179922020027e-05	2.45272529235118e-05	ACTA2/ACTC1/ACTG2/BIN1/CALD1/CNN1/CRYAB/CCN2/DES/MYH11/RGS2/TPM1/TPM2/NMU/SULF1/SYNM/HSPB6	17
BP	GO:0003012	muscle system process	18/172	465/18670	3.10521964284421e-07	0.000174327030749274	0.000151730837706135	ACTA2/ACTC1/ACTG2/BIN1/CALD1/CNN1/CRYAB/CCN2/DES/MYH11/RGS2/TPM1/TPM2/NMU/SULF1/SYNM/LMCD1/HSPB6	18
BP	GO:0045926	negative regulation of growth	13/172	249/18670	5.4956264324709e-07	0.000245815031066202	0.000213952594867963	CRYAB/FBP1/FGFR3/FHL1/MT1A/MT1G/MT1X/MT2A/SERPINE2/RGS2/SFRP1/SFRP2/TMPRSS4	13
BP	GO:0030199	collagen fibril organization	7/172	54/18670	6.13005065002997e-07	0.000245815031066202	0.000213952594867963	AEBP1/COL1A1/COL3A1/COL5A1/COL5A2/LUM/SFRP2	7
BP	GO:0006882	cellular zinc ion homeostasis	6/172	36/18670	8.67707042044976e-07	0.000304456708377531	0.000264993163761367	MT1A/MT1G/MT1X/MT2A/S100A8/S100A9	6
BP	GO:0055069	zinc ion homeostasis	6/172	38/18670	1.21122136707085e-06	0.000377766486374209	0.000328800560581455	MT1A/MT1G/MT1X/MT2A/S100A8/S100A9	6
BP	GO:0030850	prostate gland development	6/172	48/18670	4.98900135858566e-06	0.00132245615462691	0.0011510399695832	ANXA1/CRIP1/TNC/SFRP1/TP63/SULF1	6
BP	GO:0060512	prostate gland morphogenesis	5/172	28/18670	5.18240744599073e-06	0.00132245615462691	0.0011510399695832	CRIP1/TNC/SFRP1/TP63/SULF1	5
BP	GO:0010273	detoxification of copper ion	4/172	15/18670	8.77158878966886e-06	0.00179297194900818	0.00156056771366621	MT1A/MT1G/MT1X/MT2A	4
BP	GO:1990169	stress response to copper ion	4/172	15/18670	8.77158878966886e-06	0.00179297194900818	0.00156056771366621	MT1A/MT1G/MT1X/MT2A	4
BP	GO:0010043	response to zinc ion	6/172	53/18670	8.98482007181016e-06	0.00179297194900818	0.00156056771366621	CRIP1/MT1A/MT1G/MT1X/MT2A/S100A8	6
BP	GO:0052548	regulation of endopeptidase activity	15/172	425/18670	9.58125373534833e-06	0.00179297194900818	0.00156056771366621	SERPINA3/BIN1/COL6A3/CRYAB/CCN2/CCN1/PI3/SERPINE2/RARRES1/S100A8/S100A9/SFRP2/SORL1/TIMP2/TP63	15
BP	GO:0071774	response to fibroblast growth factor	9/172	150/18670	1.05832068953529e-05	0.00185669135970347	0.00161602784237592	COL1A1/CCN2/FGFR3/TNC/CXCL8/CCL2/SFRP1/SULF1/SMOC2	9
BP	GO:0061687	detoxification of inorganic compound	4/172	17/18670	1.50752578271077e-05	0.00235090270670507	0.00204617973197175	MT1A/MT1G/MT1X/MT2A	4
BP	GO:0097501	stress response to metal ion	4/172	17/18670	1.50752578271077e-05	0.00235090270670507	0.00204617973197175	MT1A/MT1G/MT1X/MT2A	4
BP	GO:0001101	response to acid chemical	13/172	343/18670	1.8286664894562e-05	0.00270161412415977	0.00235143208976612	AQP3/COL1A1/COL3A1/COL5A2/CCN2/DUSP1/EGR1/HSD17B2/TNC/ID3/SFRP1/TEAD2/TESC	13
BP	GO:0052547	regulation of peptidase activity	15/172	452/18670	1.97643106752651e-05	0.00277392100327346	0.00241436658301528	SERPINA3/BIN1/COL6A3/CRYAB/CCN2/CCN1/PI3/SERPINE2/RARRES1/S100A8/S100A9/SFRP2/SORL1/TIMP2/TP63	15
BP	GO:0030510	regulation of BMP signaling pathway	7/172	91/18670	2.10518337829098e-05	0.00281392844898227	0.0024491882812097	CCN1/SMAD6/SFRP1/SFRP2/SORL1/SULF1/RBPMS2	7
BP	GO:0031589	cell-substrate adhesion	13/172	354/18670	2.54412497672834e-05	0.00324607218621657	0.0028253177373141	ACTN1/COL1A1/COL3A1/COL17A1/CCN2/CCN1/ITGA5/LGALS1/SMAD6/S100A10/SFRP1/SGCE/SMOC2	13
BP	GO:0098754	detoxification	8/172	131/18670	2.91411584309081e-05	0.0034572810515203	0.00300914980240324	GPX2/MT1A/MT1G/MT1X/MT2A/S100A9/TXNRD1/PRXL2A	8
BP	GO:0042326	negative regulation of phosphorylation	15/172	468/18670	2.95599377401094e-05	0.0034572810515203	0.00300914980240324	ATF3/DUSP1/MECOM/FABP4/FBP1/SMAD6/RGS2/SFRP1/SFRP2/SORL1/UCHL1/PSCA/TESC/NIBAN1/INKA1	15
BP	GO:0010038	response to metal ion	13/172	364/18670	3.39626103462448e-05	0.00381332188967637	0.00331904078373197	AQP3/C1QA/CRIP1/DUSP1/FABP4/FBP1/FOSB/MT1A/MT1G/MT1X/MT2A/S100A8/SYT8	13
BP	GO:0001933	negative regulation of protein phosphorylation	14/172	429/18670	4.52290570741568e-05	0.0048829985848907	0.00425006645623959	ATF3/DUSP1/MECOM/FABP4/SMAD6/RGS2/SFRP1/SFRP2/SORL1/UCHL1/PSCA/TESC/NIBAN1/INKA1	14
BP	GO:0043409	negative regulation of MAPK cascade	9/172	184/18670	5.33724106286056e-05	0.0052771952383317	0.00459316751285991	ATF3/DUSP1/MECOM/RGS2/SFRP1/SFRP2/SORL1/UCHL1/PSCA	9
BP	GO:0071294	cellular response to zinc ion	4/172	23/18670	5.37183803300785e-05	0.0052771952383317	0.00459316751285991	MT1A/MT1G/MT1X/MT2A	4
BP	GO:0044344	cellular response to fibroblast growth factor stimulus	8/172	143/18670	5.45203640582898e-05	0.0052771952383317	0.00459316751285991	COL1A1/CCN2/FGFR3/CXCL8/CCL2/SFRP1/SULF1/SMOC2	8
BP	GO:0055001	muscle cell development	9/172	186/18670	5.80378118491231e-05	0.00543040459534962	0.00472651794041455	ACTC1/BIN1/FLNC/MYH11/PGM5/RGS2/TPM1/UCHL1/CAPN9	9
BP	GO:0032526	response to retinoic acid	7/172	108/18670	6.36189062272263e-05	0.00576058934773627	0.00501390429043777	AQP3/COL1A1/DUSP1/HSD17B2/TNC/TEAD2/TESC	7
BP	GO:0043407	negative regulation of MAP kinase activity	6/172	78/18670	8.31333493129033e-05	0.00711843502242972	0.00619574660606356	DUSP1/RGS2/SFRP1/SFRP2/SORL1/UCHL1	6
BP	GO:0001503	ossification	13/172	398/18670	8.43348466295191e-05	0.00711843502242972	0.00619574660606356	COL1A1/COL5A2/CCN2/FGFR3/TNC/ID3/CCN1/SMAD6/MGP/SFRP1/SFRP2/TP63/CTHRC1	13
BP	GO:0045992	negative regulation of embryonic development	4/172	26/18670	8.87585414268045e-05	0.00711843502242972	0.00619574660606356	COL5A1/COL5A2/SFRP2/SULF1	4
BP	GO:0060740	prostate gland epithelium morphogenesis	4/172	26/18670	8.87585414268045e-05	0.00711843502242972	0.00619574660606356	TNC/SFRP1/TP63/SULF1	4
BP	GO:0031032	actomyosin structure organization	9/172	199/18670	9.75482711329847e-05	0.00760605547417467	0.00662016190934671	ACTC1/CNN1/CCN2/MYH11/PGM5/S100A10/SFRP1/TPM1/CAPN9	9
BP	GO:0030509	BMP signaling pathway	8/172	157/18670	0.000105110738237	0.00797421195219618	0.00694059810663092	EGR1/CCN1/SMAD6/SFRP1/SFRP2/SORL1/SULF1/RBPMS2	8
BP	GO:0010951	negative regulation of endopeptidase activity	10/172	250/18670	0.000111204596017777	0.00804481825337568	0.00700205245010967	SERPINA3/BIN1/COL6A3/CRYAB/PI3/SERPINE2/RARRES1/SFRP2/SORL1/TIMP2	10
BP	GO:0007517	muscle organ development	13/172	410/18670	0.000113469485255626	0.00804481825337568	0.00700205245010967	ACTC1/ATF3/COL3A1/COL6A3/CRYAB/EGR1/FHL1/ID3/RGS2/SOX15/TAGLN/TPM1/SGCE	13
BP	GO:0030514	negative regulation of BMP signaling pathway	5/172	52/18670	0.000114639376606707	0.00804481825337568	0.00700205245010967	SMAD6/SFRP1/SFRP2/SORL1/RBPMS2	5
BP	GO:0071280	cellular response to copper ion	4/172	29/18670	0.000138004455525984	0.00923661448270312	0.00803936857643633	MT1A/MT1G/MT1X/MT2A	4
BP	GO:0051216	cartilage development	9/172	209/18670	0.000141494272446111	0.00923661448270312	0.00803936857643633	COL1A1/COL6A3/CCN2/FGFR3/CCN1/LUM/MGP/SFRP2/SULF1	9
BP	GO:0071229	cellular response to acid chemical	9/172	209/18670	0.000141494272446111	0.00923661448270312	0.00803936857643633	COL1A1/COL3A1/COL5A2/EGR1/TNC/ID3/SFRP1/TEAD2/TESC	9
BP	GO:0010466	negative regulation of peptidase activity	10/172	262/18670	0.000163083503877362	0.0104039862587217	0.00905542613634828	SERPINA3/BIN1/COL6A3/CRYAB/PI3/SERPINE2/RARRES1/SFRP2/SORL1/TIMP2	10
BP	GO:0045667	regulation of osteoblast differentiation	7/172	126/18670	0.000167733612058118	0.0104628499788253	0.00910665996694485	ID3/CCN1/SMAD6/SFRP1/SFRP2/TP63/CTHRC1	7
BP	GO:0071772	response to BMP	8/172	170/18670	0.000182098419007568	0.0108755374926435	0.009465855106754	EGR1/CCN1/SMAD6/SFRP1/SFRP2/SORL1/SULF1/RBPMS2	8
BP	GO:0071773	cellular response to BMP stimulus	8/172	170/18670	0.000182098419007568	0.0108755374926435	0.009465855106754	EGR1/CCN1/SMAD6/SFRP1/SFRP2/SORL1/SULF1/RBPMS2	8
BP	GO:0071241	cellular response to inorganic substance	9/172	217/18670	0.00018759372032624	0.0109703244365782	0.00954835580871059	FABP4/FBP1/FOSB/MMP3/MT1A/MT1G/MT1X/MT2A/SYT8	9
BP	GO:0055002	striated muscle cell development	8/172	173/18670	0.000205234046690852	0.0117569789604331	0.0102330445192152	ACTC1/FLNC/MYH11/PGM5/RGS2/TPM1/UCHL1/CAPN9	8
BP	GO:0046677	response to antibiotic	11/172	327/18670	0.000231973098152279	0.013022969730269	0.0113349381223461	ACTC1/ANXA1/COL1A1/CRIP1/CRYAB/DUSP1/EGR1/TNC/ID3/RGS2/S100A8	11
BP	GO:0042692	muscle cell differentiation	12/172	385/18670	0.000244115156862295	0.0132565220349425	0.0115382174800223	ACTC1/BIN1/FLNC/MYH11/PGM5/RGS2/TPM1/UCHL1/CAPN9/PLEKHO1/BHLHE41/RBPMS2	12
BP	GO:0001649	osteoblast differentiation	9/172	225/18670	0.000245578605563594	0.0132565220349425	0.0115382174800223	COL1A1/TNC/ID3/CCN1/SMAD6/SFRP1/SFRP2/TP63/CTHRC1	9
BP	GO:0001655	urogenital system development	11/172	330/18670	0.000250877077732267	0.0132870180602731	0.0115647606239641	ACTA2/ANXA1/CRIP1/EGR1/GATA2/TNC/ID3/SMAD6/SFRP1/TP63/SULF1	11
BP	GO:0019433	triglyceride catabolic process	4/172	35/18670	0.000291419355460978	0.0151484098292401	0.0131848796106224	FABP4/FABP5/FABP6/SORL1	4
BP	GO:0090177	establishment of planar polarity involved in neural tube closure	3/172	15/18670	0.000322252172413726	0.016152890142238	0.0140591596272981	SFRP1/SFRP2/CTHRC1	3
BP	GO:2000095	regulation of Wnt signaling pathway, planar cell polarity pathway	3/172	15/18670	0.000322252172413726	0.016152890142238	0.0140591596272981	SFRP1/SFRP2/PLEKHA4	3
BP	GO:0006469	negative regulation of protein kinase activity	9/172	235/18670	0.00033826436191282	0.016658036208584	0.0144988288827268	DUSP1/FABP4/RGS2/SFRP1/SFRP2/SORL1/UCHL1/TESC/INKA1	9
BP	GO:0071276	cellular response to cadmium ion	4/172	37/18670	0.000362355423010865	0.0174188471938588	0.0151610238827541	MT1A/MT1G/MT1X/MT2A	4
BP	GO:0045785	positive regulation of cell adhesion	12/172	403/18670	0.000369182899188196	0.0174188471938588	0.0151610238827541	ANXA1/CCN1/ITGA5/LGALS1/S100A10/CCL2/SFRP1/SFRP2/TGM2/TPM1/SMOC2/CARD11	12
BP	GO:0048705	skeletal system morphogenesis	9/172	239/18670	0.000382648141975371	0.0174188471938588	0.0151610238827541	COL1A1/COL6A3/CCN2/FGFR3/HOXB5/HOXB8/MGP/SFRP1/SFRP2	9
BP	GO:0071248	cellular response to metal ion	8/172	190/18670	0.00038647524945124	0.0174188471938588	0.0151610238827541	FABP4/FBP1/FOSB/MT1A/MT1G/MT1X/MT2A/SYT8	8
BP	GO:0051346	negative regulation of hydrolase activity	13/172	466/18670	0.000393385637899205	0.0174188471938588	0.0151610238827541	SERPINA3/BIN1/ANXA1/COL6A3/CRYAB/PI3/SERPINE2/RARRES1/RGS2/SFRP2/SORL1/TIMP2/SPOCD1	13
BP	GO:0071901	negative regulation of protein serine/threonine kinase activity	7/172	145/18670	0.000396329882273237	0.0174188471938588	0.0151610238827541	DUSP1/RGS2/SFRP1/SFRP2/SORL1/UCHL1/INKA1	7
BP	GO:0051146	striated muscle cell differentiation	10/172	293/18670	0.000398422809466265	0.0174188471938588	0.0151610238827541	ACTC1/FLNC/MYH11/PGM5/RGS2/TPM1/UCHL1/CAPN9/PLEKHO1/BHLHE41	10
BP	GO:0019233	sensory perception of pain	6/172	104/18670	0.000403357701318426	0.0174188471938588	0.0151610238827541	FABP5/HOXB8/HOXD1/CCL2/UCHL1/NMU	6
BP	GO:0030049	muscle filament sliding	4/172	39/18670	0.000444851990004842	0.0186373065066208	0.016221547035369	ACTC1/DES/TPM1/TPM2	4
BP	GO:0033275	actin-myosin filament sliding	4/172	39/18670	0.000444851990004842	0.0186373065066208	0.016221547035369	ACTC1/DES/TPM1/TPM2	4
BP	GO:0042249	establishment of planar polarity of embryonic epithelium	3/172	17/18670	0.000475123462800923	0.01949817351948	0.0169708288446977	SFRP1/SFRP2/CTHRC1	3
BP	GO:0070372	regulation of ERK1 and ERK2 cascade	10/172	300/18670	0.000479292473403678	0.01949817351948	0.0169708288446977	ATF3/CCN2/DUSP1/FGFR3/CCN1/CCL2/CCL8/PSCA/FAM83D/GLIPR2	10
BP	GO:0045823	positive regulation of heart contraction	4/172	40/18670	0.000490754281143233	0.0195116793156078	0.0169825840254723	CCN2/RGS2/TPM1/NMU	4
BP	GO:0046916	cellular transition metal ion homeostasis	6/172	108/18670	0.00049352662323055	0.0195116793156078	0.0169825840254723	MT1A/MT1G/MT1X/MT2A/S100A8/S100A9	6
BP	GO:0006939	smooth muscle contraction	6/172	110/18670	0.000544125626284263	0.0212133421247212	0.018463678049792	ACTA2/CNN1/MYH11/RGS2/NMU/SULF1	6
BP	GO:0030239	myofibril assembly	5/172	73/18670	0.000567100205299044	0.0218061681681427	0.0189796622422362	ACTC1/MYH11/PGM5/TPM1/CAPN9	5
BP	GO:0030278	regulation of ossification	8/172	203/18670	0.000599151684587395	0.0227272807923894	0.019781380653305	ID3/CCN1/SMAD6/MGP/SFRP1/SFRP2/TP63/CTHRC1	8
BP	GO:0048568	embryonic organ development	12/172	428/18670	0.000629868631266906	0.0233422127567869	0.0203166054069722	COL5A2/GATA2/HOXB5/HOXB8/ID3/CCN1/CXCL8/TEAD2/SLITRK6/CTHRC1/TUBB2B/RBPMS2	12
BP	GO:0033673	negative regulation of kinase activity	9/172	257/18670	0.000646090623450432	0.0233422127567869	0.0203166054069722	DUSP1/FABP4/RGS2/SFRP1/SFRP2/SORL1/UCHL1/TESC/INKA1	9
BP	GO:0046461	neutral lipid catabolic process	4/172	43/18670	0.000648625790890409	0.0233422127567869	0.0203166054069722	FABP4/FABP5/FABP6/SORL1	4
BP	GO:0046464	acylglycerol catabolic process	4/172	43/18670	0.000648625790890409	0.0233422127567869	0.0203166054069722	FABP4/FABP5/FABP6/SORL1	4
BP	GO:0048608	reproductive structure development	12/172	431/18670	0.000669613355176301	0.0237924644048086	0.020708495634433	ANXA1/CRIP1/GATA2/HSD17B2/TNC/CCN1/SERPINE2/SFRP1/SFRP2/SOX15/TP63/SULF1	12
BP	GO:0010927	cellular component assembly involved in morphogenesis	6/172	115/18670	0.000688335871414989	0.0241519848882734	0.0210214152309762	ACTC1/MYH11/PGM5/PMP22/TPM1/CAPN9	6
BP	GO:0046688	response to copper ion	4/172	44/18670	0.000708404747725391	0.0243539043696022	0.021197161997955	MT1A/MT1G/MT1X/MT2A	4
BP	GO:0061458	reproductive system development	12/172	434/18670	0.000711442877914992	0.0243539043696022	0.021197161997955	ANXA1/CRIP1/GATA2/HSD17B2/TNC/CCN1/SERPINE2/SFRP1/SFRP2/SOX15/TP63/SULF1	12
BP	GO:0070371	ERK1 and ERK2 cascade	10/172	317/18670	0.000733857175689259	0.0248185191826476	0.0216015536433072	ATF3/CCN2/DUSP1/FGFR3/CCN1/CCL2/CCL8/PSCA/FAM83D/GLIPR2	10
BP	GO:0030903	notochord development	3/172	20/18670	0.000780515455696691	0.0260822248111978	0.0227014583041607	COL5A2/ID3/TEAD2	3
BP	GO:0022612	gland morphogenesis	6/172	120/18670	0.000860513702415114	0.028132128047336	0.0244856539845375	CRIP1/TNC/SFRP1/TGM2/TP63/SULF1	6
BP	GO:0022617	extracellular matrix disassembly	5/172	80/18670	0.000861903459946883	0.028132128047336	0.0244856539845375	FAP/MMP3/TIMP2/ADAMTS4/CAPNS2	5
BP	GO:0001704	formation of primary germ layer	6/172	121/18670	0.000898609146758912	0.0288502950122948	0.025110732463404	COL5A1/COL5A2/ITGA5/SFRP2/TXNRD1/ATOH8	6
BP	GO:0036499	PERK-mediated unfolded protein response	3/172	21/18670	0.000904462401525451	0.0288502950122948	0.025110732463404	ATF3/CXCL8/CCL2	3
BP	GO:0071621	granulocyte chemotaxis	6/172	123/18670	0.000978688348022773	0.0308671707067407	0.0268661816175146	ANXA1/CXCL8/S100A8/S100A9/CCL2/CCL8	6
BP	GO:0006937	regulation of muscle contraction	7/172	171/18670	0.00105393910731873	0.0328711897138188	0.0286104405624185	BIN1/CNN1/CCN2/RGS2/TPM1/NMU/HSPB6	7
BP	GO:0048546	digestive tract morphogenesis	4/172	49/18670	0.001066857036539	0.0329084362809337	0.0286428592458879	SFRP1/SFRP2/TP63/RBPMS2	4
BP	GO:0060485	mesenchyme development	9/172	278/18670	0.0011243569207743	0.0343051073544941	0.029858494429258	ACTA2/ACTC1/ACTG2/COL1A1/SFRP1/SFRP2/TEAD2/FAM83D/GLIPR2	9
BP	GO:0032873	negative regulation of stress-activated MAPK cascade	4/172	50/18670	0.00115137888358142	0.0343821332575855	0.0299255362686727	DUSP1/MECOM/SFRP1/SFRP2	4
BP	GO:0070303	negative regulation of stress-activated protein kinase signaling cascade	4/172	50/18670	0.00115137888358142	0.0343821332575855	0.0299255362686727	DUSP1/MECOM/SFRP1/SFRP2	4
BP	GO:2000050	regulation of non-canonical Wnt signaling pathway	3/172	23/18670	0.00118818941754701	0.0351078704742575	0.0305572037465553	SFRP1/SFRP2/PLEKHA4	3
BP	GO:0007015	actin filament organization	11/172	400/18670	0.00123528982014379	0.0358973184064381	0.0312443237850272	ACTC1/ACTN1/BIN1/CCN2/DPYSL3/S100A10/SFRP1/TPM1/TPM2/PDLIM3/CDC42EP5	11
BP	GO:0051496	positive regulation of stress fiber assembly	4/172	51/18670	0.00124048446221037	0.0358973184064381	0.0312443237850272	CCN2/S100A10/SFRP1/TPM1	4
BP	GO:0051348	negative regulation of transferase activity	9/172	285/18670	0.00133610560573165	0.0380403510512799	0.033109577481117	DUSP1/FABP4/RGS2/SFRP1/SFRP2/SORL1/UCHL1/TESC/INKA1	9
BP	GO:1904018	positive regulation of vasculature development	8/172	230/18670	0.00134252050672256	0.0380403510512799	0.033109577481117	ANXA1/EGR1/GATA2/CXCL8/ITGA5/SFRP2/SMOC2/HSPB6	8
BP	GO:0055076	transition metal ion homeostasis	6/172	131/18670	0.0013551959761767	0.0380403510512799	0.033109577481117	MT1A/MT1G/MT1X/MT2A/S100A8/S100A9	6
BP	GO:0045995	regulation of embryonic development	6/172	132/18670	0.00140908249642498	0.0391613323511378	0.0340852576779821	COL5A1/COL5A2/GATA2/SFRP1/SFRP2/SULF1	6
BP	GO:0007178	transmembrane receptor protein serine/threonine kinase signaling pathway	10/172	349/18670	0.00151397985170391	0.0410725437074962	0.0357487386590286	COL3A1/EGR1/CCN1/SMAD6/SFRP1/SFRP2/SORL1/SULF1/ATOH8/RBPMS2	10
BP	GO:0032355	response to estradiol	6/172	134/18670	0.00152174725528308	0.0410725437074962	0.0357487386590286	ANXA1/COL1A1/CRYAB/CCN2/DUSP1/SFRP1	6
BP	GO:0048565	digestive tract development	6/172	134/18670	0.00152174725528308	0.0410725437074962	0.0357487386590286	COL3A1/CXCL8/SFRP1/SFRP2/TP63/RBPMS2	6
BP	GO:0090287	regulation of cellular response to growth factor stimulus	9/172	292/18670	0.00157892745559187	0.0422099939794892	0.036738753127105	CCN1/ITGA5/SMAD6/SFRP1/SFRP2/SORL1/SULF1/SMOC2/RBPMS2	9
BP	GO:0007369	gastrulation	7/172	185/18670	0.00165853435036022	0.0439198671835956	0.0382269933186303	COL5A1/COL5A2/ITGA5/SFRP1/SFRP2/TXNRD1/ATOH8	7
BP	GO:0030308	negative regulation of cell growth	7/172	186/18670	0.00171028656754515	0.0448670504214881	0.039051403081872	CRYAB/FBP1/FHL1/SERPINE2/RGS2/SFRP1/SFRP2	7
BP	GO:0043588	skin development	11/172	419/18670	0.00178360307026509	0.0463571649836492	0.040348369649954	ANXA1/AQP3/COL1A1/COL3A1/COL5A1/COL5A2/KRT7/KRT13/PI3/TP63/PALLD	11
BP	GO:0060384	innervation	3/172	27/18670	0.00191013797255962	0.049190433843806	0.0428143914467491	SERPINE2/SULF1/SLITRK6	3
BP	GO:0097530	granulocyte migration	6/172	141/18670	0.00197081515793216	0.0502916195301416	0.043772841928809	ANXA1/CXCL8/S100A8/S100A9/CCL2/CCL8	6
BP	GO:0045861	negative regulation of proteolysis	10/172	363/18670	0.00202088304527866	0.0510904788944672	0.0444681534937312	SERPINA3/BIN1/COL6A3/CRYAB/PI3/SERPINE2/RARRES1/SFRP2/SORL1/TIMP2	10
BP	GO:0007044	cell-substrate junction assembly	5/172	97/18670	0.00203852284865704	0.0510904788944672	0.0444681534937312	ACTN1/COL17A1/ITGA5/S100A10/SFRP1	5
BP	GO:0033688	regulation of osteoblast proliferation	3/172	28/18670	0.00212497532786252	0.0527858915514167	0.0459438075078613	CCN1/SFRP1/CTHRC1	3
BP	GO:0018149	peptide cross-linking	4/172	60/18670	0.00227021501659779	0.0558990662420175	0.0486534538644827	ANXA1/COL3A1/PI3/TGM2	4
BP	GO:0055123	digestive system development	6/172	146/18670	0.002348319360631	0.0573194125677497	0.0498896955242522	COL3A1/CXCL8/SFRP1/SFRP2/TP63/RBPMS2	6
BP	GO:0032233	positive regulation of actin filament bundle assembly	4/172	61/18670	0.00241230217776468	0.0583735535602194	0.0508071992249711	CCN2/S100A10/SFRP1/TPM1	4
BP	GO:0035148	tube formation	6/172	148/18670	0.00251365871445019	0.0603063248842879	0.052489445580197	SFRP1/SFRP2/TGM2/TEAD2/ATOH8/CTHRC1	6
BP	GO:0016331	morphogenesis of embryonic epithelium	6/172	150/18670	0.0026876018648246	0.0620872852241445	0.0540395586242062	SFRP1/SFRP2/TEAD2/TP63/SULF1/CTHRC1	6
BP	GO:0046686	response to cadmium ion	4/172	63/18670	0.0027146018763076	0.0620872852241445	0.0540395586242062	MT1A/MT1G/MT1X/MT2A	4
BP	GO:0030593	neutrophil chemotaxis	5/172	104/18670	0.00276302106677258	0.0620872852241445	0.0540395586242062	CXCL8/S100A8/S100A9/CCL2/CCL8	5
BP	GO:0090257	regulation of muscle system process	8/172	259/18670	0.00281449707746531	0.0620872852241445	0.0540395586242062	BIN1/CNN1/CCN2/RGS2/TPM1/NMU/LMCD1/HSPB6	8
BP	GO:0003401	axis elongation	3/172	31/18670	0.00285733256725972	0.0620872852241445	0.0540395586242062	TNC/SFRP1/SFRP2	3
BP	GO:0010165	response to X-ray	3/172	31/18670	0.00285733256725972	0.0620872852241445	0.0540395586242062	ANXA1/SFRP1/SFRP2	3
BP	GO:0033687	osteoblast proliferation	3/172	31/18670	0.00285733256725972	0.0620872852241445	0.0540395586242062	CCN1/SFRP1/CTHRC1	3
BP	GO:0044319	wound healing, spreading of cells	3/172	31/18670	0.00285733256725972	0.0620872852241445	0.0540395586242062	COL5A1/CCN1/ITGA5	3
BP	GO:0090505	epiboly involved in wound healing	3/172	31/18670	0.00285733256725972	0.0620872852241445	0.0540395586242062	COL5A1/CCN1/ITGA5	3
BP	GO:1902895	positive regulation of pri-miRNA transcription by RNA polymerase II	3/172	31/18670	0.00285733256725972	0.0620872852241445	0.0540395586242062	GATA2/SMAD6/ATOH8	3
BP	GO:0045669	positive regulation of osteoblast differentiation	4/172	64/18670	0.00287506280953677	0.0620872852241445	0.0540395586242062	CCN1/SFRP2/TP63/CTHRC1	4
BP	GO:0046503	glycerolipid catabolic process	4/172	64/18670	0.00287506280953677	0.0620872852241445	0.0540395586242062	FABP4/FABP5/FABP6/SORL1	4
BP	GO:0045766	positive regulation of angiogenesis	7/172	204/18670	0.00287543536841424	0.0620872852241445	0.0540395586242062	ANXA1/GATA2/CXCL8/ITGA5/SFRP2/SMOC2/HSPB6	7
BP	GO:0051017	actin filament bundle assembly	6/172	153/18670	0.00296525488717206	0.0635379425060457	0.0553021823473392	ACTN1/CCN2/DPYSL3/S100A10/SFRP1/TPM1	6
BP	GO:0051271	negative regulation of cellular component movement	10/172	384/18670	0.00303020050908459	0.0641999976735796	0.0558784222152807	ACTN1/BIN1/COL3A1/DPYSL3/DUSP1/CCL2/SFRP1/SFRP2/TPM1/SULF1	10
BP	GO:0002548	monocyte chemotaxis	4/172	65/18670	0.00304189515161599	0.0641999976735796	0.0558784222152807	ANXA1/DUSP1/CCL2/CCL8	4
BP	GO:0071295	cellular response to vitamin	3/172	32/18670	0.00313176413167635	0.0651174956860409	0.0566769945389537	COL1A1/TNC/SFRP1	3
BP	GO:0090504	epiboly	3/172	32/18670	0.00313176413167635	0.0651174956860409	0.0566769945389537	COL5A1/CCN1/ITGA5	3
BP	GO:0061572	actin filament bundle organization	6/172	157/18670	0.00336817186625486	0.0691532825660824	0.0601896644988571	ACTN1/CCN2/DPYSL3/S100A10/SFRP1/TPM1	6
BP	GO:0097529	myeloid leukocyte migration	7/172	210/18670	0.00337513349182518	0.0691532825660824	0.0601896644988571	ANXA1/DUSP1/CXCL8/S100A8/S100A9/CCL2/CCL8	7
BP	GO:0033559	unsaturated fatty acid metabolic process	5/172	110/18670	0.00351882153633462	0.0705096285483428	0.0613702015115234	ANXA1/CYP2J2/FABP5/PLA2G10/DEGS1	5
BP	GO:0006002	fructose 6-phosphate metabolic process	2/172	10/18670	0.00361716655182094	0.0705096285483428	0.0613702015115234	FBP1/GFPT2	2
BP	GO:0033690	positive regulation of osteoblast proliferation	2/172	10/18670	0.00361716655182094	0.0705096285483428	0.0613702015115234	CCN1/CTHRC1	2
BP	GO:0060346	bone trabecula formation	2/172	10/18670	0.00361716655182094	0.0705096285483428	0.0613702015115234	COL1A1/SFRP1	2
BP	GO:0060513	prostatic bud formation	2/172	10/18670	0.00361716655182094	0.0705096285483428	0.0613702015115234	TP63/SULF1	2
BP	GO:1904338	regulation of dopaminergic neuron differentiation	2/172	10/18670	0.00361716655182094	0.0705096285483428	0.0613702015115234	SFRP1/SFRP2	2
BP	GO:2000271	positive regulation of fibroblast apoptotic process	2/172	10/18670	0.00361716655182094	0.0705096285483428	0.0613702015115234	SFRP1/TP63	2
BP	GO:0071300	cellular response to retinoic acid	4/172	69/18670	0.00377535778767564	0.0730857193793483	0.0636123805821789	COL1A1/TNC/TEAD2/TESC	4
BP	GO:0010810	regulation of cell-substrate adhesion	7/172	215/18670	0.00384001689238368	0.0733260368498026	0.0638215482078233	COL1A1/CCN1/ITGA5/LGALS1/S100A10/SFRP1/SMOC2	7
BP	GO:0043281	regulation of cysteine-type endopeptidase activity involved in apoptotic process	7/172	215/18670	0.00384001689238368	0.0733260368498026	0.0638215482078233	CRYAB/CCN2/CCN1/S100A8/S100A9/SFRP2/TP63	7
BP	GO:0008544	epidermis development	11/172	464/18670	0.00389701070380145	0.0739115476052073	0.0643311653166655	ANXA1/AQP3/COL17A1/CCN2/FABP5/KRT7/KRT13/PI3/TP63/PALLD/SLITRK6	11
BP	GO:0010517	regulation of phospholipase activity	4/172	70/18670	0.00397585189789311	0.0749007803851406	0.0651921741788054	ANXA1/FGFR3/CCN1/RGS2	4
BP	GO:0006690	icosanoid metabolic process	5/172	114/18670	0.00409867718455162	0.0766999123802427	0.0667581034761005	ANXA1/CYP2J2/FABP5/PLA2G10/GGT6	5
BP	GO:0071479	cellular response to ionizing radiation	4/172	71/18670	0.00418343135605952	0.0777674954732388	0.0676873069181885	CRYAB/EGR1/SFRP1/SFRP2	4
BP	GO:0032963	collagen metabolic process	5/172	115/18670	0.0042536926987851	0.0785533908255907	0.0683713348606664	COL1A1/COL5A1/CCN2/FAP/MMP3	5
BP	GO:0009950	dorsal/ventral axis specification	2/172	11/18670	0.00439429772551929	0.0785686906386888	0.0683846515187208	SMAD6/SFRP1	2
BP	GO:0032060	bleb assembly	2/172	11/18670	0.00439429772551929	0.0785686906386888	0.0683846515187208	EMP3/PMP22	2
BP	GO:0060525	prostate glandular acinus development	2/172	11/18670	0.00439429772551929	0.0785686906386888	0.0683846515187208	SFRP1/TP63	2
BP	GO:1905245	regulation of aspartic-type peptidase activity	2/172	11/18670	0.00439429772551929	0.0785686906386888	0.0683846515187208	BIN1/SORL1	2
BP	GO:0070252	actin-mediated cell contraction	5/172	116/18670	0.00441284889946844	0.0785686906386888	0.0683846515187208	ACTC1/BIN1/DES/TPM1/TPM2	5
BP	GO:0090288	negative regulation of cellular response to growth factor stimulus	6/172	166/18670	0.00442246281471779	0.0785686906386888	0.0683846515187208	SMAD6/SFRP1/SFRP2/SORL1/SULF1/RBPMS2	6
BP	GO:0060047	heart contraction	8/172	280/18670	0.00450485951443584	0.0795291865221472	0.069220648348266	ACTC1/BIN1/CCN2/CYP2J2/DES/RGS2/TPM1/NMU	8
BP	GO:1901568	fatty acid derivative metabolic process	6/172	167/18670	0.00455306458012799	0.0798778267276204	0.0695240979636649	ANXA1/CYP2J2/FABP5/HMGCS2/PLA2G10/GGT6	6
BP	GO:1903524	positive regulation of blood circulation	4/172	73/18670	0.00462030437764284	0.0805540024102078	0.0701126280517099	CCN2/RGS2/TPM1/NMU	4
BP	GO:0045444	fat cell differentiation	7/172	223/18670	0.00468312145761823	0.0811451971082368	0.0706271923530338	FABP4/GATA2/SMAD6/RGS2/SFRP1/SFRP2/CLIP3	7
BP	GO:1990266	neutrophil migration	5/172	118/18670	0.00474382230007887	0.0811947118227412	0.0706702889920246	CXCL8/S100A8/S100A9/CCL2/CCL8	5
BP	GO:0033280	response to vitamin D	3/172	37/18670	0.00474383068718545	0.0811947118227412	0.0706702889920246	AQP3/TNC/SFRP1	3
BP	GO:0030595	leukocyte chemotaxis	7/172	224/18670	0.00479759649202022	0.0816172930490956	0.071038095425703	ANXA1/DUSP1/CXCL8/S100A8/S100A9/CCL2/CCL8	7
BP	GO:0007160	cell-matrix adhesion	7/172	225/18670	0.00491417004996674	0.0830968393388955	0.0723258635762385	ACTN1/COL3A1/COL17A1/CCN2/S100A10/SFRP1/SGCE	7
BP	GO:0046329	negative regulation of JNK cascade	3/172	38/18670	0.00511597945217714	0.0855376723010323	0.0744503168434913	MECOM/SFRP1/SFRP2	3
BP	GO:0014831	gastro-intestinal system smooth muscle contraction	2/172	12/18670	0.00524135362870594	0.0855376723010323	0.0744503168434913	NMU/SULF1	2
BP	GO:0019755	one-carbon compound transport	2/172	12/18670	0.00524135362870594	0.0855376723010323	0.0744503168434913	AQP3/SLC14A1	2
BP	GO:0031392	regulation of prostaglandin biosynthetic process	2/172	12/18670	0.00524135362870594	0.0855376723010323	0.0744503168434913	ANXA1/FABP5	2
BP	GO:0070486	leukocyte aggregation	2/172	12/18670	0.00524135362870594	0.0855376723010323	0.0744503168434913	S100A8/S100A9	2
BP	GO:0071481	cellular response to X-ray	2/172	12/18670	0.00524135362870594	0.0855376723010323	0.0744503168434913	SFRP1/SFRP2	2
BP	GO:0010811	positive regulation of cell-substrate adhesion	5/172	121/18670	0.00527282631370165	0.0855538928471707	0.0744644348895742	CCN1/ITGA5/S100A10/SFRP1/SMOC2	5
BP	GO:1902903	regulation of supramolecular fiber organization	9/172	352/18670	0.00544233809557386	0.0877967990475622	0.0764166165748755	AEBP1/BIN1/CRYAB/CCN2/S100A10/SFRP1/TPM1/CLIP3/CDC42EP5	9
BP	GO:0003015	heart process	8/172	290/18670	0.00554321049663973	0.0884896314545622	0.0770196443500418	ACTC1/BIN1/CCN2/CYP2J2/DES/RGS2/TPM1/NMU	8
BP	GO:0006941	striated muscle contraction	6/172	174/18670	0.00554833456929211	0.0884896314545622	0.0770196443500418	ACTC1/BIN1/CCN2/RGS2/TPM1/SYNM	6
BP	GO:0008344	adult locomotory behavior	4/172	77/18670	0.00558403961052322	0.0885559276086931	0.0770773472258364	HOXB8/SNCG/UCHL1/SLITRK6	4
BP	GO:0002062	chondrocyte differentiation	5/172	123/18670	0.00564788023365384	0.089065167504867	0.0775205796706715	COL6A3/CCN2/FGFR3/SFRP2/SULF1	5
BP	GO:0001736	establishment of planar polarity	5/172	124/18670	0.00584229829138385	0.090720203366028	0.0789610905115223	SFRP1/SFRP2/TP63/PLEKHA4/CTHRC1	5
BP	GO:0007164	establishment of tissue polarity	5/172	124/18670	0.00584229829138385	0.090720203366028	0.0789610905115223	SFRP1/SFRP2/TP63/PLEKHA4/CTHRC1	5
BP	GO:1901342	regulation of vasculature development	10/172	422/18670	0.00584978867447491	0.090720203366028	0.0789610905115223	ANXA1/EGR1/GATA2/CXCL8/ITGA5/SFRP1/SFRP2/SULF1/SMOC2/HSPB6	10
BP	GO:0072503	cellular divalent inorganic cation homeostasis	11/172	493/18670	0.0060907252220436	0.0909615020253655	0.0791711121447784	GATA2/MT1A/MT1G/MT1X/MT2A/S100A8/S100A9/CCL8/TGM2/NMU/MCUB	11
BP	GO:0048711	positive regulation of astrocyte differentiation	2/172	13/18670	0.00615699514956161	0.0909615020253655	0.0791711121447784	BIN1/SERPINE2	2
BP	GO:0051451	myoblast migration	2/172	13/18670	0.00615699514956161	0.0909615020253655	0.0791711121447784	ANXA1/PLEKHO1	2
BP	GO:0060601	lateral sprouting from an epithelium	2/172	13/18670	0.00615699514956161	0.0909615020253655	0.0791711121447784	TP63/SULF1	2
BP	GO:0061430	bone trabecula morphogenesis	2/172	13/18670	0.00615699514956161	0.0909615020253655	0.0791711121447784	COL1A1/SFRP1	2
BP	GO:0090179	planar cell polarity pathway involved in neural tube closure	2/172	13/18670	0.00615699514956161	0.0909615020253655	0.0791711121447784	SFRP1/SFRP2	2
BP	GO:1902430	negative regulation of amyloid-beta formation	2/172	13/18670	0.00615699514956161	0.0909615020253655	0.0791711121447784	BIN1/SORL1	2
BP	GO:1902947	regulation of tau-protein kinase activity	2/172	13/18670	0.00615699514956161	0.0909615020253655	0.0791711121447784	EGR1/SORL1	2
BP	GO:2000052	positive regulation of non-canonical Wnt signaling pathway	2/172	13/18670	0.00615699514956161	0.0909615020253655	0.0791711121447784	SFRP1/PLEKHA4	2
BP	GO:0048706	embryonic skeletal system development	5/172	126/18670	0.00624520695371493	0.0912874823207508	0.0794548390176673	COL1A1/HOXB5/HOXB8/HOXD1/SULF1	5
BP	GO:0090101	negative regulation of transmembrane receptor protein serine/threonine kinase signaling pathway	5/172	126/18670	0.00624520695371493	0.0912874823207508	0.0794548390176673	SMAD6/SFRP1/SFRP2/SORL1/RBPMS2	5
BP	GO:0090130	tissue migration	9/172	360/18670	0.00627662418521728	0.0912874823207508	0.0794548390176673	ACTA2/ACTC1/ACTG2/ANXA1/FAP/GATA2/SMOC2/ATOH8/GLIPR2	9
BP	GO:1902893	regulation of pri-miRNA transcription by RNA polymerase II	3/172	41/18670	0.00633591651260392	0.0916748332519547	0.0797919816915556	GATA2/SMAD6/ATOH8	3
BP	GO:0048708	astrocyte differentiation	4/172	81/18670	0.0066735241020212	0.0960645238685821	0.083612682541383	BIN1/C1QA/SERPINE2/S100A8	4
BP	GO:0010470	regulation of gastrulation	3/172	42/18670	0.00677771690945494	0.0966062227559668	0.0840841666572662	COL5A1/COL5A2/SFRP2	3
BP	GO:2000116	regulation of cysteine-type endopeptidase activity	7/172	239/18670	0.00677998784571623	0.0966062227559668	0.0840841666572662	CRYAB/CCN2/CCN1/S100A8/S100A9/SFRP2/TP63	7
BP	GO:0061138	morphogenesis of a branching epithelium	6/172	182/18670	0.00687096942593907	0.0971252178124586	0.0845358898028299	TNC/SFRP1/SFRP2/TGM2/TP63/SULF1	6
BP	GO:0034754	cellular hormone metabolic process	5/172	129/18670	0.00688561394537915	0.0971252178124586	0.0845358898028299	CYP3A5/EGR1/HSD17B2/RBP1/DHRS2	5
BP	GO:0090092	regulation of transmembrane receptor protein serine/threonine kinase signaling pathway	7/172	241/18670	0.00708434536052748	0.0972898251176515	0.0846791607815308	CCN1/SMAD6/SFRP1/SFRP2/SORL1/SULF1/RBPMS2	7
BP	GO:0002523	leukocyte migration involved in inflammatory response	2/172	14/18670	0.00713990166520706	0.0972898251176515	0.0846791607815308	S100A8/S100A9	2
BP	GO:0060452	positive regulation of cardiac muscle contraction	2/172	14/18670	0.00713990166520706	0.0972898251176515	0.0846791607815308	CCN2/RGS2	2
BP	GO:0090178	regulation of establishment of planar polarity involved in neural tube closure	2/172	14/18670	0.00713990166520706	0.0972898251176515	0.0846791607815308	SFRP1/SFRP2	2
BP	GO:1902043	positive regulation of extrinsic apoptotic signaling pathway via death domain receptors	2/172	14/18670	0.00713990166520706	0.0972898251176515	0.0846791607815308	ATF3/SFRP1	2
BP	GO:1905049	negative regulation of metallopeptidase activity	2/172	14/18670	0.00713990166520706	0.0972898251176515	0.0846791607815308	SORL1/TIMP2	2
BP	GO:2001279	regulation of unsaturated fatty acid biosynthetic process	2/172	14/18670	0.00713990166520706	0.0972898251176515	0.0846791607815308	ANXA1/FABP5	2
BP	GO:0032459	regulation of protein oligomerization	3/172	43/18670	0.00723739874334728	0.0981419240221053	0.0854208110008087	CRYAB/MMP3/SORL1	3
BP	GO:0060326	cell chemotaxis	8/172	304/18670	0.00729254451260104	0.0984142906099573	0.0856578735513513	ANXA1/DUSP1/CXCL8/S100A8/S100A9/CCL2/CCL8/SMOC2	8
CC	GO:0062023	collagen-containing extracellular matrix	28/176	406/19717	3.78050741197432e-17	8.95980256637913e-15	7.12327186045687e-15	SERPINA3/AEBP1/ANXA1/C1QA/COL1A1/COL3A1/COL5A1/COL5A2/COL6A3/COL17A1/CCN2/TNC/CCN1/LGALS1/LUM/MGP/SERPINE2/S100A8/S100A9/S100A10/SFRP1/SFRP2/TGM2/TIMP2/ADAMTS4/SULF1/SMOC2/CTHRC1	28
CC	GO:0043292	contractile fiber	16/176	234/19717	3.46122920605878e-10	4.10155660917966e-08	3.2608422520238e-08	ACTA2/ACTC1/ACTN1/BIN1/CALD1/CRYAB/DES/FLNC/MYH11/PGM5/TPM1/TPM2/PALLD/SYNM/PDLIM3/AHNAK2	16
CC	GO:0044449	contractile fiber part	15/176	221/19717	1.39677905560527e-09	1.10345545392816e-07	8.77275266502958e-08	ACTA2/ACTC1/ACTN1/BIN1/CRYAB/DES/FLNC/MYH11/PGM5/TPM1/TPM2/PALLD/SYNM/PDLIM3/AHNAK2	15
CC	GO:0030016	myofibril	14/176	224/19717	1.4471492747375e-08	8.57435945281967e-07	6.81683474152664e-07	ACTC1/ACTN1/BIN1/CALD1/CRYAB/DES/FLNC/PGM5/TPM1/TPM2/PALLD/SYNM/PDLIM3/AHNAK2	14
CC	GO:0005583	fibrillar collagen trimer	5/176	11/19717	2.36828876532834e-08	9.35474062304693e-07	7.43725770164513e-07	COL1A1/COL3A1/COL5A1/COL5A2/LUM	5
CC	GO:0098643	banded collagen fibril	5/176	11/19717	2.36828876532834e-08	9.35474062304693e-07	7.43725770164513e-07	COL1A1/COL3A1/COL5A1/COL5A2/LUM	5
CC	GO:0005581	collagen trimer	9/176	87/19717	8.27177792629332e-08	2.80058766933074e-06	2.22653872000978e-06	C1QA/COL1A1/COL3A1/COL5A1/COL5A2/COL6A3/COL17A1/LUM/CTHRC1	9
CC	GO:0030017	sarcomere	12/176	204/19717	3.10500705499527e-07	9.19858340042348e-06	7.31310872163359e-06	ACTC1/ACTN1/BIN1/CRYAB/DES/FLNC/PGM5/TPM1/TPM2/PALLD/PDLIM3/AHNAK2	12
CC	GO:0098644	complex of collagen trimers	5/176	19/19717	5.6250962807944e-07	1.48127535394252e-05	1.17765173597918e-05	COL1A1/COL3A1/COL5A1/COL5A2/LUM	5
CC	GO:0031674	I band	10/176	143/19717	6.38311660458525e-07	1.5127986352867e-05	1.20271354970606e-05	ACTC1/ACTN1/BIN1/CRYAB/DES/FLNC/PGM5/PALLD/PDLIM3/AHNAK2	10
CC	GO:0030018	Z disc	9/176	132/19717	2.90285091724742e-06	6.25432424897854e-05	4.97234750418458e-05	ACTN1/BIN1/CRYAB/DES/FLNC/PGM5/PALLD/PDLIM3/AHNAK2	9
CC	GO:0042383	sarcolemma	9/176	136/19717	3.71460441198457e-06	7.33634371366952e-05	5.83258061180033e-05	BIN1/ANXA1/COL6A3/DES/FLNC/PGM5/SGCE/SYNM/AHNAK2	9
CC	GO:0044420	extracellular matrix component	6/176	51/19717	5.99531789438282e-06	0.000109299256997594	8.68957006554271e-05	COL1A1/COL3A1/COL5A1/COL5A2/TNC/LUM	6
CC	GO:0005884	actin filament	8/176	111/19717	6.94353889847589e-06	0.000117544194209913	9.34506363027958e-05	ACTC1/ACTN1/ANXA1/DPYSL3/TPM1/TPM2/PALLD/PDLIM3	8
CC	GO:0030055	cell-substrate junction	14/176	412/19717	2.0816949880243e-05	0.000317231948365691	0.000252207500588313	ACTC1/ACTN1/ANXA1/CNN1/COL17A1/FAP/FGFR3/FHL1/FLNC/TNC/ITGA5/PGM5/TGM2/PALLD	14
CC	GO:0043034	costamere	4/176	19/19717	2.14165028432534e-05	0.000317231948365691	0.000252207500588313	FLNC/PGM5/SYNM/AHNAK2	4
CC	GO:0031252	cell leading edge	13/176	403/19717	7.0235292757103e-05	0.0009721040342608	0.000772847533345251	ACTA2/ACTC1/ACTG2/ACTN1/DPYSL3/FAP/ITGA5/TPM1/SGCE/TUBB3/PALLD/PLEKHO1/TESC	13
CC	GO:0005925	focal adhesion	13/176	405/19717	7.38306861463899e-05	0.0009721040342608	0.000772847533345251	ACTC1/ACTN1/ANXA1/CNN1/FAP/FGFR3/FHL1/FLNC/TNC/ITGA5/PGM5/TGM2/PALLD	13
CC	GO:0005924	cell-substrate adherens junction	13/176	408/19717	7.95232126637159e-05	0.00099194744217372	0.000788623549407487	ACTC1/ACTN1/ANXA1/CNN1/FAP/FGFR3/FHL1/FLNC/TNC/ITGA5/PGM5/TGM2/PALLD	13
CC	GO:0030027	lamellipodium	8/176	193/19717	0.000349323134586727	0.00413947914485271	0.00329099163636969	ACTA2/ACTC1/ACTG2/DPYSL3/FAP/TUBB3/PALLD/TESC	8
CC	GO:0032432	actin filament bundle	5/176	75/19717	0.000557785787223641	0.00629501102723823	0.00500469453198154	ACTN1/CRYAB/PGM5/TPM1/PDLIM3	5
CC	GO:0042641	actomyosin	5/176	79/19717	0.000707790107742632	0.00762482979704562	0.00606193441559479	ACTC1/ACTN1/PGM5/TPM1/PDLIM3	5
CC	GO:0001726	ruffle	7/176	172/19717	0.000910762084690826	0.00938480930746634	0.00746116307366855	ACTN1/FAP/ITGA5/TPM1/PALLD/PLEKHO1/TESC	7
CC	GO:0032587	ruffle membrane	5/176	94/19717	0.00154854296651227	0.0152918617943087	0.0121574206581446	FAP/ITGA5/TPM1/PLEKHO1/TESC	5
CC	GO:0005788	endoplasmic reticulum lumen	9/176	309/19717	0.00188089131052285	0.0178308496237566	0.0141759808245722	COL1A1/COL3A1/COL5A1/COL5A2/COL6A3/COL17A1/TNC/CCN1/LGALS1	9
CC	GO:0001725	stress fiber	4/176	67/19717	0.00303613494645362	0.0266505178633151	0.021187842316382	ACTN1/PGM5/TPM1/PDLIM3	4
CC	GO:0097517	contractile actin filament bundle	4/176	67/19717	0.00303613494645362	0.0266505178633151	0.021187842316382	ACTN1/PGM5/TPM1/PDLIM3	4
CC	GO:0005916	fascia adherens	2/176	10/19717	0.00340134979674868	0.0287899964939085	0.0228887824668426	ACTN1/DES	2
CC	GO:0019897	extrinsic component of plasma membrane	6/176	165/19717	0.00369221556129391	0.0301743133802296	0.023989349744886	ANXA1/SERPINE2/RGS1/S100A10/PLEKHA4/SYTL1	6
CC	GO:0005913	cell-cell adherens junction	5/176	117/19717	0.00401256536189206	0.0316992663589473	0.0252017263080238	ACTN1/ANXA1/DES/PGM5/PDLIM3	5
CC	GO:0031256	leading edge membrane	6/176	170/19717	0.00427067095745352	0.0326499682876285	0.025957558620855	FAP/ITGA5/TPM1/SGCE/PLEKHO1/TESC	6
CC	GO:0005614	interstitial matrix	2/176	12/19717	0.00493046428339342	0.0365162510988825	0.029031352194981	TNC/SMOC2	2
CC	GO:0014704	intercalated disc	3/176	50/19717	0.0100784750241762	0.0723817751736293	0.0575453597871625	ACTN1/DES/PGM5	3
CC	GO:0005604	basement membrane	4/176	95/19717	0.0104068804590045	0.0725420784936493	0.0576728050204896	COL5A1/COL17A1/TNC/SMOC2	4
CC	GO:0098858	actin-based cell projection	6/176	208/19717	0.0110639008582755	0.0749184143831799	0.0595620527407915	ACTA2/ACTC1/ACTG2/TUBB3/SYTL1/PROM2	6
CC	GO:0016010	dystrophin-associated glycoprotein complex	2/176	19/19717	0.0122621188676502	0.0779525521538616	0.0619742697559015	PGM5/SGCE	2
CC	GO:0090665	glycoprotein complex	2/176	19/19717	0.0122621188676502	0.0779525521538616	0.0619742697559015	PGM5/SGCE	2
CC	GO:0031253	cell projection membrane	8/176	345/19717	0.0124987214423913	0.0779525521538616	0.0619742697559015	FAP/ITGA5/TPM1/SGCE/PLEKHO1/TESC/SYTL1/PROM2	8
CC	GO:0030175	filopodium	4/176	104/19717	0.0141360961734681	0.0859039690541525	0.0682958492591308	ACTA2/ACTC1/ACTG2/TUBB3	4
CC	GO:0032982	myosin filament	2/176	22/19717	0.0162776378404288	0.0964450042045404	0.0766762414062303	ACTG2/MYH11	2
MF	GO:0005201	extracellular matrix structural constituent	12/171	163/17697	6.17380179310382e-08	2.29665426703462e-05	1.97561657379322e-05	AEBP1/COL1A1/COL3A1/COL5A1/COL5A2/COL6A3/COL17A1/TNC/CCN1/LUM/MGP/CTHRC1	12
MF	GO:0030020	extracellular matrix structural constituent conferring tensile strength	6/171	41/17697	2.53248991616975e-06	0.000471043124407574	0.00040519838658716	COL1A1/COL3A1/COL5A1/COL5A2/COL6A3/COL17A1	6
MF	GO:0005178	integrin binding	9/171	132/17697	5.45729440329672e-06	0.000676704506008793	0.000582111403018317	ACTN1/COL3A1/COL5A1/CCN2/FAP/CCN1/ITGA5/SFRP2/TIMP2	9
MF	GO:0005504	fatty acid binding	5/171	34/17697	1.76171868784088e-05	0.00163839837969202	0.00140937495027271	FABP4/FABP5/ID3/S100A8/S100A9	5
MF	GO:0005200	structural constituent of cytoskeleton	7/171	102/17697	5.94137858588831e-05	0.00442038566790091	0.00380248229496852	DES/TPM1/INA/TUBB3/SYNM/TUBB6/TUBB2B	7
MF	GO:0008307	structural constituent of muscle	5/171	46/17697	7.90319961315637e-05	0.00489998376015695	0.0042150397936834	MYH11/TPM1/TPM2/SYNM/PDLIM3	5
MF	GO:0048407	platelet-derived growth factor binding	3/171	11/17697	0.000138165199730319	0.00734249347138264	0.00631612341624313	COL1A1/COL3A1/COL5A1	3
MF	GO:0036041	long-chain fatty acid binding	3/171	14/17697	0.000298360769906557	0.0133472932014842	0.0114815425389112	FABP4/S100A8/S100A9	3
MF	GO:0019838	growth factor binding	7/171	137/17697	0.00037319385291994	0.0133472932014842	0.0114815425389112	COL1A1/COL3A1/COL5A1/CCN2/DUSP1/FGFR3/CCN1	7
MF	GO:0033293	monocarboxylic acid binding	5/171	64/17697	0.000382174981593574	0.0133472932014842	0.0114815425389112	FABP4/FABP5/ID3/S100A8/S100A9	5
MF	GO:0005539	glycosaminoglycan binding	9/171	229/17697	0.000394678024775072	0.0133472932014842	0.0114815425389112	COL5A1/CCN2/DPYSL3/CCN1/SERPINE2/CCL8/SFRP1/SULF1/SMOC2	9
MF	GO:1901681	sulfur compound binding	9/171	250/17697	0.00074202137714969	0.0219348129183944	0.0188686562738876	COL5A1/CCN2/DPYSL3/CCN1/SERPINE2/CCL8/SFRP1/CHST15/SMOC2	9
MF	GO:0016646	oxidoreductase activity, acting on the CH-NH group of donors, NAD or NADP as acceptor	3/171	19/17697	0.000766539161126686	0.0219348129183944	0.0188686562738876	ALDH4A1/MTHFD2/ALDH1L1	3
MF	GO:0008201	heparin binding	7/171	169/17697	0.00129262956436745	0.0343470141389066	0.0295458186141132	COL5A1/CCN2/CCN1/SERPINE2/CCL8/SFRP1/SMOC2	7
MF	GO:0002020	protease binding	6/171	128/17697	0.00153046772735351	0.0379555996383671	0.0326499781835416	BIN1/COL1A1/COL3A1/FAP/TIMP2/ADAMTS4	6
MF	GO:0061135	endopeptidase regulator activity	7/171	182/17697	0.00197470900348613	0.0459119843310526	0.0394941800697227	SERPINA3/COL6A3/PI3/SERPINE2/RARRES1/SFRP2/TIMP2	7
MF	GO:0016645	oxidoreductase activity, acting on the CH-NH group of donors	3/171	28/17697	0.00243146841410266	0.0532062500027171	0.0457688172066384	ALDH4A1/MTHFD2/ALDH1L1	3
MF	GO:0003779	actin binding	11/171	431/17697	0.00319202803668416	0.0654835566755578	0.0563299412262863	ACTN1/BIN1/CALD1/CNN1/FLNC/MYH11/TAGLN/TPM1/TPM2/PALLD/PDLIM3	11
MF	GO:0005516	calmodulin binding	7/171	200/17697	0.00334459026031075	0.0654835566755578	0.0563299412262863	AEBP1/CALD1/CNN1/MYH11/PCP4/RGS1/RGS2	7
MF	GO:0016712	oxidoreductase activity, acting on paired donors, with incorporation or reduction of molecular oxygen, reduced flavin or flavoprotein as one donor, and incorporation of one atom of oxygen	3/171	32/17697	0.00357880665904617	0.0665658038582587	0.0572609065447387	CYP2J2/CYP3A5/CYP4B1	3
MF	GO:0017166	vinculin binding	2/171	11/17697	0.00482106215488714	0.0763754792422966	0.0656993369826208	ACTN1/SYNM	2
MF	GO:0050786	RAGE receptor binding	2/171	11/17697	0.00482106215488714	0.0763754792422966	0.0656993369826208	S100A8/S100A9	2
MF	GO:0099186	structural constituent of postsynapse	2/171	11/17697	0.00482106215488714	0.0763754792422966	0.0656993369826208	ACTN1/INA	2
MF	GO:0009055	electron transfer activity	5/171	114/17697	0.00500167959100548	0.0763754792422966	0.0656993369826208	GPX2/TXNRD1/DEGS1/ALDH4A1/C15orf48	5
MF	GO:0017147	Wnt-protein binding	3/171	37/17697	0.00541220731904685	0.0763754792422966	0.0656993369826208	SFRP1/SFRP2/CTHRC1	3
MF	GO:0061134	peptidase regulator activity	7/171	219/17697	0.00547626232715557	0.0763754792422966	0.0656993369826208	SERPINA3/COL6A3/PI3/SERPINE2/RARRES1/SFRP2/TIMP2	7
MF	GO:0005372	water transmembrane transporter activity	2/171	12/17697	0.00574869198597932	0.0763754792422966	0.0656993369826208	AQP3/SLC14A1	2
MF	GO:0035325	Toll-like receptor binding	2/171	12/17697	0.00574869198597932	0.0763754792422966	0.0656993369826208	S100A8/S100A9	2
MF	GO:0004866	endopeptidase inhibitor activity	6/171	175/17697	0.00713418751526043	0.0915144053681682	0.0787220691339082	SERPINA3/COL6A3/PI3/SERPINE2/RARRES1/TIMP2	6
MF	GO:0070330	aromatase activity	2/171	14/17697	0.00782641816148948	0.0970475852024695	0.0834817937225544	CYP3A5/CYP4B1	2
KEGG	hsa04657	IL-17 signaling pathway	6/87	94/8076	0.000501142502047185	0.0619201688543403	0.0583181645719549	FOSB/CXCL8/MMP3/S100A8/S100A9/CCL2	6
KEGG	hsa04974	Protein digestion and absorption	6/87	103/8076	0.000814739063872899	0.0619201688543403	0.0583181645719549	COL1A1/COL3A1/COL5A1/COL5A2/COL6A3/COL17A1	6
