# Supplementary material for: A novel signature constructed by differential genes of muscle-invasive and non-muscle-invasive bladder cancer for the prediction of prognosis in bladder cancer
Source: Front Immunol. 2023 Aug 24;14:1187286. doi: 10.3389/fimmu.2023.1187286 (PMC10483405; doi:10.3389/fimmu.2023.1187286)
Supplement: Supplementary file 4 [file DataSheet_4.csv]

#node1	node2	node1_string_id	node2_string_id	neighborhood_on_chromosome	gene_fusion	phylogenetic_cooccurrence	homology	coexpression	experimentally_determined_interaction	database_annotated	automated_textmining	combined_score
ABCC3	FABP6	9606.ENSP00000285238	9606.ENSP00000377549	0	0	0	0	0	0	0.9	0.454	0.943
ACTA2	FAP	9606.ENSP00000402373	9606.ENSP00000188790	0	0	0	0	0.111	0	0	0.559	0.591
ACTA2	CCL2	9606.ENSP00000402373	9606.ENSP00000225831	0	0	0	0	0.08	0	0	0.397	0.422
ACTA2	COL1A1	9606.ENSP00000402373	9606.ENSP00000225964	0	0	0	0	0.228	0	0	0.767	0.813
ACTA2	CNN1	9606.ENSP00000402373	9606.ENSP00000252456	0	0	0	0	0.276	0.179	0	0.729	0.825
ACTA2	TIMP2	9606.ENSP00000402373	9606.ENSP00000262768	0	0	0	0	0.083	0	0	0.406	0.432
ACTA2	LUM	9606.ENSP00000402373	9606.ENSP00000266718	0	0	0	0	0.133	0.122	0	0.363	0.473
ACTA2	ACTC1	9606.ENSP00000402373	9606.ENSP00000290378	0	0	0	0.987	0	0.92	0	0.342	0.921
ACTA2	COL3A1	9606.ENSP00000402373	9606.ENSP00000304408	0	0	0	0	0.568	0	0	0.688	0.859
ACTA2	TUBB3	9606.ENSP00000402373	9606.ENSP00000320295	0	0	0	0	0.085	0.158	0	0.374	0.475
ACTA2	TPM1	9606.ENSP00000402373	9606.ENSP00000351022	0	0	0	0	0.141	0.436	0.6	0.593	0.91
ACTA2	CALD1	9606.ENSP00000402373	9606.ENSP00000354826	0	0	0	0	0.139	0	0.6	0.711	0.892
ACTA2	CTGF	9606.ENSP00000402373	9606.ENSP00000356954	0	0	0	0	0.099	0	0	0.728	0.744
ACTA2	COL5A1	9606.ENSP00000402373	9606.ENSP00000360882	0	0	0	0	0.112	0	0	0.467	0.507
ACTA2	COL5A2	9606.ENSP00000402373	9606.ENSP00000364000	0	0	0	0	0.146	0	0	0.417	0.482
ACTA2	TPM2	9606.ENSP00000402373	9606.ENSP00000367542	0	0	0	0	0.173	0.259	0.6	0.593	0.886
ACTA2	ACTN1	9606.ENSP00000402373	9606.ENSP00000377941	0	0	0	0	0.085	0.259	0	0.436	0.584
ACTA2	MYH11	9606.ENSP00000402373	9606.ENSP00000379616	0	0	0	0	0.338	0.52	0.6	0.822	0.974
ACTA2	ACTG2	9606.ENSP00000402373	9606.ENSP00000386857	0	0	0	0.987	0.351	0.8	0.9	0.536	0.985
ACTA2	SERPINE2	9606.ENSP00000402373	9606.ENSP00000415786	0	0	0	0	0	0	0	0.403	0.403
ACTA2	TAGLN	9606.ENSP00000402373	9606.ENSP00000432282	0	0	0	0	0.416	0.179	0	0.76	0.875
ACTC1	COL1A1	9606.ENSP00000290378	9606.ENSP00000225964	0	0	0	0	0.089	0	0	0.544	0.567
ACTC1	CNN1	9606.ENSP00000290378	9606.ENSP00000252456	0	0	0	0	0.187	0.179	0	0.572	0.69
ACTC1	PDLIM3	9606.ENSP00000290378	9606.ENSP00000284770	0	0	0	0	0.117	0.056	0	0.386	0.444
ACTC1	COL3A1	9606.ENSP00000290378	9606.ENSP00000304408	0	0	0	0	0.085	0	0	0.429	0.456
ACTC1	FLNC	9606.ENSP00000290378	9606.ENSP00000327145	0	0	0	0	0.117	0.16	0	0.398	0.515
ACTC1	DES	9606.ENSP00000290378	9606.ENSP00000363071	0	0	0	0	0.164	0.145	0	0.419	0.549
ACTC1	ACTN1	9606.ENSP00000290378	9606.ENSP00000377941	0	0	0	0	0.085	0.259	0	0.48	0.617
ACTC1	CALD1	9606.ENSP00000290378	9606.ENSP00000354826	0	0	0	0	0.087	0	0	0.612	0.632
ACTC1	TAGLN	9606.ENSP00000290378	9606.ENSP00000432282	0	0	0	0	0.185	0.179	0	0.561	0.68
ACTC1	MYH11	9606.ENSP00000290378	9606.ENSP00000379616	0	0	0	0	0.066	0.369	0	0.621	0.757
ACTC1	ACTG2	9606.ENSP00000290378	9606.ENSP00000386857	0	0	0	0.987	0.133	0.8	0	0.425	0.82
ACTC1	TPM2	9606.ENSP00000290378	9606.ENSP00000367542	0	0	0	0	0.148	0.259	0.8	0.612	0.944
ACTC1	TPM1	9606.ENSP00000290378	9606.ENSP00000351022	0	0	0	0	0.161	0.755	0.8	0.774	0.989
ACTG2	COL1A1	9606.ENSP00000386857	9606.ENSP00000225964	0	0	0	0	0.154	0	0	0.321	0.401
ACTG2	CNN1	9606.ENSP00000386857	9606.ENSP00000252456	0	0	0	0	0.789	0.179	0	0.588	0.922
ACTG2	TPM1	9606.ENSP00000386857	9606.ENSP00000351022	0	0	0	0	0.152	0.259	0.6	0.559	0.874
ACTG2	ANXA10	9606.ENSP00000386857	9606.ENSP00000352248	0	0	0	0	0	0.078	0	0.401	0.424
ACTG2	CALD1	9606.ENSP00000386857	9606.ENSP00000354826	0	0	0	0	0.107	0	0.6	0.558	0.828
ACTG2	TGM2	9606.ENSP00000386857	9606.ENSP00000355330	0	0	0	0	0.062	0.057	0	0.454	0.476
ACTG2	TPM2	9606.ENSP00000386857	9606.ENSP00000367542	0	0	0	0	0.196	0.259	0.6	0.599	0.891
ACTG2	ACTN1	9606.ENSP00000386857	9606.ENSP00000377941	0	0	0	0	0.085	0.259	0	0.447	0.592
ACTG2	MYH11	9606.ENSP00000386857	9606.ENSP00000379616	0	0	0	0	0.566	0.369	0.6	0.641	0.955
ACTG2	TAGLN	9606.ENSP00000386857	9606.ENSP00000432282	0	0	0	0	0.335	0.179	0	0.55	0.733
ACTN1	CNN1	9606.ENSP00000377941	9606.ENSP00000252456	0	0	0	0	0.062	0.167	0	0.313	0.416
ACTN1	PDLIM3	9606.ENSP00000377941	9606.ENSP00000284770	0	0	0	0	0.112	0.18	0	0.548	0.642
ACTN1	ITGA5	9606.ENSP00000377941	9606.ENSP00000293379	0	0	0	0	0.16	0	0.8	0.37	0.885
ACTN1	COL17A1	9606.ENSP00000377941	9606.ENSP00000340937	0	0	0	0	0.062	0.27	0	0.237	0.432
ACTN1	TPM1	9606.ENSP00000377941	9606.ENSP00000351022	0	0	0	0	0.27	0.749	0	0.632	0.926
ACTN1	AHNAK2	9606.ENSP00000377941	9606.ENSP00000353114	0	0	0	0	0.076	0	0	0.539	0.555
ACTN1	CALD1	9606.ENSP00000377941	9606.ENSP00000354826	0	0	0	0	0.097	0.271	0	0.454	0.609
ACTN1	TPM2	9606.ENSP00000377941	9606.ENSP00000367542	0	0	0	0	0.279	0.431	0	0.552	0.8
ACTN1	TAGLN	9606.ENSP00000377941	9606.ENSP00000432282	0	0	0	0	0.107	0.167	0	0.349	0.474
ACTN1	MYH11	9606.ENSP00000377941	9606.ENSP00000379616	0	0	0	0	0.166	0.143	0	0.489	0.603
ACTN1	PALLD	9606.ENSP00000377941	9606.ENSP00000425556	0	0	0	0	0.106	0.462	0	0.445	0.71
ADAMTS4	COL1A1	9606.ENSP00000356975	9606.ENSP00000225964	0	0	0	0	0.062	0.077	0	0.536	0.563
ADAMTS4	TIMP2	9606.ENSP00000356975	9606.ENSP00000262768	0	0	0	0	0.062	0	0	0.567	0.576
ADAMTS4	LUM	9606.ENSP00000356975	9606.ENSP00000266718	0	0	0	0	0	0.056	0	0.423	0.432
ADAMTS4	MMP3	9606.ENSP00000356975	9606.ENSP00000299855	0	0	0	0	0.062	0.066	0	0.832	0.84
ADAMTS4	COL3A1	9606.ENSP00000356975	9606.ENSP00000304408	0	0	0	0	0	0.077	0	0.476	0.496
ADAMTS4	CXCL8	9606.ENSP00000356975	9606.ENSP00000306512	0	0	0	0	0.063	0	0	0.404	0.417
ADAMTS4	COL5A2	9606.ENSP00000356975	9606.ENSP00000364000	0	0	0	0	0.062	0.077	0	0.47	0.501
ADAMTS4	COL5A1	9606.ENSP00000356975	9606.ENSP00000360882	0	0	0	0	0.062	0.077	0	0.491	0.52
AEBP1	COL3A1	9606.ENSP00000223357	9606.ENSP00000304408	0	0	0	0	0.267	0	0	0.286	0.454
AEBP1	TAGLN	9606.ENSP00000223357	9606.ENSP00000432282	0	0	0	0	0.195	0	0	0.366	0.469
AEBP1	COL1A1	9606.ENSP00000223357	9606.ENSP00000225964	0	0	0	0	0.258	0	0	0.324	0.477
AEBP1	COL5A2	9606.ENSP00000223357	9606.ENSP00000364000	0	0	0	0	0.219	0	0	0.359	0.478
AEBP1	COL5A1	9606.ENSP00000223357	9606.ENSP00000360882	0	0	0	0	0.242	0	0	0.368	0.5
AHNAK2	TMPRSS4	9606.ENSP00000353114	9606.ENSP00000477949	0	0	0	0	0	0	0	0.4	0.4
AHNAK2	S100A10	9606.ENSP00000353114	9606.ENSP00000357801	0	0	0	0	0.086	0	0.8	0.176	0.836
ALDH1L1	MTHFD2	9606.ENSP00000273450	9606.ENSP00000377617	0.05	0	0	0	0.062	0.057	0.9	0.414	0.941
ALDH4A1	GGT6	9606.ENSP00000364490	9606.ENSP00000370962	0	0	0	0	0.062	0	0.8	0.067	0.809
ANXA1	LGALS1	9606.ENSP00000366109	9606.ENSP00000215909	0	0	0	0	0.262	0.06	0	0.454	0.589
ANXA1	CCL2	9606.ENSP00000366109	9606.ENSP00000225831	0	0	0	0	0.097	0	0	0.391	0.426
ANXA1	COL1A1	9606.ENSP00000366109	9606.ENSP00000225964	0	0	0	0	0.106	0.27	0	0.212	0.441
ANXA1	DUSP1	9606.ENSP00000366109	9606.ENSP00000239223	0	0	0	0	0.096	0	0	0.377	0.412
ANXA1	NMU	9606.ENSP00000366109	9606.ENSP00000264218	0	0	0	0	0	0	0.5	0.102	0.531
ANXA1	CXCL8	9606.ENSP00000366109	9606.ENSP00000306512	0	0	0	0	0.152	0	0	0.451	0.514
ANXA1	TGM2	9606.ENSP00000366109	9606.ENSP00000355330	0	0	0	0	0.092	0.267	0	0.643	0.742
ANXA1	S100A8	9606.ENSP00000366109	9606.ENSP00000357722	0	0	0	0	0.085	0.29	0	0.321	0.52
ANXA1	S100A9	9606.ENSP00000366109	9606.ENSP00000357727	0	0	0	0	0.089	0.29	0	0.401	0.578
ANXA1	S100A10	9606.ENSP00000366109	9606.ENSP00000357801	0	0	0	0	0.454	0.383	0	0.847	0.944
ANXA1	TAGLN	9606.ENSP00000366109	9606.ENSP00000432282	0	0	0	0	0.247	0.056	0	0.335	0.487
ANXA10	CTSE	9606.ENSP00000352248	9606.ENSP00000350911	0	0	0	0	0.065	0	0	0.406	0.421
ANXA10	S100A9	9606.ENSP00000352248	9606.ENSP00000357727	0	0	0	0	0	0.29	0	0.207	0.412
ANXA10	S100A10	9606.ENSP00000352248	9606.ENSP00000357801	0	0	0	0	0.062	0.058	0	0.413	0.436
AQP3	SLC14A1	9606.ENSP00000297991	9606.ENSP00000390637	0	0	0	0	0	0	0	0.538	0.538
ATF3	CCL2	9606.ENSP00000344352	9606.ENSP00000225831	0	0	0	0	0.081	0	0	0.455	0.478
ATF3	DUSP1	9606.ENSP00000344352	9606.ENSP00000239223	0	0	0	0	0.226	0.139	0	0.568	0.687
ATF3	EGR1	9606.ENSP00000344352	9606.ENSP00000239938	0	0	0	0	0.254	0.062	0	0.716	0.784
ATF3	FOSB	9606.ENSP00000344352	9606.ENSP00000245919	0	0	0	0.785	0.333	0	0	0.666	0.427
ATF3	CXCL8	9606.ENSP00000344352	9606.ENSP00000306512	0	0	0	0	0.1	0	0	0.458	0.492
BIN1	SORL1	9606.ENSP00000316779	9606.ENSP00000260197	0	0	0	0	0.063	0	0	0.766	0.771
BIN1	SYNM	9606.ENSP00000316779	9606.ENSP00000336775	0	0	0	0	0.091	0.347	0	0.142	0.446
C1QA	COL3A1	9606.ENSP00000363773	9606.ENSP00000304408	0	0	0.373	0.614	0.267	0	0	0.194	0.404
C1QA	RGS1	9606.ENSP00000363773	9606.ENSP00000356429	0	0	0	0	0.543	0	0	0.108	0.575
C1QA	CARD11	9606.ENSP00000363773	9606.ENSP00000380150	0	0	0	0	0.373	0	0	0.098	0.41
C1QA	CCL8	9606.ENSP00000363773	9606.ENSP00000378118	0	0	0	0	0.406	0	0	0.187	0.496
CALD1	COL1A1	9606.ENSP00000354826	9606.ENSP00000225964	0	0	0	0	0.296	0	0	0.318	0.499
CALD1	CNN1	9606.ENSP00000354826	9606.ENSP00000252456	0	0	0	0	0.148	0	0	0.657	0.695
CALD1	COL3A1	9606.ENSP00000354826	9606.ENSP00000304408	0	0	0	0	0.255	0	0	0.314	0.468
CALD1	KRT7	9606.ENSP00000354826	9606.ENSP00000329243	0	0	0	0	0.073	0	0	0.517	0.533
CALD1	TPM1	9606.ENSP00000354826	9606.ENSP00000351022	0	0	0	0	0.231	0	0.6	0.531	0.843
CALD1	PALLD	9606.ENSP00000354826	9606.ENSP00000425556	0	0	0	0	0.254	0	0	0.36	0.503
CALD1	COL5A2	9606.ENSP00000354826	9606.ENSP00000364000	0	0	0	0	0.337	0	0	0.314	0.526
CALD1	CTGF	9606.ENSP00000354826	9606.ENSP00000356954	0	0	0	0	0.384	0	0	0.282	0.539
CALD1	TAGLN	9606.ENSP00000354826	9606.ENSP00000432282	0	0	0	0	0.203	0	0	0.712	0.761
CALD1	TPM2	9606.ENSP00000354826	9606.ENSP00000367542	0	0	0	0	0.231	0	0.6	0.509	0.836
CALD1	MYH11	9606.ENSP00000354826	9606.ENSP00000379616	0	0	0	0	0.114	0	0.8	0.661	0.934
CAPN9	CAPNS2	9606.ENSP00000271971	9606.ENSP00000400882	0	0	0	0.872	0.062	0.369	0.6	0.338	0.752
CAPNS2	CLIP3	9606.ENSP00000400882	9606.ENSP00000353732	0	0	0	0	0.062	0	0	0.391	0.404
CCL2	S100A9	9606.ENSP00000225831	9606.ENSP00000357727	0	0	0	0	0.064	0	0	0.39	0.404
CCL2	COL3A1	9606.ENSP00000225831	9606.ENSP00000304408	0	0	0	0	0.111	0	0	0.417	0.459
CCL2	DUSP1	9606.ENSP00000225831	9606.ENSP00000239223	0	0	0	0	0.064	0	0	0.459	0.471
CCL2	EGR1	9606.ENSP00000225831	9606.ENSP00000239938	0	0	0	0	0.062	0	0	0.466	0.477
CCL2	FABP4	9606.ENSP00000225831	9606.ENSP00000256104	0	0	0	0	0.077	0	0	0.501	0.519
CCL2	COL1A1	9606.ENSP00000225831	9606.ENSP00000225964	0	0	0	0	0.098	0	0	0.519	0.547
CCL2	TIMP2	9606.ENSP00000225831	9606.ENSP00000262768	0	0	0	0	0.108	0	0	0.52	0.554
CCL2	CTGF	9606.ENSP00000225831	9606.ENSP00000356954	0	0	0	0	0.105	0	0	0.614	0.64
CCL2	CCL8	9606.ENSP00000225831	9606.ENSP00000378118	0	0	0	0.967	0.513	0.28	0	0.855	0.644
CCL2	MMP3	9606.ENSP00000225831	9606.ENSP00000299855	0	0	0	0	0.107	0.213	0	0.731	0.795
CCL2	CXCL8	9606.ENSP00000225831	9606.ENSP00000306512	0	0	0	0	0.271	0.28	0.9	0.923	0.995
CCL8	MMP3	9606.ENSP00000378118	9606.ENSP00000299855	0	0	0	0	0.049	0.213	0	0.321	0.447
CCL8	CXCL8	9606.ENSP00000378118	9606.ENSP00000306512	0	0	0	0	0.119	0.28	0	0.68	0.78
CCNA2	FAM83D	9606.ENSP00000274026	9606.ENSP00000481110	0	0	0	0	0.741	0	0	0.181	0.779
CCNA2	CDCA5	9606.ENSP00000274026	9606.ENSP00000275517	0	0	0	0	0.829	0	0	0.419	0.896
CDCA5	FAM83D	9606.ENSP00000275517	9606.ENSP00000481110	0	0	0	0	0.695	0	0	0.325	0.785
CHST15	ST3GAL5	9606.ENSP00000402394	9606.ENSP00000366549	0	0	0	0	0	0	0	0.507	0.507
CLCA4	PLA2G10	9606.ENSP00000359594	9606.ENSP00000393847	0	0	0	0	0	0	0	0.56	0.56
CNN1	COL1A1	9606.ENSP00000252456	9606.ENSP00000225964	0	0	0	0	0.144	0	0	0.402	0.467
CNN1	RBPMS2	9606.ENSP00000252456	9606.ENSP00000300069	0	0	0	0	0.062	0	0	0.422	0.434
CNN1	TPM2	9606.ENSP00000252456	9606.ENSP00000367542	0	0	0	0	0.237	0	0	0.475	0.582
CNN1	TAGLN	9606.ENSP00000252456	9606.ENSP00000432282	0	0	0	0.873	0.626	0	0	0.816	0.665
CNN1	TPM1	9606.ENSP00000252456	9606.ENSP00000351022	0	0	0	0	0.174	0.487	0	0.434	0.739
CNN1	MYH11	9606.ENSP00000252456	9606.ENSP00000379616	0	0	0	0	0.572	0	0	0.793	0.908
COL17A1	COL1A1	9606.ENSP00000340937	9606.ENSP00000225964	0	0	0	0.605	0.066	0	0.3	0.349	0.404
COL17A1	COL6A3	9606.ENSP00000340937	9606.ENSP00000295550	0	0	0	0.566	0	0	0.3	0.59	0.474
COL17A1	COL3A1	9606.ENSP00000340937	9606.ENSP00000304408	0	0	0	0.601	0.062	0	0.3	0.413	0.421
COL17A1	COL5A2	9606.ENSP00000340937	9606.ENSP00000364000	0	0	0	0.588	0.053	0	0.3	0.414	0.419
COL17A1	COL5A1	9606.ENSP00000340937	9606.ENSP00000360882	0	0	0	0.602	0.062	0	0.3	0.434	0.427
COL1A1	FAP	9606.ENSP00000225964	9606.ENSP00000188790	0	0	0	0	0.539	0	0	0.204	0.618
COL1A1	EGR1	9606.ENSP00000225964	9606.ENSP00000239938	0	0	0	0	0	0.057	0	0.393	0.403
COL1A1	SMAD6	9606.ENSP00000225964	9606.ENSP00000288840	0	0	0	0	0.076	0.155	0	0.305	0.409
COL1A1	FABP4	9606.ENSP00000225964	9606.ENSP00000256104	0	0	0	0	0.062	0	0	0.412	0.425
COL1A1	SFRP2	9606.ENSP00000225964	9606.ENSP00000274063	0	0	0	0	0.154	0	0	0.358	0.434
COL1A1	TPM2	9606.ENSP00000225964	9606.ENSP00000367542	0	0	0	0	0.262	0	0	0.281	0.446
COL1A1	MGP	9606.ENSP00000225964	9606.ENSP00000228938	0	0	0	0	0.118	0	0	0.413	0.46
COL1A1	MYH11	9606.ENSP00000225964	9606.ENSP00000379616	0	0	0	0	0.101	0	0	0.43	0.466
COL1A1	SULF1	9606.ENSP00000225964	9606.ENSP00000260128	0	0	0	0	0.291	0	0	0.294	0.478
COL1A1	CTHRC1	9606.ENSP00000225964	9606.ENSP00000330523	0	0	0	0	0.219	0	0	0.432	0.538
COL1A1	TIMP2	9606.ENSP00000225964	9606.ENSP00000262768	0	0	0	0	0.118	0	0	0.575	0.61
COL1A1	TAGLN	9606.ENSP00000225964	9606.ENSP00000432282	0	0	0	0	0.288	0	0	0.499	0.628
COL1A1	MMP3	9606.ENSP00000225964	9606.ENSP00000299855	0	0	0	0	0.159	0.059	0	0.617	0.671
COL1A1	CTGF	9606.ENSP00000225964	9606.ENSP00000356954	0	0	0	0	0.343	0	0	0.744	0.824
COL1A1	ITGA5	9606.ENSP00000225964	9606.ENSP00000293379	0	0	0	0	0.121	0.213	0.6	0.49	0.84
COL1A1	COL6A3	9606.ENSP00000225964	9606.ENSP00000295550	0	0	0	0.574	0.768	0	0.3	0.702	0.88
COL1A1	COL5A1	9606.ENSP00000225964	9606.ENSP00000360882	0	0	0.42	0.85	0.779	0.192	0.72	0.82	0.955
COL1A1	LUM	9606.ENSP00000225964	9606.ENSP00000266718	0	0	0	0	0.764	0.379	0.72	0.58	0.98
COL1A1	COL5A2	9606.ENSP00000225964	9606.ENSP00000364000	0	0	0.444	0.949	0.94	0	0.72	0.796	0.983
COL1A1	COL3A1	9606.ENSP00000225964	9606.ENSP00000304408	0	0	0.439	0.951	0.944	0	0.8	0.892	0.989
COL3A1	FAP	9606.ENSP00000304408	9606.ENSP00000188790	0	0	0	0	0.56	0	0	0.112	0.593
COL3A1	MGP	9606.ENSP00000304408	9606.ENSP00000228938	0	0	0	0	0.191	0	0	0.343	0.446
COL3A1	SULF1	9606.ENSP00000304408	9606.ENSP00000260128	0	0	0	0	0.633	0	0	0.26	0.717
COL3A1	TIMP2	9606.ENSP00000304408	9606.ENSP00000262768	0	0	0	0	0.118	0	0	0.51	0.549
COL3A1	LUM	9606.ENSP00000304408	9606.ENSP00000266718	0	0	0	0	0.831	0.189	0.72	0.607	0.982
COL3A1	ITGA5	9606.ENSP00000304408	9606.ENSP00000293379	0	0	0	0	0.098	0	0	0.429	0.463
COL3A1	COL6A3	9606.ENSP00000304408	9606.ENSP00000295550	0	0	0	0.571	0.802	0	0.3	0.735	0.9
COL3A1	MMP3	9606.ENSP00000304408	9606.ENSP00000299855	0	0	0	0	0.135	0.059	0	0.558	0.609
COL3A1	SMOC2	9606.ENSP00000304408	9606.ENSP00000346537	0	0	0	0	0.333	0	0	0.172	0.425
COL3A1	CTHRC1	9606.ENSP00000304408	9606.ENSP00000330523	0	0	0	0	0.211	0	0	0.365	0.477
COL3A1	TAGLN	9606.ENSP00000304408	9606.ENSP00000432282	0	0	0	0	0.268	0	0	0.39	0.534
COL3A1	MYH11	9606.ENSP00000304408	9606.ENSP00000379616	0	0	0	0	0.137	0	0	0.576	0.618
COL3A1	CTGF	9606.ENSP00000304408	9606.ENSP00000356954	0	0	0	0	0.232	0	0	0.669	0.735
COL3A1	COL5A1	9606.ENSP00000304408	9606.ENSP00000360882	0	0	0.401	0.841	0.643	0	0.72	0.818	0.914
COL3A1	COL5A2	9606.ENSP00000304408	9606.ENSP00000364000	0	0	0.444	0.931	0.939	0	0.72	0.822	0.983
COL5A1	TIMP2	9606.ENSP00000360882	9606.ENSP00000262768	0	0	0	0	0.117	0	0	0.381	0.43
COL5A1	TNC	9606.ENSP00000360882	9606.ENSP00000265131	0	0	0	0	0.229	0.27	0	0.168	0.491
COL5A1	LUM	9606.ENSP00000360882	9606.ENSP00000266718	0	0	0	0	0.381	0.189	0.72	0.522	0.923
COL5A1	ITGA5	9606.ENSP00000360882	9606.ENSP00000293379	0	0	0	0	0.16	0	0	0.484	0.548
COL5A1	COL6A3	9606.ENSP00000360882	9606.ENSP00000295550	0	0	0	0.561	0.488	0.192	0.3	0.675	0.776
COL5A1	MMP3	9606.ENSP00000360882	9606.ENSP00000299855	0	0	0	0	0.111	0.059	0	0.772	0.793
COL5A1	CTGF	9606.ENSP00000360882	9606.ENSP00000356954	0	0	0	0	0.231	0	0	0.386	0.507
COL5A1	COL5A2	9606.ENSP00000360882	9606.ENSP00000364000	0	0	0.421	0.838	0.663	0.305	0.9	0.868	0.979
COL5A2	FAP	9606.ENSP00000364000	9606.ENSP00000188790	0	0	0	0	0.561	0	0	0.103	0.59
COL5A2	SULF1	9606.ENSP00000364000	9606.ENSP00000260128	0	0	0	0	0.394	0	0	0.229	0.513
COL5A2	LUM	9606.ENSP00000364000	9606.ENSP00000266718	0	0	0	0	0.61	0.189	0.72	0.42	0.941
COL5A2	ITGA5	9606.ENSP00000364000	9606.ENSP00000293379	0	0	0	0	0.119	0	0	0.41	0.458
COL5A2	COL6A3	9606.ENSP00000364000	9606.ENSP00000295550	0	0	0	0.561	0.597	0	0.3	0.749	0.801
COL5A2	HOXD1	9606.ENSP00000364000	9606.ENSP00000328598	0	0	0	0	0	0.056	0	0.413	0.422
COL5A2	CTHRC1	9606.ENSP00000364000	9606.ENSP00000330523	0	0	0	0	0.289	0	0	0.342	0.512
COL5A2	CTGF	9606.ENSP00000364000	9606.ENSP00000356954	0	0	0	0	0.305	0	0	0.376	0.548
COL5A2	MYH11	9606.ENSP00000364000	9606.ENSP00000379616	0	0	0	0	0.065	0	0	0.394	0.409
COL6A3	MGP	9606.ENSP00000295550	9606.ENSP00000228938	0	0	0	0	0.235	0	0	0.248	0.4
COL6A3	LUM	9606.ENSP00000295550	9606.ENSP00000266718	0	0	0	0	0.585	0.076	0	0.558	0.816
COL6A3	ITGA5	9606.ENSP00000295550	9606.ENSP00000293379	0	0	0	0	0.096	0	0.6	0.326	0.735
COL6A3	CTHRC1	9606.ENSP00000295550	9606.ENSP00000330523	0	0	0	0	0.17	0	0	0.353	0.44
COL6A3	PTRF	9606.ENSP00000295550	9606.ENSP00000349541	0	0	0	0	0.609	0	0	0.108	0.637
CRYAB	FLNC	9606.ENSP00000433560	9606.ENSP00000327145	0	0	0	0	0.146	0.074	0	0.591	0.648
CRYAB	TPM1	9606.ENSP00000433560	9606.ENSP00000351022	0	0	0	0	0.1	0.057	0	0.406	0.452
CRYAB	DES	9606.ENSP00000433560	9606.ENSP00000363071	0	0	0	0	0.13	0.317	0	0.116	0.43
CRYAB	HSPB6	9606.ENSP00000433560	9606.ENSP00000468057	0	0	0	0.923	0.253	0.27	0	0.919	0.471
CTGF	SFRP1	9606.ENSP00000356954	9606.ENSP00000220772	0	0	0	0	0.193	0	0	0.306	0.416
CTGF	EGR1	9606.ENSP00000356954	9606.ENSP00000239938	0	0	0	0	0.088	0	0	0.509	0.533
CTGF	TIMP2	9606.ENSP00000356954	9606.ENSP00000262768	0	0	0	0	0.133	0	0	0.565	0.607
CTGF	LUM	9606.ENSP00000356954	9606.ENSP00000266718	0	0	0	0	0.231	0	0	0.392	0.512
CTGF	SMAD6	9606.ENSP00000356954	9606.ENSP00000288840	0	0	0	0	0.097	0	0	0.459	0.491
CTGF	ITGA5	9606.ENSP00000356954	9606.ENSP00000293379	0	0	0	0	0.096	0.284	0	0.426	0.596
CTGF	MMP3	9606.ENSP00000356954	9606.ENSP00000299855	0	0	0	0	0.088	0	0	0.644	0.663
CTGF	CXCL8	9606.ENSP00000356954	9606.ENSP00000306512	0	0	0	0	0	0	0	0.556	0.556
CTGF	TPM1	9606.ENSP00000356954	9606.ENSP00000351022	0	0	0	0	0.288	0	0	0.213	0.415
CTGF	TGM2	9606.ENSP00000356954	9606.ENSP00000355330	0	0	0	0	0.096	0	0	0.425	0.458
CTGF	SERPINE2	9606.ENSP00000356954	9606.ENSP00000415786	0	0	0	0	0.111	0	0	0.513	0.549
CTGF	TAGLN	9606.ENSP00000356954	9606.ENSP00000432282	0	0	0	0	0.245	0	0	0.467	0.58
CTGF	TEAD2	9606.ENSP00000356954	9606.ENSP00000472109	0	0	0	0	0.152	0	0.9	0.471	0.951
CTHRC1	SULF1	9606.ENSP00000330523	9606.ENSP00000260128	0	0	0	0	0.153	0	0	0.416	0.484
CXCL8	DUSP1	9606.ENSP00000306512	9606.ENSP00000239223	0	0	0	0	0.102	0	0	0.517	0.547
CXCL8	EGR1	9606.ENSP00000306512	9606.ENSP00000239938	0	0	0	0	0.1	0	0	0.505	0.535
CXCL8	PI3	9606.ENSP00000306512	9606.ENSP00000243924	0	0	0	0	0.127	0	0	0.502	0.546
CXCL8	IER3	9606.ENSP00000306512	9606.ENSP00000259874	0	0	0	0	0.195	0	0	0.323	0.431
CXCL8	TIMP2	9606.ENSP00000306512	9606.ENSP00000262768	0	0	0	0	0	0	0	0.57	0.57
CXCL8	MMP3	9606.ENSP00000306512	9606.ENSP00000299855	0	0	0	0	0.107	0	0	0.714	0.734
CXCL8	S100A9	9606.ENSP00000306512	9606.ENSP00000357727	0	0	0	0	0.164	0	0	0.463	0.532
CXCL8	S100A8	9606.ENSP00000306512	9606.ENSP00000357722	0	0	0	0	0.189	0	0	0.664	0.716
CYP2J2	CYP3A5	9606.ENSP00000360247	9606.ENSP00000222982	0	0	0.438	0.639	0.063	0.11	0	0.667	0.434
CYP2J2	CYP4B1	9606.ENSP00000360247	9606.ENSP00000360991	0	0	0.438	0.591	0.063	0.357	0	0.607	0.604
CYP2J2	PLA2G10	9606.ENSP00000360247	9606.ENSP00000393847	0	0	0	0	0	0	0.65	0.059	0.656
CYP2J2	GPX2	9606.ENSP00000360247	9606.ENSP00000374265	0	0	0	0	0	0	0.65	0.059	0.656
CYP3A5	HSD17B2	9606.ENSP00000222982	9606.ENSP00000199936	0	0	0	0	0.183	0.058	0.9	0.298	0.938
CYP3A5	CYP4B1	9606.ENSP00000222982	9606.ENSP00000360991	0	0	0.442	0.673	0.082	0.249	0	0.587	0.494
DES	MECOM	9606.ENSP00000363071	9606.ENSP00000264674	0	0	0	0	0	0.067	0	0.425	0.44
DES	TPM1	9606.ENSP00000363071	9606.ENSP00000351022	0	0	0	0	0.137	0	0.6	0.397	0.774
DES	TPM2	9606.ENSP00000363071	9606.ENSP00000367542	0	0	0	0	0.154	0	0.6	0.061	0.654
DPYSL3	PDLIM3	9606.ENSP00000343690	9606.ENSP00000284770	0	0	0	0	0.085	0	0.54	0.07	0.574
DPYSL3	INA	9606.ENSP00000343690	9606.ENSP00000358865	0	0	0	0	0.114	0.105	0	0.587	0.644
DUSP1	RGS2	9606.ENSP00000239223	9606.ENSP00000235382	0	0	0	0	0.311	0	0	0.473	0.621
DUSP1	IER3	9606.ENSP00000239223	9606.ENSP00000259874	0	0	0	0	0.067	0	0	0.393	0.409
DUSP1	TM4SF1	9606.ENSP00000239223	9606.ENSP00000304277	0	0	0	0	0	0	0	0.621	0.621
DUSP1	EGR1	9606.ENSP00000239223	9606.ENSP00000239938	0	0	0	0	0.298	0.067	0	0.653	0.753
DUSP1	FOSB	9606.ENSP00000239223	9606.ENSP00000245919	0	0	0	0	0.676	0.139	0	0.539	0.86
EGR1	GATA2	9606.ENSP00000239938	9606.ENSP00000345681	0	0	0	0	0	0.078	0	0.483	0.503
EGR1	IER3	9606.ENSP00000239938	9606.ENSP00000259874	0	0	0	0	0.078	0	0	0.503	0.522
EGR1	MECOM	9606.ENSP00000239938	9606.ENSP00000264674	0	0	0	0.575	0	0	0.65	0.126	0.663
EGR1	FOSB	9606.ENSP00000239938	9606.ENSP00000245919	0	0	0	0	0.753	0.062	0.65	0.777	0.979
EMP3	LGALS1	9606.ENSP00000270221	9606.ENSP00000215909	0	0	0	0	0.611	0	0	0.232	0.688
FABP4	SNCG	9606.ENSP00000256104	9606.ENSP00000361087	0	0	0	0	0	0.129	0	0.45	0.5
FABP4	FABP5	9606.ENSP00000256104	9606.ENSP00000297258	0	0	0	0.945	0.068	0	0.65	0.763	0.673
FABP4	FABP6	9606.ENSP00000256104	9606.ENSP00000377549	0	0	0	0	0	0	0.65	0.538	0.831
FABP5	FABP6	9606.ENSP00000297258	9606.ENSP00000377549	0	0	0	0	0	0	0	0.584	0.584
FABP5	TAGLN	9606.ENSP00000297258	9606.ENSP00000432282	0	0	0	0	0	0.717	0	0.178	0.757
FABP6	RBP1	9606.ENSP00000377549	9606.ENSP00000232219	0	0	0	0	0	0	0	0.404	0.404
FAP	LUM	9606.ENSP00000188790	9606.ENSP00000266718	0	0	0	0	0.547	0	0	0.069	0.561
FGFR3	TP63	9606.ENSP00000339824	9606.ENSP00000264731	0	0	0	0	0	0	0	0.535	0.535
FHL1	FLNC	9606.ENSP00000377710	9606.ENSP00000327145	0	0	0	0	0.116	0.059	0	0.407	0.464
FHL1	GLIPR2	9606.ENSP00000377710	9606.ENSP00000367196	0	0	0	0	0	0	0	0.595	0.595
FILIP1L	IER3	9606.ENSP00000346560	9606.ENSP00000259874	0	0	0	0	0.062	0	0	0.476	0.488
FLNC	ITGA5	9606.ENSP00000327145	9606.ENSP00000293379	0	0	0	0	0.134	0	0.6	0.131	0.673
FLNC	TAGLN	9606.ENSP00000327145	9606.ENSP00000432282	0	0	0	0	0.205	0.167	0	0.209	0.431
FLNC	MYH11	9606.ENSP00000327145	9606.ENSP00000379616	0	0	0	0	0.065	0.108	0	0.409	0.464
FLNC	PGM5	9606.ENSP00000327145	9606.ENSP00000379678	0	0	0	0	0.063	0.056	0	0.461	0.482
FLNC	SYNM	9606.ENSP00000327145	9606.ENSP00000336775	0	0	0	0	0.142	0.192	0	0.325	0.491
FLNC	TPM1	9606.ENSP00000327145	9606.ENSP00000351022	0	0	0	0	0.161	0.183	0	0.445	0.587
FLNC	TPM2	9606.ENSP00000327145	9606.ENSP00000367542	0	0	0	0	0.218	0.183	0	0.502	0.654
FOSB	RGS2	9606.ENSP00000245919	9606.ENSP00000235382	0	0	0	0	0.105	0	0	0.363	0.405
GATA2	MECOM	9606.ENSP00000345681	9606.ENSP00000264674	0	0	0	0	0.063	0.078	0	0.508	0.537
GATA2	RCAN1	9606.ENSP00000345681	9606.ENSP00000370527	0	0	0	0	0	0	0	0.411	0.41
GGT6	TGM2	9606.ENSP00000370962	9606.ENSP00000355330	0	0	0	0	0	0	0	0.433	0.433
GGT6	GPX2	9606.ENSP00000370962	9606.ENSP00000374265	0	0	0	0	0.092	0	0.65	0.376	0.784
GIG25	S100A9	9606.ENSP00000376793	9606.ENSP00000357727	0	0	0	0	0.062	0	0	0.47	0.481
GPX2	SELM	9606.ENSP00000374265	9606.ENSP00000384564	0	0	0	0	0	0	0	0.605	0.605
GPX2	TXNRD1	9606.ENSP00000374265	9606.ENSP00000434516	0.23	0	0	0	0.144	0.167	0	0.794	0.872
HOXB5	HOXB8	9606.ENSP00000239151	9606.ENSP00000239144	0	0	0	0.784	0.562	0	0	0.667	0.624
HSPB6	TGM2	9606.ENSP00000468057	9606.ENSP00000355330	0	0	0	0	0.087	0	0	0.451	0.478
ID3	SMAD6	9606.ENSP00000363689	9606.ENSP00000288840	0	0	0	0	0.096	0.066	0	0.391	0.441
ID3	RGS1	9606.ENSP00000363689	9606.ENSP00000356429	0	0	0	0	0	0	0	0.504	0.504
IER3	PHLDA1	9606.ENSP00000259874	9606.ENSP00000266671	0	0	0	0	0.1	0	0	0.475	0.507
IMPA2	RGS2	9606.ENSP00000269159	9606.ENSP00000235382	0	0	0	0	0	0	0	0.426	0.426
INA	UCHL1	9606.ENSP00000358865	9606.ENSP00000284440	0	0	0	0	0.334	0.056	0	0.347	0.554
ITGA5	TIMP2	9606.ENSP00000293379	9606.ENSP00000262768	0	0	0	0	0.088	0.27	0	0.321	0.508
ITGA5	TNC	9606.ENSP00000293379	9606.ENSP00000265131	0	0	0	0	0.117	0.303	0.6	0.092	0.747
ITGA5	S100A8	9606.ENSP00000293379	9606.ENSP00000357722	0	0	0	0	0	0	0	0.439	0.439
ITGA5	TM4SF1	9606.ENSP00000293379	9606.ENSP00000304277	0	0	0	0	0.094	0	0	0.618	0.639
KRT13	KRT7	9606.ENSP00000246635	9606.ENSP00000329243	0	0	0	0.717	0.119	0.464	0	0.69	0.602
KRT7	TP63	9606.ENSP00000329243	9606.ENSP00000264731	0	0	0	0	0.062	0	0	0.415	0.428
LGALS1	S100A10	9606.ENSP00000215909	9606.ENSP00000357801	0	0	0	0	0.218	0.158	0	0.43	0.592
LUM	MGP	9606.ENSP00000266718	9606.ENSP00000228938	0	0	0	0	0.195	0	0	0.325	0.433
LUM	SULF1	9606.ENSP00000266718	9606.ENSP00000260128	0	0	0	0	0.253	0	0	0.328	0.477
LUM	S100A10	9606.ENSP00000266718	9606.ENSP00000357801	0	0	0	0	0.089	0	0	0.426	0.455
LUM	MMP3	9606.ENSP00000266718	9606.ENSP00000299855	0	0	0	0	0.189	0	0	0.428	0.517
MECOM	MYH11	9606.ENSP00000264674	9606.ENSP00000379616	0	0	0	0	0.062	0.058	0	0.458	0.479
MGP	MYH11	9606.ENSP00000228938	9606.ENSP00000379616	0	0	0	0	0.154	0	0	0.349	0.426
MGP	PTRF	9606.ENSP00000228938	9606.ENSP00000349541	0	0	0	0	0.53	0	0	0.066	0.542
MGP	TAGLN	9606.ENSP00000228938	9606.ENSP00000432282	0	0	0	0	0.144	0	0	0.556	0.603
MMP3	TIMP2	9606.ENSP00000299855	9606.ENSP00000262768	0	0	0	0	0.091	0.18	0	0.958	0.966
MT1A	MT1X	9606.ENSP00000478425	9606.ENSP00000377995	0	0	0	0.97	0.78	0	0	0.758	0.784
MT1G	MT2A	9606.ENSP00000391397	9606.ENSP00000245185	0	0	0	0.976	0.78	0	0	0.756	0.783
MT1G	MT1X	9606.ENSP00000391397	9606.ENSP00000377995	0	0	0	0.97	0.83	0	0	0.845	0.834
MT1X	MT2A	9606.ENSP00000377995	9606.ENSP00000245185	0	0	0	0.973	0.829	0	0	0.803	0.832
MTHFD2	TXNRD1	9606.ENSP00000377617	9606.ENSP00000434516	0.324	0	0	0	0.127	0	0	0.227	0.504
MYH11	PDLIM3	9606.ENSP00000379616	9606.ENSP00000284770	0	0	0	0	0.139	0.149	0	0.287	0.432
MYH11	TPM1	9606.ENSP00000379616	9606.ENSP00000351022	0	0	0	0	0.159	0.176	0.6	0.457	0.829
MYH11	TPM2	9606.ENSP00000379616	9606.ENSP00000367542	0	0	0	0	0.189	0.176	0.6	0.478	0.842
MYH11	TAGLN	9606.ENSP00000379616	9606.ENSP00000432282	0	0	0	0	0.236	0	0	0.845	0.877
NNMT	TM4SF1	9606.ENSP00000441434	9606.ENSP00000304277	0	0	0	0	0.3	0	0	0.181	0.402
NNMT	PTRF	9606.ENSP00000441434	9606.ENSP00000349541	0	0	0	0	0.984	0	0	0	0.984
NNMT	S100A10	9606.ENSP00000441434	9606.ENSP00000357801	0	0	0	0	0.941	0	0	0.053	0.941
NNMT	TAGLN	9606.ENSP00000441434	9606.ENSP00000432282	0	0	0	0	0.643	0	0	0.098	0.664
PDLIM3	RCAN1	9606.ENSP00000284770	9606.ENSP00000370527	0	0	0	0	0	0.056	0	0.484	0.492
PDLIM3	TPM1	9606.ENSP00000284770	9606.ENSP00000351022	0	0	0	0	0.157	0.08	0	0.413	0.505
PGM5	TXNRD1	9606.ENSP00000379678	9606.ENSP00000434516	0.06	0	0	0	0.066	0.255	0	0.209	0.413
PGM5	SGCE	9606.ENSP00000379678	9606.ENSP00000398930	0	0	0	0	0.053	0	0.72	0	0.723
PI3	S100A9	9606.ENSP00000243924	9606.ENSP00000357727	0	0	0	0	0.198	0	0	0.295	0.41
PSCA	TP63	9606.ENSP00000301258	9606.ENSP00000264731	0	0	0	0	0	0	0	0.485	0.485
PSCA	SLC14A1	9606.ENSP00000301258	9606.ENSP00000390637	0	0	0	0	0	0	0	0.421	0.42
PTRF	TPM2	9606.ENSP00000349541	9606.ENSP00000367542	0	0	0	0	0.249	0	0	0.372	0.509
PTRF	TAGLN	9606.ENSP00000349541	9606.ENSP00000432282	0	0	0	0	0.666	0	0	0.181	0.715
PTRF	S100A10	9606.ENSP00000349541	9606.ENSP00000357801	0	0	0	0	0.943	0	0	0.079	0.945
RARRES1	TESC	9606.ENSP00000237696	9606.ENSP00000334785	0	0	0	0	0	0	0	0.503	0.503
RBPMS2	TPM1	9606.ENSP00000300069	9606.ENSP00000351022	0	0	0	0	0.065	0	0	0.481	0.494
RGS1	RGS2	9606.ENSP00000356429	9606.ENSP00000235382	0	0	0	0.854	0.15	0	0.9	0.879	0.922
S100A10	TAGLN	9606.ENSP00000357801	9606.ENSP00000432282	0	0	0	0	0.627	0	0	0.129	0.661
S100A8	S100A9	9606.ENSP00000357722	9606.ENSP00000357727	0	0	0	0.801	0.995	0.95	0.9	0.987	0.999
S100A9	UCHL1	9606.ENSP00000357727	9606.ENSP00000284440	0	0	0	0	0	0	0	0.502	0.502
SELM	TXNRD1	9606.ENSP00000384564	9606.ENSP00000434516	0	0	0	0	0	0	0	0.657	0.657
SFRP1	SFRP2	9606.ENSP00000220772	9606.ENSP00000274063	0	0	0	0.895	0.248	0.389	0	0.847	0.563
SNCAIP	UCHL1	9606.ENSP00000261368	9606.ENSP00000284440	0	0	0	0	0.085	0	0	0.504	0.527
SNCG	TIMP2	9606.ENSP00000361087	9606.ENSP00000262768	0	0	0	0	0.065	0.088	0	0.386	0.431
SOX15	TEAD2	9606.ENSP00000355354	9606.ENSP00000472109	0	0	0	0	0.049	0.057	0	0.504	0.516
TAGLN	TIMP2	9606.ENSP00000432282	9606.ENSP00000262768	0	0	0	0	0.117	0	0	0.388	0.436
TAGLN	TPM1	9606.ENSP00000432282	9606.ENSP00000351022	0	0	0	0	0.215	0	0	0.538	0.622
TAGLN	TPM2	9606.ENSP00000432282	9606.ENSP00000367542	0	0	0	0	0.402	0	0	0.573	0.734
TPM1	TPM2	9606.ENSP00000351022	9606.ENSP00000367542	0	0	0.428	0.98	0.16	0.878	0.9	0.796	0.989
TUBB2B	UCHL1	9606.ENSP00000259818	9606.ENSP00000284440	0	0	0	0	0.343	0.058	0	0.116	0.406
TUBB2B	TUBB3	9606.ENSP00000259818	9606.ENSP00000320295	0	0	0	0.985	0.08	0.47	0	0.718	0.496
TUBB3	UCHL1	9606.ENSP00000320295	9606.ENSP00000284440	0	0	0	0	0.084	0.058	0	0.391	0.429
