# Supplementary material for: A novel signature constructed by differential genes of muscle-invasive and non-muscle-invasive bladder cancer for the prediction of prognosis in bladder cancer
Source: Front Immunol. 2023 Aug 24;14:1187286. doi: 10.3389/fimmu.2023.1187286 (PMC10483405; doi:10.3389/fimmu.2023.1187286)
Supplement: Supplementary file 5 [file DataSheet_5.csv]

id	futime	fustat	riskscore	muscle-invasive	gender	age
TCGA-KQ-A41O	1538	0	0.522400838	1	1	84
TCGA-CF-A47Y	373	0	0.524295437	1	1	55
TCGA-CF-A5U8	399	0	1.378611647	1	1	59
TCGA-E7-A6MF	750	0	1.633552888	1	1	37
TCGA-CU-A0YN	393	1	2646.004006	1	1	60
TCGA-ZF-A9R5	1090	0	2.013976786	1	1	59
TCGA-BT-A3PK	303	1	2346.492047	1	1	80
TCGA-DK-A6B1	2049	0	2.469741605	1	1	67
TCGA-UY-A9PF	117	0	2.558745945	1	1	77
TCGA-E7-A85H	394	0	2.617488608	1	1	64
TCGA-ZF-A9RD	408	1	2206.453908	1	0	75
TCGA-GV-A6ZA	691	0	2.722958147	1	1	54
TCGA-BT-A0YX	400	1	2056.109445	1	0	70
TCGA-KQ-A41N	1604	0	2.845148009	1	1	73
TCGA-CF-A47W	368	0	2.939591824	1	1	42
TCGA-CF-A47X	384	0	3.082980978	1	1	60
TCGA-GU-A763	997	0	3.492716283	1	1	72
TCGA-BL-A0C8	1219	0	3.750831654	0	1	73
TCGA-GU-AATO	324	1	2053.300392	1	1	75
TCGA-KQ-A41R	1350	0	3.972179018	1	0	80
TCGA-E7-A678	798	0	4.598784246	1	1	55
TCGA-XF-A9SJ	98	1	1910.771856	1	1	83
TCGA-GD-A2C5	812	0	4.856785483	1	0	53
TCGA-XF-A9T8	418	1	1899.822269	1	1	64
TCGA-CF-A9FF	361	0	5.090658971	1	1	52
TCGA-XF-A9SI	2423	0	5.166252678	1	0	73
TCGA-CU-A3YL	906	0	5.729916043	1	1	67
TCGA-FD-A62P	191	1	1736.582235	1	1	76
TCGA-CU-A72E	413	1	1713.956309	1	1	76
TCGA-CF-A8HX	345	0	5.867747023	1	0	55
TCGA-DK-A6B0	2330	0	5.969542011	1	1	61
TCGA-GV-A3QI	1110	0	6.106971149	1	1	47
TCGA-G2-AA3F	893	0	6.111121178	1	1	77
TCGA-2F-A9KQ	2886	0	6.337429177	1	1	69
TCGA-FD-A43X	110	0	6.372729301	1	1	84
TCGA-4Z-AA7Y	1522	0	6.47428307	1	1	60
TCGA-DK-A3X1	2009	0	6.650260675	1	0	78
TCGA-ZF-AA5H	897	0	6.961643262	1	0	60
TCGA-FD-A3B5	272	1	1420.13057	1	1	86
TCGA-BT-A2LA	522	0	7.830171221	1	1	54
TCGA-FD-A3SO	168	1	1393.620298	1	1	68
TCGA-E5-A4TZ	467	1	1346.267974	1	1	64
TCGA-XF-A8HD	2964	0	8.244723836	1	1	77
TCGA-CF-A7I0	368	0	8.490735562	1	1	54
TCGA-FD-A5C0	550	1	1270.462274	1	1	61
TCGA-MV-A51V	410	0	9.071237572	1	1	75
TCGA-KQ-A41Q	361	0	9.734934388	1	1	89
TCGA-C4-A0F7	62	1	1108.974616	1	1	77
TCGA-XF-AAMG	3364	0	10.88412062	1	1	49
TCGA-DK-AA77	618	0	11.14352014	1	1	61
TCGA-4Z-AA89	1029	0	11.34895437	1	1	60
TCGA-BT-A0S7	200	1	1103.233899	1	1	75
TCGA-ZF-A9R4	921	0	11.62832046	1	1	83
TCGA-DK-A2I2	237	1	952.0812218	1	0	63
TCGA-K4-A5RH	276	0	11.88663211	1	1	69
TCGA-DK-A3IM	248	1	942.0751638	1	1	76
TCGA-FD-A3N5	685	1	926.4649852	1	1	69
TCGA-GU-A42R	577	1	870.4905753	1	1	68
TCGA-CU-A5W6	56	1	733.3466111	1	1	70
TCGA-CF-A3MF	383	0	12.51788014	1	1	34
TCGA-UY-A78O	2312	0	13.29660185	1	0	75
TCGA-DK-A1AC	3981	0	13.84704651	1	1	72
TCGA-DK-A3WX	321	1	702.9293227	1	0	67
TCGA-DK-A1A7	560	0	15.26667478	1	0	67
TCGA-FD-A6TG	93	1	694.316947	1	1	73
TCGA-GV-A3JZ	603	0	15.36101202	1	1	55
TCGA-ZF-AA56	259	1	686.214567	1	0	79
TCGA-FD-A6TK	330	0	15.69971596	1	1	60
TCGA-XF-A9SW	362	1	668.3190706	1	1	85
TCGA-XF-AAMR	2790	0	16.19138636	1	1	48
TCGA-BT-A20X	251	1	634.9496299	1	1	56
TCGA-UY-A9PA	1072	0	16.49239344	1	1	48
TCGA-K4-A83P	495	0	16.90432849	1	1	77
TCGA-S5-A6DX	56	1	611.1243206	1	1	83
TCGA-K4-A4AC	278	1	565.1239764	1	1	83
TCGA-GU-AATQ	213	1	465.846671	1	1	68
TCGA-K4-A5RI	356	1	453.7120035	1	0	67
TCGA-DK-A3WY	4967	0	17.18428064	1	0	67
TCGA-FD-A3SP	783	0	18.45325915	1	1	60
TCGA-GU-A42Q	344	1	415.739776	1	1	67
TCGA-GV-A3JW	649	0	18.66646323	1	1	74
TCGA-BT-A3PH	142	1	415.0564459	1	1	76
TCGA-CF-A5UA	365	0	20.95094627	1	1	67
TCGA-K4-A3WV	646	0	21.07159903	1	0	77
TCGA-XF-A8HB	1370	0	21.3010178	1	0	50
TCGA-CF-A3MG	369	0	21.64614723	1	1	48
TCGA-YC-A8S6	293	0	21.8809993	1	1	71
TCGA-FD-A43Y	474	1	414.5060483	1	1	65
TCGA-E7-A97P	437	1	414.2696296	1	1	73
TCGA-G2-AA3B	2008	0	22.55466438	1	0	75
TCGA-CF-A47V	379	0	23.04694983	1	1	52
TCGA-LT-A8JT	641	0	23.13979996	1	0	69
TCGA-DK-A1AE	491	0	23.5755809	1	1	84
TCGA-ZF-A9RF	1949	0	23.77975304	0	1	74
TCGA-CF-A3MH	398	0	23.98983809	1	1	75
TCGA-FT-A61P	337	0	25.29659559	1	1	76
TCGA-S5-AA26	503	0	25.64487673	1	1	46
TCGA-XF-AAMQ	2177	0	26.93784916	1	0	59
TCGA-BT-A20T	453	1	357.1174185	1	1	63
TCGA-DK-A6B2	477	0	27.61316203	1	1	70
TCGA-XF-A9T0	799	0	27.67345686	1	1	68
TCGA-XF-AAN5	2293	0	28.01164552	1	0	61
TCGA-ZF-AA58	1649	0	29.76008837	1	0	61
TCGA-FD-A3SN	887	0	29.78317188	1	1	79
TCGA-K4-A54R	842	0	31.40078205	1	1	59
TCGA-4Z-AA87	1454	0	33.47229404	1	1	72
TCGA-ZF-A9RM	1455	0	33.70733729	0	1	70
TCGA-FD-A5BS	1639	0	33.7492328	1	1	68
TCGA-UY-A9PE	189	0	34.17579722	1	1	86
TCGA-GU-AATP	1003	0	34.87546066	1	1	74
TCGA-ZF-AA4X	2044	0	35.74988435	1	1	56
TCGA-DK-AA6S	5050	0	35.82688733	1	1	60
TCGA-E5-A4U1	1181	0	38.08413304	1	1	72
TCGA-DK-A3X2	547	1	342.7618338	1	1	85
TCGA-BL-A13J	81	1	326.360938	1	1	65
TCGA-FD-A3B4	510	1	289.1385473	1	0	55
TCGA-DK-A1AA	578	0	39.60050594	1	1	57
TCGA-YF-AA3L	364	0	40.48785378	1	0	47
TCGA-UY-A9PB	899	0	40.65703798	1	1	49
TCGA-E7-A677	820	0	41.45158525	1	1	81
TCGA-E7-A6MD	129	0	41.50796004	1	1	66
TCGA-4Z-AA86	311	1	277.7224344	1	1	66
TCGA-CF-A1HR	389	0	41.61737861	1	1	62
TCGA-K4-AAQO	359	0	43.04900587	1	1	56
TCGA-ZF-AA4U	262	1	271.656469	1	1	70
TCGA-GC-A3OO	481	0	43.47292197	1	1	79
TCGA-DK-A1A6	2020	0	49.00605005	1	1	53
TCGA-ZF-AA5P	372	0	49.9517651	1	1	65
TCGA-BL-A5ZZ	377	0	51.34697425	1	0	80
TCGA-XF-A9T5	2027	0	51.60397767	1	0	78
TCGA-FD-A43N	699	0	52.51036033	1	1	76
TCGA-FD-A6TD	386	1	267.6995362	1	1	77
TCGA-FD-A3SM	547	1	251.5486746	1	1	70
TCGA-HQ-A5NE	370	1	250.2016501	1	1	57
TCGA-DK-A1AB	508	1	240.8436054	1	0	74
TCGA-FD-A43S	455	0	54.72982985	1	0	71
TCGA-C4-A0F6	700	0	56.29552605	1	0	82
TCGA-2F-A9KO	734	1	218.4408672	1	1	63
TCGA-XF-AAN3	2625	0	57.65021105	1	1	76
TCGA-FD-A6TB	572	0	64.75217605	1	1	82
TCGA-E7-A7PW	416	0	65.09413962	1	1	63
TCGA-DK-A2I1	546	0	66.99369022	1	0	73
TCGA-ZF-A9R2	642	0	68.1580586	1	1	75
TCGA-K4-A5RJ	539	0	68.54218417	1	1	75
TCGA-XF-AAMY	3011	0	74.7344366	1	1	78
TCGA-K4-A3WS	761	0	76.32279196	1	1	66
TCGA-CF-A27C	425	0	76.43588916	1	1	52
TCGA-XF-AAMH	344	1	202.4478205	1	1	80
TCGA-DK-A3IU	706	1	185.633554	1	1	58
TCGA-G2-AA3C	211	1	180.9314921	1	1	66
TCGA-GV-A40G	580	0	77.99797455	1	1	77
TCGA-XF-AAN1	941	1	180.3997927	1	0	75
TCGA-E7-A7DU	28	0	80.03026238	1	1	73
TCGA-XF-A9SY	640	0	82.55770372	1	0	60
TCGA-GV-A3JX	581	0	85.19519527	1	1	59
TCGA-FD-A3B7	122	1	179.2955253	1	1	66
TCGA-UY-A78M	690	1	177.2924525	1	0	81
TCGA-ZF-AA4T	599	1	176.3937061	1	1	65
TCGA-YF-AA3M	415	0	85.52663966	1	1	57
TCGA-DK-A1AF	536	0	87.54962771	1	0	84
TCGA-XF-A9T4	495	1	158.507695	1	1	48
TCGA-BT-A2LD	623	1	148.5312675	1	0	78
TCGA-FD-A5BY	251	0	91.38806887	1	0	63
TCGA-CF-A9FM	398	0	94.95295514	0	1	50
TCGA-R3-A69X	433	0	95.02460605	1	1	70
TCGA-CU-A0YO	149	1	127.3423641	1	1	84
TCGA-UY-A9PH	1561	0	96.13751781	1	1	73
TCGA-E7-A6ME	731	0	97.25477117	1	1	75
TCGA-GC-A3RB	582	0	103.1562794	1	1	54
TCGA-FD-A3B6	1005	1	119.1747522	1	1	75
TCGA-DK-AA6Q	413	1	118.8853317	1	0	61
TCGA-KQ-A41P	1094	0	105.6570828	1	1	76
TCGA-FD-A3SQ	1423	1	116.918065	1	1	62
TCGA-XF-A9SK	486	1	116.282242	1	1	65
TCGA-ZF-AA4R	1036	1	112.6823337	1	1	67
TCGA-DK-A1AG	475	0	109.5659595	1	1	65
TCGA-DK-A3IS	1529	0	135.6669804	1	1	68
TCGA-FD-A62O	216	1	108.9778877	1	1	74
TCGA-DK-A6AV	1952	0	136.070995	1	0	82
TCGA-FD-A5BT	328	1	103.4003185	1	1	84
TCGA-XF-A8HF	2954	1	99.44503451	1	1	80
TCGA-FD-A62N	82	0	138.1162685	1	1	69
TCGA-XF-AAN8	118	1	98.01677326	1	0	74
TCGA-FD-A5BR	813	0	149.5787523	1	1	57
TCGA-XF-AAML	232	1	95.38560264	1	1	75
TCGA-K4-A3WU	105	0	150.284977	1	1	87
TCGA-XF-A9SU	182	1	93.34487734	1	0	74
TCGA-XF-AAMW	253	1	92.18219239	1	0	79
TCGA-FD-A3SS	391	1	91.55873768	1	1	66
TCGA-FD-A3SR	602	1	90.23214576	1	1	68
TCGA-BT-A20U	455	1	88.89756747	1	0	70
TCGA-CF-A47T	385	1	84.33571919	1	0	58
TCGA-E7-A519	508	0	156.8136446	1	1	72
TCGA-4Z-AA7O	512	0	162.3197309	1	1	64
TCGA-HQ-A2OE	1174	0	169.5670652	1	1	69
TCGA-BT-A20Q	593	1	77.05978102	1	1	73
TCGA-LC-A66R	466	0	175.0128763	1	1	78
TCGA-CF-A47S	333	0	192.7105057	1	1	41
TCGA-ZF-A9R3	949	1	76.58989716	1	0	53
TCGA-FJ-A3Z7	945	0	194.9141309	1	1	76
TCGA-UY-A9PD	542	0	200.4843345	1	1	80
TCGA-GC-A3I6	630	1	74.0180601	1	1	45
TCGA-GC-A3BM	651	1	68.72922436	1	1	70
TCGA-XF-A8HI	544	1	68.18506275	1	0	57
TCGA-BT-A2LB	492	1	64.80657781	1	0	73
TCGA-FD-A62S	406	1	63.02929041	1	0	60
TCGA-HQ-A5ND	274	1	58.8045297	1	1	78
TCGA-K4-A6MB	469	0	200.8796651	1	1	64
TCGA-CU-A3QU	158	0	206.0761966	1	1	58
TCGA-GV-A3QK	832	0	210.4666924	1	0	56
TCGA-DK-A3IN	250	1	57.73617381	1	1	72
TCGA-GC-A3WC	540	0	218.2324451	1	0	80
TCGA-GC-A3RC	484	0	224.901998	1	1	59
TCGA-DK-A2HX	1420	1	45.6843814	1	0	80
TCGA-XF-AAN4	823	1	44.39511541	1	0	77
TCGA-FD-A3B8	384	0	232.8850273	1	1	56
TCGA-DK-A3IL	413	1	43.03054792	1	0	79
TCGA-DK-A3IT	648	0	261.5638952	1	1	62
TCGA-BT-A20N	795	1	42.66495583	1	1	72
TCGA-FD-A5BZ	835	1	42.37706507	1	0	77
TCGA-DK-AA75	340	1	42.3197687	1	1	82
TCGA-FD-A43P	832	0	263.1328758	1	1	74
TCGA-ZF-A9R1	773	0	269.7068077	1	1	81
TCGA-GU-A42P	332	1	42.18040257	1	1	72
TCGA-E7-A8O7	466	0	271.4362518	1	1	52
TCGA-XF-A9SV	388	1	35.91078221	1	1	82
TCGA-ZF-AA5N	168	1	35.26583953	1	0	62
TCGA-CU-A0YR	460	1	32.72711196	1	1	83
TCGA-CF-A3MI	370	0	298.3163663	1	1	62
TCGA-4Z-AA84	460	0	320.9529346	1	1	61
TCGA-DK-A1A3	665	1	32.70599857	1	1	60
TCGA-GC-A3YS	758	0	338.6109339	1	1	61
TCGA-CF-A9FL	565	1	31.41732146	1	1	85
TCGA-BL-A13I	223	1	30.76341384	1	0	57
TCGA-GC-A3RD	428	0	344.8624859	1	0	83
TCGA-FD-A6TE	376	0	348.4971595	1	1	54
TCGA-DK-A3IQ	539	1	23.05647031	1	1	74
TCGA-E7-A5KE	17	0	367.7360473	1	0	78
TCGA-XF-A9SL	2020	1	20.44927112	1	1	69
TCGA-2F-A9KW	254	1	18.31082877	1	0	67
TCGA-DK-AA6W	415	1	18.11680465	1	1	78
TCGA-5N-A9KM	530	1	17.76401231	1	0	73
TCGA-ZF-AA52	1077	1	15.77065962	1	1	70
TCGA-GV-A3QF	617	1	15.44541398	1	1	79
TCGA-GU-A762	232	1	14.6353972	1	1	87
TCGA-E7-A7DV	37	0	461.2439427	1	1	44
TCGA-BT-A20O	370	1	14.59342767	1	1	75
TCGA-GD-A3OQ	95	0	480.5049828	1	1	48
TCGA-E7-A541	778	1	14.51769128	1	1	66
TCGA-BT-A20J	579	1	14.43767194	1	1	75
TCGA-C4-A0EZ	273	1	14.33642649	1	0	69
TCGA-FD-A6TC	187	0	628.6511669	1	0	79
TCGA-SY-A9G0	1008	1	13.27816173	1	1	82
TCGA-2F-A9KP	364	1	12.82769951	1	1	66
TCGA-GU-A766	480	0	685.5995658	1	1	62
TCGA-ZF-A9R0	680	1	12.49155502	1	1	82
TCGA-XF-A8HC	200	1	11.78541511	1	1	79
TCGA-BT-A20V	154	1	11.68157193	1	0	59
TCGA-XF-A9SX	719	1	11.41021955	1	0	63
TCGA-ZF-AA54	590	1	10.71450646	1	1	71
TCGA-4Z-AA7M	495	0	735.4729397	1	1	65
TCGA-PQ-A6FN	507	0	806.3162188	1	0	78
TCGA-GU-A764	610	0	822.4710951	1	1	66
TCGA-DK-AA71	415	0	833.7811913	1	1	71
TCGA-UY-A78N	2641	1	10.69747655	1	1	80
TCGA-K4-A6FZ	55	0	875.3447899	1	0	75
TCGA-4Z-AA7N	1367	1	10.46912083	1	1	65
TCGA-XF-A9SP	454	1	9.994456415	1	1	59
TCGA-E7-A7XN	428	0	955.8980223	1	1	66
TCGA-XF-AAN7	565	1	9.105514042	1	1	60
TCGA-C4-A0F1	89	0	1103.890844	1	1	71
TCGA-G2-A2EO	1804	1	8.009828325	1	1	69
TCGA-PQ-A6FI	372	0	1126.182953	1	1	70
TCGA-DK-A3WW	633	0	1144.797712	1	1	57
TCGA-ZF-A9RN	615	1	7.64177612	1	0	67
TCGA-BT-A20P	544	1	6.947562426	1	0	81
TCGA-4Z-AA7S	1064	1	6.726186447	1	1	66
TCGA-E7-A4IJ	674	1	5.684628181	1	1	56
TCGA-XF-AAMJ	1670	1	5.624364895	1	1	70
TCGA-FD-A3SJ	739	1	4.913638802	1	1	59
TCGA-XF-A9SH	1971	1	4.778766386	1	0	65
TCGA-XF-A9T2	575	1	3.801954166	1	1	54
TCGA-FD-A3SL	712	1	2.80392062	1	1	60
TCGA-ZF-A9R9	864	1	2.181231809	1	1	58
TCGA-4Z-AA7R	522	1	1.856599859	1	1	73
	mote£ºday	1=dead£¬0=alive		1=invasion£¬0=non	1=male£¬0=female
