# Supplementary material for: A novel signature constructed by differential genes of muscle-invasive and non-muscle-invasive bladder cancer for the prediction of prognosis in bladder cancer
Source: Front Immunol. 2023 Aug 24;14:1187286. doi: 10.3389/fimmu.2023.1187286 (PMC10483405; doi:10.3389/fimmu.2023.1187286)
Supplement: Supplementary file 6 [file DataSheet_6.csv]

id	type	SERPINE2	SNCAIP	NMU	S100A9
GSM814052	invasion	-1.405981	0.529304	0.466845	-0.591223
GSM814053	invasion	2.371542	0.790259	-0.905075	-1.683822
GSM814056	invasion	3.580285	0.631105	1.994237	-1.576326
GSM814060	invasion	3.418561	2.604735	1.567177	2.563299
GSM814064	invasion	0.599866	0.294948	2.153264	2.274331
GSM814067	invasion	-0.301278	-1.130287	-0.104763	1.102358
GSM814068	invasion	2.515759	2.858094	-1.019104	0.610353
GSM814070	invasion	0.653071	0.135591	-0.332431	2.617616
GSM814076	invasion	2.61977	1.168642	-0.90113	-1.08849
GSM814080	invasion	0.651332	-0.030803	-0.278156	2.375976
GSM814081	invasion	2.68236	0.179969	-0.25559	1.599223
GSM814085	invasion	2.613497	0.467007	-0.213685	2.084788
GSM814090	invasion	2.044678	0.673004	1.228058	1.083063
GSM814092	invasion	0.546373	-0.189154	-0.620976	1.453045
GSM814093	invasion	-0.296129	-0.219503	1.555894	1.422224
GSM814094	invasion	0.835413	1.224958	4.179206	2.546789
GSM814097	invasion	1.187711	1.636721	0.386311	1.214283
GSM814099	invasion	-1.637908	1.918168	-0.893971	1.079338
GSM814101	invasion	1.338487	-0.387641	2.720351	2.674105
GSM814104	invasion	0.255683	0.908838	-1.111967	1.125893
GSM814105	invasion	1.804909	2.858094	-0.384256	0.43632
GSM814109	invasion	2.151071	2.163372	-1.195343	0.366235
GSM814110	invasion	-0.305677	-0.043763	-0.414361	-0.921454
GSM814111	invasion	0.037825	0.584913	0.896013	2.133447
GSM814113	invasion	0.080029	-0.818677	-1.01504	-0.158391
GSM814115	invasion	-0.14335	0.913991	2.014574	2.727239
GSM814119	invasion	-2.143244	-0.303	-0.428662	0.080929
GSM814125	invasion	-1.03995	1.376188	0.847357	2.8498
GSM814126	invasion	0.752913	1.186457	0.660852	2.403109
GSM814127	invasion	1.001943	-0.319067	0.644586	2.476732
GSM814130	invasion	-0.3346	-1.422753	-0.018589	-0.381953
GSM814132	invasion	-0.489532	-0.346179	1.663431	0.877208
GSM814138	invasion	3.988154	0.926509	1.210394	1.067569
GSM814142	invasion	-0.108868	-0.077351	-0.666791	-1.140177
GSM814145	invasion	-0.662036	-0.552974	6.702904	-2.772629
GSM814146	invasion	1.469394	0.521965	-0.908828	-0.094005
GSM814151	invasion	2.886833	-0.885485	-0.084784	0.757555
GSM814152	invasion	2.917213	0.728687	0.077621	0.630706
GSM814158	invasion	0.066823	1.863097	3.780592	2.320852
GSM814161	invasion	-0.575988	2.733529	2.024267	-2.665787
GSM814172	invasion	-1.072259	-0.84601	0.442789	2.563299
GSM814173	invasion	-0.603476	-0.315451	3.528481	0.663956
GSM814176	invasion	1.79895	2.835486	-0.882686	2.417396
GSM814179	invasion	-0.297746	-0.335023	1.045252	2.362167
GSM814182	invasion	0.76584	0.904253	0.626119	-1.618728
GSM814183	invasion	-1.032601	-1.530595	-0.766197	0.024488
GSM814187	invasion	0.833086	1.561957	1.054412	2.563299
GSM814188	invasion	1.133037	2.538922	0.850325	1.835831
GSM814189	invasion	1.377696	1.888529	-1.293485	0.547633
GSM814195	invasion	-1.317761	-1.060423	1.526868	-1.586
GSM814202	invasion	-0.689728	-0.669984	0.401252	0.621994
GSM814204	invasion	1.826834	2.200149	-0.24073	0.935792
GSM814209	invasion	-2.431209	-1.25427	3.71878	-2.538002
GSM814214	invasion	1.99531	1.28757	-0.772632	2.382372
GSM814218	invasion	2.09815	1.980032	0.815114	2.32813
GSM814219	invasion	3.183294	-0.648736	-1.286411	0.981535
GSM814220	invasion	3.17486	1.165262	1.950069	3.094211
GSM814225	invasion	3.088894	0.017087	1.159062	2.432246
GSM814238	invasion	1.674812	-0.06005	-1.151875	-1.247927
GSM814240	invasion	-1.384665	-0.953839	-0.460768	-4.324544
GSM814241	invasion	2.684583	2.052901	-0.499978	1.340239
GSM814244	invasion	0.114277	0.687168	-1.002161	1.359809
GSM814246	invasion	-1.752252	-0.538495	-0.822095	2.072278
GSM814248	invasion	2.664573	1.972184	-0.341326	1.646509
GSM814251	invasion	1.323167	-0.673695	-0.129614	1.582812
GSM814254	invasion	-1.770702	-0.150972	0.611245	2.515863
GSM814257	invasion	-0.255862	0.501079	-0.168413	3.307007
GSM814262	invasion	1.143882	-0.479398	-0.557296	1.049021
GSM814269	invasion	1.035044	0.207023	1.587541	2.617616
GSM814270	invasion	1.164479	0.199083	2.157351	1.562895
GSM814277	invasion	0.651332	2.409951	0.729842	3.307007
GSM814287	invasion	1.63882	2.231709	-0.249092	0.206806
GSM814289	invasion	0.559941	0.221668	-0.606782	3.307007
GSM814291	invasion	-1.380047	1.238589	-0.080845	-2.548161
GSM814295	invasion	1.509122	-0.388598	1.82357	1.702083
GSM814300	invasion	-0.371456	-1.173021	0.795314	-0.828497
GSM814317	invasion	1.31324	1.631392	0.646024	-0.524047
GSM814319	invasion	-0.342252	-0.771264	-0.188666	2.974011
GSM814322	invasion	-0.76571	0.778627	0.650305	0.561481
GSM814325	invasion	3.891299	0.970028	1.78641	-0.505189
GSM814327	invasion	-1.241181	0.481255	-0.553303	2.248515
GSM814332	invasion	1.016766	0.687725	2.896385	0.850292
GSM814334	invasion	1.13602	1.231308	-0.509728	-0.095697
GSM814335	invasion	4.50477	-0.230335	0.097423	1.899352
GSM814339	invasion	-1.268964	0.26582	0.789268	0.274851
GSM814344	invasion	2.133734	-1.26137	0.081515	3.307007
GSM814346	invasion	-0.818481	1.301527	1.194171	3.022418
GSM814347	invasion	-0.428206	0.599753	-0.664777	3.094211
GSM814353	invasion	1.858247	1.957653	0.022721	3.022418
GSM814354	invasion	2.912264	0.989101	3.766229	2.884173
GSM814356	invasion	-0.758421	-0.28953	0.163132	2.625629
GSM814357	invasion	-1.696318	1.351326	1.249586	-2.434117
GSM814359	invasion	2.195512	0.753761	-1.074193	0.820771
GSM814054	non-invasion	1.535007	-0.271714	-0.98236	-0.265502
GSM814055	non-invasion	2.61767	0.182722	-0.519017	0.607203
GSM814057	non-invasion	1.96918	0.39413	-0.943119	0.99246
GSM814058	non-invasion	-2.32221	-0.439977	-0.666642	1.052605
GSM814059	non-invasion	-0.354127	0.500554	-0.861269	-3.47936
GSM814061	non-invasion	-2.319445	1.326221	1.553516	-3.707651
GSM814062	non-invasion	2.364476	1.741692	-0.938115	0.1031
GSM814063	non-invasion	-0.693129	-0.225945	-1.373507	1.557686
GSM814065	non-invasion	-2.262053	0.02218	-0.600591	1.326412
GSM814066	non-invasion	-1.534658	0.382887	-0.852362	-4.307861
GSM814069	non-invasion	0.372766	-1.147388	-1.319429	2.017448
GSM814071	non-invasion	-1.408168	-0.892249	-0.972661	-2.507678
GSM814072	non-invasion	-0.905643	-0.451608	-1.129939	-3.615325
GSM814073	non-invasion	-0.777209	-0.24978	0.73182	0.542073
GSM814074	non-invasion	-1.352977	1.387842	-0.843822	-3.656877
GSM814075	non-invasion	-0.708416	0.866526	-1.513776	1.180586
GSM814077	non-invasion	2.5863	0.93859	-0.200772	0.050534
GSM814078	non-invasion	1.834466	-0.569853	0.134035	2.375976
GSM814079	non-invasion	-2.529179	-0.612921	2.303507	2.403109
GSM814082	non-invasion	1.674812	-0.769616	-1.16553	2.242054
GSM814083	non-invasion	0.259187	1.998074	-0.952822	2.403109
GSM814084	non-invasion	0.41865	0.254636	-0.354714	0.331897
GSM814086	non-invasion	-2.181121	2.69169	-1.082566	1.426644
GSM814087	non-invasion	-0.840498	-0.947587	-0.426774	-0.98314
GSM814088	non-invasion	-1.594782	-0.013266	2.139886	-3.392758
GSM814089	non-invasion	-1.01447	-0.916092	-1.566842	2.5546
GSM814091	non-invasion	-1.15093	-0.888794	-0.81424	-2.454533
GSM814095	non-invasion	-1.039782	-0.667238	-0.29788	-3.411466
GSM814096	non-invasion	-0.848859	-0.085137	-0.864907	2.625629
GSM814098	non-invasion	1.007169	0.553507	0.140393	-3.910567
GSM814100	non-invasion	-2.695832	-0.871173	-0.62735	0.096015
GSM814102	non-invasion	0.910551	-0.467141	-0.684551	2.468878
GSM814103	non-invasion	-1.192941	-1.205642	-1.105588	-3.055246
GSM814106	non-invasion	0.385704	-0.048535	2.364695	1.345161
GSM814107	non-invasion	-1.361394	-0.005405	0.762673	-2.571184
GSM814108	non-invasion	2.535545	1.331796	0.724825	1.757407
GSM814112	non-invasion	-0.040287	-1.747296	-1.468078	-1.858123
GSM814114	non-invasion	0.034787	0.067742	-0.417942	1.707545
GSM814116	non-invasion	1.47332	0.840783	-0.564569	-0.74321
GSM814117	non-invasion	-1.588074	-1.102334	-1.10079	1.78536
GSM814118	non-invasion	1.732495	0.354414	-0.704653	-4.515346
GSM814120	non-invasion	-1.289767	-0.648434	2.896385	1.588436
GSM814121	non-invasion	-2.129283	-1.532263	2.317817	-3.997278
GSM814122	non-invasion	-1.249973	-0.339262	-0.647106	0.204596
GSM814123	non-invasion	0.106667	0.737621	-0.770504	-0.349963
GSM814124	non-invasion	-1.249385	-1.021974	0.85541	0.143711
GSM814128	non-invasion	-1.967471	0.068433	0.07356	2.46125
GSM814129	non-invasion	1.030571	-0.697956	-1.14216	-3.49913
GSM814131	non-invasion	-0.190483	0.058744	-0.321962	-2.707503
GSM814133	non-invasion	-2.326227	-0.013266	-1.535797	1.469126
GSM814134	non-invasion	-2.307372	-1.495061	-0.985838	-2.165697
GSM814135	non-invasion	0.152346	-0.139224	0.125448	-0.117904
GSM814136	non-invasion	1.112566	-1.462662	0.031549	0.351642
GSM814137	non-invasion	-0.902479	0.470854	-1.726123	0.012751
GSM814139	non-invasion	0.642282	0.918367	-0.242616	-3.479189
GSM814140	non-invasion	-1.341583	-1.347713	1.109172	0.173786
GSM814141	non-invasion	0.613912	0.393864	-1.251121	1.164066
GSM814143	non-invasion	-0.672473	-1.260302	-1.245505	0.904299
GSM814144	non-invasion	0.206012	1.643022	1.392673	2.786038
GSM814147	non-invasion	-0.130939	-0.756229	-1.372533	0.99972
GSM814148	non-invasion	0.349883	-0.540073	0.870751	-0.257153
GSM814149	non-invasion	1.461342	-0.536332	-0.753698	1.151013
GSM814150	non-invasion	-1.29692	-1.061786	-1.173755	-5.033058
GSM814153	non-invasion	0.383569	-1.244848	-0.709807	-5.250327
GSM814155	non-invasion	-0.958431	0.786811	0.087979	0.630706
GSM814156	non-invasion	-0.039867	0.406726	-0.668023	2.209475
GSM814157	non-invasion	-1.962982	-0.556346	-1.264051	2.341722
GSM814159	non-invasion	-1.827151	-1.044979	-0.515317	-3.216665
GSM814160	non-invasion	-2.847025	-1.014822	-1.535797	-4.84364
GSM814162	non-invasion	-2.356295	-1.129477	-0.773793	-2.929501
GSM814163	non-invasion	-2.161749	0.648274	-0.62435	1.214283
GSM814164	non-invasion	-1.664339	-1.079004	-1.401327	0.478512
GSM814165	non-invasion	-2.089007	-0.534765	-0.314982	-0.68106
GSM814166	non-invasion	-1.302993	0.195768	-1.068731	-0.402469
GSM814167	non-invasion	-0.673871	-0.376003	-0.675456	-2.320029
GSM814168	non-invasion	-0.927182	-0.714058	-0.463742	0.258587
GSM814169	non-invasion	0.389856	-0.502924	-0.614446	0.32949
GSM814170	non-invasion	-0.257526	-0.809162	0.918248	-1.712254
GSM814171	non-invasion	-1.861104	-1.032404	-0.943564	1.729437
GSM814174	non-invasion	-1.479395	-0.983464	-0.648883	-2.931437
GSM814175	non-invasion	1.298847	0.272365	-0.743491	2.02971
GSM814177	non-invasion	0.659237	0.36207	-0.43257	0.028491
GSM814178	non-invasion	1.251121	0.722759	-0.758683	2.905415
GSM814180	non-invasion	-1.526909	-0.174832	1.32254	2.382372
GSM814181	non-invasion	2.628286	-1.548395	-0.596734	1.118081
GSM814184	non-invasion	-2.493113	-0.539089	-0.11568	-2.973142
GSM814185	non-invasion	-1.28775	-0.08183	-1.129735	1.373806
GSM814186	non-invasion	1.567814	-0.642865	-0.687835	-2.091344
GSM814190	non-invasion	-0.072354	-0.21423	0.20167	-1.735789
GSM814191	non-invasion	-0.494711	-1.044758	-0.91883	-4.46166
GSM814192	non-invasion	-0.517026	-1.631245	-0.576319	-2.973549
GSM814193	non-invasion	0.393474	-0.220912	-1.580486	0.139194
GSM814194	non-invasion	-1.156164	-1.533719	-1.065837	-4.38977
GSM814196	non-invasion	-1.000273	-1.161274	-0.792332	-5.41607
GSM814197	non-invasion	1.963718	0.704999	-0.826353	1.350235
GSM814198	non-invasion	-1.525997	0.367373	-1.084883	-1.629365
GSM814199	non-invasion	-2.19282	-1.083308	2.380987	-1.433809
GSM814200	non-invasion	-2.855551	0.866263	-0.910159	1.71819
GSM814201	non-invasion	0.632128	-0.948173	-0.246058	-2.371259
GSM814203	non-invasion	-1.803301	-1.108943	2.091914	0.531313
GSM814205	non-invasion	-2.332439	-0.921484	-1.003377	-1.114632
GSM814206	non-invasion	0.246904	1.984772	1.384944	1.876143
GSM814207	non-invasion	-1.132376	0.002561	1.261525	-2.399689
GSM814208	non-invasion	-1.82455	-1.646237	-0.899882	-4.489626
GSM814210	non-invasion	-2.205514	-1.410875	-0.794379	-0.937625
GSM814211	non-invasion	-1.937083	2.013216	-0.046883	-2.356461
GSM814212	non-invasion	-0.417151	-1.2494	-0.340529	0.258587
GSM814213	non-invasion	-0.274842	-0.405878	-0.498592	-3.023762
GSM814215	non-invasion	0.480224	-1.648166	-0.917568	-0.660038
GSM814216	non-invasion	-0.078865	-0.704442	-1.263051	-1.653481
GSM814217	non-invasion	1.484169	-0.028042	-1.218028	2.053805
GSM814221	non-invasion	-1.563092	0.47487	0.690538	-4.090601
GSM814222	non-invasion	-0.227287	-0.183008	-0.545425	3.307007
GSM814223	non-invasion	0.989623	-0.252804	0.132653	-2.250171
GSM814224	non-invasion	-2.108207	-0.998173	-0.942373	-3.504729
GSM814226	non-invasion	-2.316187	-0.797402	-1.034966	-1.724935
GSM814227	non-invasion	-1.629383	-1.394735	-0.283691	-1.115532
GSM814228	non-invasion	-0.924581	0.16988	-0.194845	2.023992
GSM814229	non-invasion	-1.08958	-1.536862	-0.278873	0.234691
GSM814230	non-invasion	-0.307223	-0.812608	0.922734	1.887597
GSM814231	non-invasion	-1.465203	-1.037411	1.725383	-2.488753
GSM814232	non-invasion	1.671451	-0.254056	-0.892349	1.763039
GSM814233	non-invasion	1.532906	-0.384385	0.11105	3.307007
GSM814234	non-invasion	-2.124829	0.755645	-0.81901	2.807766
GSM814235	non-invasion	0.159539	-0.834113	0.750131	1.922445
GSM814236	non-invasion	2.234389	0.480961	-0.932582	1.403155
GSM814237	non-invasion	-1.004904	-0.927609	-1.544573	1.7468
GSM814239	non-invasion	2.015016	-0.482848	2.06959	-2.256866
GSM814242	non-invasion	-1.882342	-1.70611	-1.338746	-3.011415
GSM814245	non-invasion	-1.847692	-0.920986	3.799012	-3.720667
GSM814247	non-invasion	1.326814	0.672455	0.528446	0.178119
GSM814249	non-invasion	0.462577	-1.733895	-0.912572	-1.781735
GSM814250	non-invasion	-1.051827	-1.474406	-1.113192	-3.773232
GSM814252	non-invasion	-0.951475	-1.376891	-1.026841	-2.426904
GSM814253	non-invasion	-1.351148	-0.091332	-0.326976	-2.752026
GSM814255	non-invasion	0.149054	0.523253	0.630783	-1.885243
GSM814256	non-invasion	-1.776478	-1.510951	-0.186338	-2.785732
GSM814258	non-invasion	1.879932	1.245559	0.327584	-0.530862
GSM814259	non-invasion	2.519723	0.192841	-0.908203	0.459845
GSM814260	non-invasion	-0.086361	0.355159	1.115361	3.094211
GSM814261	non-invasion	0.375875	-0.976288	-0.618545	-2.68116
GSM814263	non-invasion	-1.091213	0.050827	-0.645811	-2.958443
GSM814264	non-invasion	3.317318	1.303862	-0.478051	1.138864
GSM814265	non-invasion	-1.813806	-1.507063	0.455644	1.317177
GSM814266	non-invasion	-1.493488	-0.661804	-1.058706	-3.876738
GSM814267	non-invasion	0.607406	-1.192763	0.552099	0.105361
GSM814268	non-invasion	1.4704	0.426031	2.318197	2.650486
GSM814271	non-invasion	1.720097	0.041615	-0.59734	0.932421
GSM814272	non-invasion	0.524904	0.11741	0.271753	-0.097602
GSM814273	non-invasion	0.183488	-0.569397	-0.446332	-2.680342
GSM814274	non-invasion	-0.861253	-0.87997	-0.00322	0.351642
GSM814275	non-invasion	0.421852	-0.453968	0.685697	-2.033293
GSM814276	non-invasion	-0.376114	-0.885307	-0.933706	-4.314382
GSM814278	non-invasion	-0.960525	-1.330922	2.682255	-1.110913
GSM814279	non-invasion	4.639327	4.153477	0.200514	3.307007
GSM814280	non-invasion	-0.110122	-1.256828	-0.827356	1.723861
GSM814281	non-invasion	-0.84639	-0.943103	-0.82384	-3.231651
GSM814282	non-invasion	1.233676	0.975488	-0.932024	-1.29901
GSM814283	non-invasion	-1.923173	0.493653	-0.460008	2.5546
GSM814284	non-invasion	-1.684801	-1.482978	1.283578	-1.596411
GSM814285	non-invasion	1.33473	0.985564	-1.099149	-1.574998
GSM814286	non-invasion	-1.932421	1.619955	-0.025071	2.146099
GSM814288	non-invasion	-1.912769	0.096331	0.087282	-1.170061
GSM814290	non-invasion	-2.142109	-1.581028	0.336983	-0.973133
GSM814292	non-invasion	-0.412803	1.614566	0.994874	2.348765
GSM814293	non-invasion	0.747859	-0.00056	0.508152	2.484332
GSM814294	non-invasion	1.31324	0.680477	0.704757	1.887597
GSM814296	non-invasion	-1.29692	0.459131	-0.780794	3.307007
GSM814297	non-invasion	0.002153	0.001212	-0.897576	-1.277878
GSM814298	non-invasion	2.598588	1.461209	-0.152607	1.146894
GSM814299	non-invasion	-0.900243	-0.716647	0.324002	-0.407085
GSM814301	non-invasion	1.479131	1.427798	0.423263	2.216135
GSM814302	non-invasion	-1.160502	-0.177932	-0.071736	3.094211
GSM814303	non-invasion	1.151804	0.962863	0.350049	1.266334
GSM814304	non-invasion	2.339856	-1.375807	-0.782335	-1.783612
GSM814305	non-invasion	-1.615125	-1.463581	-0.48166	0.003142
GSM814306	non-invasion	-0.377999	-1.335055	-0.493735	-0.442921
GSM814307	non-invasion	-1.569869	-1.027305	1.675806	-0.399481
GSM814308	non-invasion	-0.904224	1.960009	-0.524574	3.094211
GSM814309	non-invasion	-2.464228	-0.943187	0.223937	-2.198829
GSM814310	non-invasion	-0.168713	-0.379566	0.436012	-0.38628
GSM814311	non-invasion	-1.376773	-0.617859	1.674946	-1.529129
GSM814312	non-invasion	-0.817072	0.14689	-0.740842	2.820583
GSM814313	non-invasion	3.673813	2.644547	-0.186951	0.619149
GSM814314	non-invasion	-2.046178	-0.480905	-0.750157	-1.624032
GSM814315	non-invasion	0.001716	-0.440176	-0.022607	1.02211
GSM814316	non-invasion	-0.514751	0.356731	-0.860355	2.047597
GSM814318	non-invasion	-1.740458	-0.715547	-1.118867	-1.200455
GSM814320	non-invasion	3.627613	-0.944653	2.346383	2.432246
GSM814321	non-invasion	-1.893345	-1.493293	-0.901888	0.675601
GSM814323	non-invasion	-1.997154	-0.700354	0.276591	-1.297435
GSM814324	non-invasion	-1.5567	-1.584237	-0.854877	-1.779942
GSM814326	non-invasion	-0.266359	1.318987	-1.168007	0.75423
GSM814328	non-invasion	-1.095752	-0.509332	-0.015822	-2.114144
GSM814329	non-invasion	-0.445085	-1.003018	0.782678	-2.468456
GSM814330	non-invasion	-0.533092	0.292875	-0.975594	-0.230712
GSM814331	non-invasion	-0.803094	0.53286	0.196022	3.094211
GSM814333	non-invasion	1.593668	0.002561	0.068787	1.48489
GSM814336	non-invasion	-0.989701	-0.711267	-1.122168	-0.977146
GSM814337	non-invasion	2.963636	-0.629615	-0.236236	-0.335841
GSM814338	non-invasion	-0.54796	-1.418805	-1.282717	-3.798386
GSM814340	non-invasion	0.824941	0.44789	2.200348	3.094211
GSM814341	non-invasion	-1.689287	0.715189	1.63467	3.307007
GSM814342	non-invasion	-1.974556	-0.331342	-1.004978	-2.081466
GSM814343	non-invasion	-1.160847	-0.324384	2.580664	-0.08286
GSM814345	non-invasion	-1.942638	-1.64101	-1.111967	-1.391499
GSM814348	non-invasion	-1.889955	1.257456	-0.709259	0.361371
GSM814349	non-invasion	1.941231	1.518915	4.407044	3.307007
GSM814350	non-invasion	-1.849738	-1.420315	1.327727	1.253036
GSM814351	non-invasion	-2.892728	-1.247981	-0.42539	-2.674109
GSM814352	non-invasion	-1.821473	-0.683701	-0.772632	-1.772075
GSM814355	non-invasion	-2.321697	-0.665829	-1.161798	-4.011801
GSM814358	non-invasion	-2.164168	-0.358895	-0.608087	2.43979
