# Supplementary material for: A novel signature constructed by differential genes of muscle-invasive and non-muscle-invasive bladder cancer for the prediction of prognosis in bladder cancer
Source: Front Immunol. 2023 Aug 24;14:1187286. doi: 10.3389/fimmu.2023.1187286 (PMC10483405; doi:10.3389/fimmu.2023.1187286)
Supplement: Supplementary file 8 [file DataSheet_8.csv]

ID	StromalScore	ImmuneScore	ESTIMATEScore	TumorPurity
GSM340605	-1372.259714	-359.9983148	-1732.258028	0.939128394
GSM340606	331.4883061	139.0554923	470.5437984	0.781295524
GSM340607	-695.8584437	990.4631939	294.6047501	0.797152667
GSM340608	-1958.988431	-530.7363715	-2489.724803	0.971450897
GSM340609	-1786.298691	-544.1125581	-2330.411249	0.965637819
GSM340610	-1460.413981	266.9706443	-1193.443336	0.909047621
GSM340611	-1563.799179	-417.9912168	-1981.790396	0.951079969
GSM340612	337.4367148	294.3827616	631.8194764	0.766301965
GSM340613	-813.8581088	381.6683124	-432.1897963	0.856912414
GSM340614	-1249.433055	-601.2784286	-1850.711483	0.944959927
GSM340615	-1255.338923	158.3357625	-1097.00316	0.903057912
GSM340616	-861.9575482	360.8938824	-501.0636658	0.862079795
GSM340617	-1549.839701	-82.75305894	-1632.59276	0.9340018
GSM340618	-1638.621699	-535.2139673	-2173.835666	0.9594101
GSM340619	-1531.427533	-663.2264931	-2194.654026	0.960267426
GSM340620	-750.2902378	-406.5540266	-1156.844264	0.906795909
GSM340621	-1672.167103	-629.5267113	-2301.693814	0.964533699
GSM340622	-1579.969449	-44.36399395	-1624.333443	0.933567972
GSM340623	-1152.306133	171.7928673	-980.5132657	0.895581753
GSM340624	-1458.531287	-268.145455	-1726.676742	0.938846606
GSM340625	-1876.472015	-565.9600152	-2442.43203	0.96978057
GSM340626	-1459.043943	-311.5280841	-1770.572027	0.941045767
GSM340627	-1401.156983	-397.7511036	-1798.908087	0.942444663
GSM340628	-1082.191166	191.3665215	-890.8246444	0.88964713
GSM340629	-558.6490856	716.7782899	158.1292043	0.809087403
GSM340630	-1346.67485	-585.2908565	-1931.965707	0.948795028
GSM340631	-1714.797426	-176.5824357	-1891.379862	0.946896263
GSM340632	-1178.334784	-343.2800115	-1521.614796	0.928058131
GSM340633	-1355.983021	-349.7782167	-1705.761237	0.93778502
GSM340634	-1061.368917	-141.2899079	-1202.658824	0.909610459
GSM340635	-682.0358614	53.79683756	-628.2390238	0.8713894
GSM340636	-1702.408601	495.3229499	-1207.085651	0.909880238
GSM340637	-1121.593244	385.0673849	-736.5258594	0.879077075
GSM340638	-1465.400238	-255.9296543	-1721.329893	0.938576063
GSM340639	-1198.73358	-128.5523203	-1327.285901	0.917058219
GSM340640	-1542.903699	86.51545092	-1456.388248	0.924449765
GSM340641	-2033.849832	-958.289204	-2992.139036	0.986290615
GSM340642	-973.4881458	-175.6915178	-1149.179664	0.906321038
GSM340643	-1725.517815	-243.6686285	-1969.186444	0.950506759
GSM340644	-1350.110056	-1.241547733	-1351.351603	0.918461116
GSM340645	-1399.768465	201.2961188	-1198.472347	0.909354975
GSM340646	-1573.493286	-441.6858244	-2015.179111	0.952582703
GSM340647	-1605.289444	-396.9747848	-2002.264229	0.952004151
GSM340648	-1172.604701	-144.0797608	-1316.684462	0.916436581
GSM340649	-1081.265051	259.8363734	-821.4286779	0.884949392
GSM340650	-445.8659833	828.9393037	383.0733204	0.789244918
GSM340651	-1042.312139	-151.5805375	-1193.892677	0.909075103
GSM340652	-1699.549945	-464.0579405	-2163.607886	0.958985625
GSM340653	-917.3491993	-197.038991	-1114.38819	0.904151068
GSM340654	-521.1167742	832.6047468	311.4879726	0.795653902
GSM340655	-1220.431081	1.937453273	-1218.493628	0.910573687
GSM340656	-1519.677193	-41.43042956	-1561.107622	0.930201566
GSM340657	-792.3964585	861.0905168	68.69405828	0.816732658
GSM340658	-1037.421141	-153.5662279	-1190.987369	0.908897341
GSM340659	-1126.301097	389.4994094	-736.8016879	0.879096375
GSM340660	544.7250966	516.7385593	1061.463656	0.724286191
GSM340661	-1140.217812	-96.30794006	-1236.525752	0.911664587
GSM340662	-1287.405731	-459.1649107	-1746.570642	0.939848129
GSM340663	-1187.291819	74.68520089	-1112.606619	0.904039315
GSM340664	-1624.926809	-521.4979383	-2146.424747	0.958267621
GSM340665	-367.6528725	-47.23587127	-414.8887437	0.855600588
GSM340666	-1508.845677	-301.8118112	-1810.657488	0.943019927
GSM340667	-1947.656574	-187.6919544	-2135.348529	0.957801566
GSM340668	-2056.628792	-466.2434124	-2522.872205	0.972593724
GSM340669	-1283.165301	-521.9017141	-1805.067015	0.942746561
GSM340670	-936.5046431	202.029935	-734.4747082	0.878933514
GSM340671	-1184.15755	-362.2927893	-1546.450339	0.9294097
GSM340672	-633.9095773	287.769488	-346.1400893	0.850333378
GSM340673	-1377.399891	-457.5779046	-1834.977795	0.944201763
GSM340674	805.1042502	782.5017654	1587.606016	0.668928961
GSM340675	-1342.938427	153.9546812	-1188.983746	0.908774652
GSM340676	-1031.743419	-13.99728744	-1045.740707	0.899800362
GSM340677	-891.5074121	322.0105104	-569.4969017	0.86712685
GSM340678	-447.5084978	58.68345067	-388.8250471	0.853613932
GSM340679	-1312.548097	171.3907787	-1141.157319	0.905822773
GSM340680	-1624.318471	-330.7549305	-1955.073401	0.949861056
GSM340681	-1089.001273	123.4004094	-965.6008632	0.894605743
GSM340682	-1495.826134	-292.714146	-1788.54028	0.941934714
GSM340683	-1267.582285	-406.1419933	-1673.724279	0.936141817
GSM340684	-1030.089333	501.1213862	-528.9679468	0.864148311
GSM340685	-1437.628546	-107.0157657	-1544.644311	0.929311831
GSM340686	-1054.671018	-22.80197665	-1077.472994	0.901822858
GSM340687	192.8907263	1236.581235	1429.471961	0.68600148
GSM340688	-1586.129473	-590.5162298	-2176.645703	0.959526344
GSM340689	-910.6691845	544.7984129	-365.8707717	0.851853937
GSM340690	-738.9448278	386.4495084	-352.4953194	0.850823928
GSM340691	-714.146358	562.7820466	-151.3643114	0.834942145
GSM340692	-1336.297678	-418.6416221	-1754.9393	0.940267039
GSM340693	-484.7855989	845.9251794	361.1395805	0.791217922
GSM340694	-867.7756517	819.3375056	-48.43814614	0.826532465
GSM340695	-1213.387509	6.720319096	-1206.66719	0.909854752
GSM340696	-250.8135884	1120.045563	869.2319744	0.743451151
GSM340697	487.0958128	1199.018889	1686.114701	0.658110955
GSM340698	-1412.885589	-372.0118732	-1784.897462	0.941755022
GSM340699	286.7720423	1199.516512	1486.288554	0.679909496
GSM340700	-1304.187996	-36.49953159	-1340.687527	0.917840873
GSM340701	-1349.676485	-1086.861423	-2436.537908	0.969569119
GSM340702	-607.2200513	527.1758626	-80.04418864	0.829135029
GSM340703	-1188.835595	423.2303486	-765.6052465	0.881103776
GSM340704	-1539.066885	-937.5422519	-2476.609137	0.970992355
GSM340705	836.3481424	1898.429623	2734.777766	0.534888243
GSM340706	-999.4936341	350.6160516	-648.8775825	0.872871648
GSM340707	-1710.297552	-169.8540398	-1880.151591	0.946365022
GSM340708	-1185.673198	137.5632094	-1048.109988	0.899952046
GSM340709	-939.2067541	-480.9528535	-1420.159608	0.92240895
GSM340710	-768.855412	-146.0199827	-914.8753947	0.891253722
GSM340711	-975.230222	-84.28313754	-1059.51336	0.900680579
GSM340712	-1024.450318	-258.9470001	-1283.397318	0.914470303
GSM340713	-627.2013711	-286.8524194	-914.0537905	0.891199022
GSM340714	54.8563987	192.6471705	247.5035692	0.801308045
GSM340715	-864.9270781	855.8868715	-9.040206542	0.823263384
GSM340716	-1253.58503	-53.83973931	-1307.424769	0.915891804
GSM340717	-1514.426414	-233.5272772	-1747.953691	0.939917458
GSM340718	-275.4694962	349.384964	73.91546778	0.816290169
GSM340719	-825.1203983	458.3891105	-366.7312878	0.851920091
GSM340720	948.2240042	1584.771263	2532.995267	0.559676019
GSM340721	-757.6459419	-420.7271837	-1178.373126	0.908123619
GSM340722	-780.880547	510.0600587	-270.8204883	0.844463346
GSM340723	-1017.732627	193.9000416	-823.8325856	0.885113662
GSM340724	-1187.793265	-441.7427363	-1629.536001	0.933841401
GSM340725	-288.589269	315.1993175	26.6100485	0.820281538
GSM340726	-1174.483433	33.48151827	-1141.001914	0.905813109
GSM340727	-371.8704439	653.561957	281.6915131	0.798295703
GSM340728	-698.9197755	818.7155522	119.7957767	0.812381442
GSM340729	-1992.728703	-890.2594929	-2882.988195	0.983520212
GSM340730	-982.4952829	89.70882255	-892.7864603	0.889778595
GSM340731	-847.5461869	331.2126956	-516.3334913	0.863213526
GSM340732	-374.6707272	1311.087126	936.4163984	0.736819567
GSM340733	149.9974524	1440.187484	1590.184936	0.668647523
GSM340734	-1102.630056	-28.55411026	-1131.184167	0.905201593
GSM340735	-1348.549249	-351.9810063	-1700.530255	0.937518134
GSM340736	-1316.622894	-331.352787	-1647.975681	0.934806143
GSM340737	-1385.6865	-512.6661836	-1898.352683	0.947224871
GSM340738	-1245.962478	-26.8806547	-1272.843133	0.913842305
GSM340739	-695.0418729	760.2453926	65.20351962	0.817028197
GSM340740	-577.2755962	293.3067613	-283.9688349	0.845495519
GSM340741	-958.3154802	596.5055959	-361.8098842	0.851541566
GSM340742	174.9967276	564.9249861	739.9217137	0.756010937
GSM340743	-921.3133517	366.3157339	-554.9976178	0.866064794
GSM340744	-553.8232798	759.6887749	205.865495	0.804949563
GSM340746	1321.86683	1204.359332	2526.226163	0.560499172
GSM340747	-1259.094659	-359.5699818	-1618.664641	0.933269419
GSM340748	-1582.838614	-197.4535426	-1780.292157	0.941527466
GSM340749	258.9418336	853.5264279	1112.468262	0.719103737
GSM340750	-209.4368361	-194.0165452	-403.4533814	0.854730489
GSM340751	-895.6467364	270.1886334	-625.458103	0.871189065
GSM340752	-481.3806269	134.8873489	-346.493278	0.85036066
GSM340753	-1147.117492	-294.5372007	-1441.654693	0.923622952
GSM340754	-1155.969676	-161.1064286	-1317.076104	0.916459585
GSM340755	-1311.579258	-336.4259535	-1648.005212	0.934807682
GSM340756	-1179.620674	-88.25129368	-1267.871968	0.913545749
GSM340757	-1809.678494	-639.1491732	-2448.827667	0.970009191
GSM340758	483.3306264	629.5166932	1112.84732	0.71906507
GSM340759	616.6706509	697.5998685	1314.270519	0.698206703
GSM340760	-867.5651198	-420.7432212	-1288.308341	0.914761772
GSM340761	935.0006343	642.6550026	1577.655637	0.670013949
GSM340762	-829.6657358	225.4747993	-604.1909365	0.869652195
GSM340763	-376.0998086	901.8732682	525.7734597	0.776209783
GSM340764	-920.9324135	-356.9245658	-1277.856979	0.914140914
GSM340765	-1288.518108	-217.8511756	-1506.369283	0.927222348
GSM340766	-107.3833962	1991.472719	1884.089323	0.635955997
GSM340767	-1417.995143	117.2669059	-1300.728237	0.915496771
GSM340768	-1098.327299	-410.4581601	-1508.785459	0.927355117
GSM340769	863.5900165	1373.219629	2236.809646	0.595165368
