# Supplementary material for: A novel signature constructed by differential genes of muscle-invasive and non-muscle-invasive bladder cancer for the prediction of prognosis in bladder cancer
Source: Front Immunol. 2023 Aug 24;14:1187286. doi: 10.3389/fimmu.2023.1187286 (PMC10483405; doi:10.3389/fimmu.2023.1187286)
Supplement: Supplementary file 9 [file Table_1.xls]

## Sheet: 工作簿3
id	futime(DAY)	fustat	age	gender	grade	T	N	M	riskScore
GSM340606	4109	0	54	0	1	a	0	0	0.399219
GSM340607	4091	0	37	1	1	a	0	0	0.56612
GSM340615	3751	0	63	1	1	a	0	0	0.44764
GSM340616	3758	0	56	0	1	a	0	0	1.05158
GSM340622	3736	0	58	1	1	a	0	0	0.698848
GSM340631	3605	0	55	1	1	a	0	0	0.343392
GSM340635	3198	0	65	1	1	a	0	0	0.522815
GSM340639	2992	0	61	1	1	a	0	0	0.522059
GSM340640	1509	1	78	1	1	a	0	0	0.642927
GSM340644	2413	1	64	1	1	a	0	0	0.504066
GSM340664	2122	1	59	1	1	a	0	0	2.22225
GSM340668	2254	0	49	1	1	a	0	0	0.321711
GSM340670	2225	0	61	1	1	a	0	0	0.591165
GSM340676	2012	0	67	1	1	a	0	0	1.25404
GSM340703	1425	0	57	1	1	a	0	0	0.41403
GSM340707	1305	0	64	1	1	a	0	0	0.346992
GSM340724	1046	0	43	1	1	a	0	0	1.08277
GSM340726	1011	0	47	1	1	a	0	0	1.37919
GSM340730	986	0	67	1	1	a	0	0	0.422195
GSM340734	707	1	63	1	1	a	0	0	1.42221
GSM340750	642	0	70	1	1	a	0	0	0.773833
GSM340753	637	0	62	0	1	a	0	0	0.466548
GSM340756	570	0	67	0	1	a	0	0	0.715507
GSM340605	545	1	78	1	1	1	0	0	0.283613
GSM340608	807	1	72	1	1	1	0	0	0.360774
GSM340609	2612	1	68	1	1	1	0	0	0.493329
GSM340610	459	1	80	1	1	1	0	0	2.93321
GSM340611	556	1	67	1	1	1	0	0	1.32526
GSM340617	3918	0	69	1	1	1	0	0	0.779097
GSM340619	3890	0	76	1	1	1	0	0	0.50903
GSM340621	3829	0	45	1	1	1	0	0	0.36231
GSM340624	1978	1	79	1	1	1	0	0	0.325636
GSM340625	97	1	75	1	1	1	0	0	0.444795
GSM340626	3618	0	63	1	1	1	0	0	0.315024
GSM340627	680	1	68	0	1	1	0	0	0.598813
GSM340629	1513	1	82	1	1	1	0	0	2.27406
GSM340632	3618	0	53	1	1	1	0	0	0.501518
GSM340637	2940	1	74	1	1	1	0	0	0.486073
GSM340638	2011	1	67	1	1	1	0	0	0.72868
GSM340641	2947	0	52	1	2	1	0	0	0.72817
GSM340642	3181	0	65	1	1	1	0	0	0.987161
GSM340643	2859	0	69	1	1	1	0	0	0.343728
GSM340645	1071	1	69	1	2	1	0	0	1.68018
GSM340646	1553	1	75	0	2	1	0	0	1.08761
GSM340647	2785	0	53	1	1	1	0	0	1.1799
GSM340649	2714	0	35	1	1	1	0	0	0.38694
GSM340650	2582	0	43	1	1	1	0	0	1.21336
GSM340651	4049	1	66	1	1	1	0	0	0.483298
GSM340652	1978	1	83	1	1	1	0	0	0.473131
GSM340655	2563	1	88	0	2	1	0	0	0.794046
GSM340656	95	1	77	1	2	1	0	0	1.72923
GSM340657	2509	0	79	1	1	1	0	0	0.531132
GSM340658	2509	0	79	1	1	1	0	0	0.425154
GSM340659	2128	1	63	1	1	1	0	0	0.558985
GSM340661	2406	0	67	1	1	1	0	0	0.626185
GSM340662	2365	0	73	1	2	1	0	0	0.72313
GSM340663	2362	0	79	1	2	1	0	0	1.56206
GSM340666	2260	0	59	1	1	1	0	0	0.61248
GSM340667	2271	0	38	0	1	1	0	0	0.280205
GSM340669	2254	0	62	1	1	1	0	0	0.763689
GSM340671	487	1	74	1	2	1	0	0	0.801545
GSM340675	751	1	82	1	2	1	0	0	0.889078
GSM340679	1860	0	67	1	1	1	0	0	1.02748
GSM340680	1840	0	77	1	1	1	0	0	0.436665
GSM340681	1827	0	66	1	2	1	0	0	1.21779
GSM340682	1806	0	79	1	1	1	0	0	1.05594
GSM340683	1788	0	48	1	1	1	0	0	0.981157
GSM340685	1796	1	66	1	1	1	0	0	0.433475
GSM340686	1770	0	67	1	1	1	0	0	0.59631
GSM340687	1762	0	68	0	1	1	0	0	3.13685
GSM340688	1385	1	67	1	1	1	0	0	0.709454
GSM340689	1753	0	80	0	1	1	0	0	0.769818
GSM340690	1742	0	68	1	1	1	0	0	0.979533
GSM340691	1729	0	32	0	1	1	0	0	0.711114
GSM340692	1089	1	63	1	1	1	0	0	0.491969
GSM340695	1589	0	37	1	1	1	0	0	0.666667
GSM340698	856	1	74	1	2	1	0	0	1.57068
GSM340699	529	1	80	1	1	1	0	0	1.35001
GSM340708	1323	0	68	1	2	1	0	0	1.15064
GSM340710	946	1	66	1	2	1	0	0	0.947858
GSM340711	1254	0	63	0	1	1	0	0	0.508589
GSM340713	1232	0	44	1	1	1	0	0	0.695786
GSM340716	959	1	80	0	1	1	0	0	0.837311
GSM340717	1119	0	57	1	1	1	0	0	0.298837
GSM340719	1097	0	52	1	1	1	0	0	0.8786
GSM340722	706	1	71	0	1	1	0	0	1.85126
GSM340735	921	0	72	1	1	1	0	0	0.692194
GSM340736	903	0	68	1	2	1	0	0	0.605422
GSM340737	892	0	64	1	1	1	0	0	0.348864
GSM340738	463	1	83	1	1	1	0	0	0.3936
GSM340739	881	0	66	1	1	1	0	0	0.876284
GSM340740	530	1	68	1	1	1	0	0	0.647819
GSM340741	854	0	63	1	1	1	0	0	0.434862
GSM340742	717	0	45	0	1	1	0	0	1.40043
GSM340743	707	0	84	1	1	1	0	0	0.964927
GSM340744	418	1	72	1	2	1	0	0	0.931904
GSM340748	625	0	63	1	1	1	0	0	0.295804
GSM340749	649	0	58	1	1	1	0	0	0.790912
GSM340751	1736	0	40	1	1	1	0	0	1.6438
GSM340752	637	0	80	0	2	1	0	0	1.21593
GSM340754	614	0	24	1	1	1	0	0	0.342482
GSM340755	612	0	45	1	2	1	0	0	0.662092
GSM340768	202	0	54	1	1	1	0	0	0.704339
GSM340718	1105	0	55	1	1	2	0	0	1.47337
GSM340720	843	0	50	1	2	2	0	0	2.67462
GSM340769	159	0	62	1	2	2	0	0	6.58979
GSM340714	1193	0	66	1	2	2	0	0	0.965805
GSM340612	3898	0	58	1	1	2	0	0	0.890382
GSM340630	1989	1	38	1	1	2	0	0	0.538767
GSM340636	3636	0	65	0	2	2	0	0	0.782246
GSM340648	2722	0	58	1	1	2	0	0	0.651518
GSM340660	2449	0	62	1	1	2	0	0	0.810346
GSM340673	337	1	60	0	1	2	0	0	3.15592
GSM340674	2083	0	60	1	2	2	0	0	1.59959
GSM340677	1957	0	64	1	2	2	0	0	1.19024
GSM340693	1694	0	80	0	2	2	0	0	1.52886
GSM340694	1665	0	67	1	2	2	0	0	0.714546
GSM340700	462	1	85	1	2	2	0	0	2.36462
GSM340706	1354	0	66	1	2	2	0	0	4.49652
GSM340709	178	1	59	0	1	2	0	0	1.96269
GSM340715	1169	0	61	1	1	2	0	0	1.45745
GSM340721	118	1	78	1	2	2	0	0	1.15599
GSM340729	992	0	87	1	1	2	0	0	1.59336
GSM340731	277	1	82	1	2	2	0	0	5.03252
GSM340733	514	1	60	1	1	2	0	0	2.66344
GSM340746	668	0	66	1	2	2	0	0	1.62884
GSM340757	2379	0	65	1	2	2	0	0	1.58729
GSM340766	326	0	72	1	2	2	0	0	1.78962
GSM340767	301	0	70	0	1	2	0	0	2.98157
GSM340665	261	1	78	1	2	2	1	1	3.42154
GSM340704	157	1	73	1	2	2	1	0	6.85015
GSM340759	793	1	64	1	2	2	1	1	1.40588
GSM340712	195	1	79	1	2	2	2	0	1.45562
GSM340763	544	0	67	1	1	2	2	0	1.25546
GSM340614	3869	0	64	1	1	3	0	0	1.57505
GSM340620	500	1	61	1	1	3	2	1	0.988977
GSM340628	3615	0	56	1	2	3	0	0	2.37892
GSM340634	3475	0	68	1	2	3	0	0	1.54604
GSM340764	461	0	51	1	1	3	0	0	0.707508
GSM340613	377	1	77	0	2	3	0	0	3.44403
GSM340633	437	1	64	1	2	3	0	0	0.698002
GSM340653	775	1	73	1	2	3	0	0	1.2584
GSM340654	308	1	51	1	2	3	2	0	2.74093
GSM340672	453	1	72	1	2	3	0	0	5.81831
GSM340701	1453	0	59	0	2	3	0	0	4.17727
GSM340705	1368	0	66	1	2	3	0	0	1.92966
GSM340697	536	1	60	1	2	3	0	0	1.48907
GSM340723	453	1	81	0	2	3	0	0	1.56696
GSM340728	173	1	73	0	2	3	0	0	4.43645
GSM340696	345	1	71	1	2	3	1	0	8.8105
GSM340725	1027	0	80	1	2	3	1	0	1.48621
GSM340732	213	1	78	0	2	3	1	0	3.55824
GSM340727	332	1	71	1	1	4	0	0	1.90246
GSM340762	320	1	77	1	2	4	0	0	1.06948
GSM340618	31	1	75	1	1	4	0	0	1.74459
GSM340678	359	1	73	1	2	4	0	0	1.59008
GSM340684	312	1	76	1	2	4	0	0	4.25282
GSM340747	206	1	74	1	1	4	0	1	0.789161
GSM340760	398	1	70	1	2	4	0	0	1.21924
GSM340702	135	1	65	0	1	4	1	1	3.18509
GSM340758	464	1	59	0	2	4	1	0	1.69102
GSM340623	94	1	71	0	2	4	2	1	0.902464
GSM340765	354	0	42	1	2	4	2	0	1.20795
GSM340761	192	1	66	1	2	3	unknown	0	2.3051
NOTE		1=dead，0=alive		1=male，0=femal	1=low，2=high	a=Ta，1=T1,2=T2,3=T3,4=T4	1=N1,2=N2,3=N3,4=N4	1=M1,2=M2
